# Supplementary material for: Artificial Intelligence/Machine Learning-Driven Small Molecule Repurposing via Off-Target Prediction and Transcriptomics
Source: Toxics. 2023 Oct 22;11(10):875. doi: 10.3390/toxics11100875 (PMC10611213; doi:10.3390/toxics11100875)
Supplement: Supplementary file 1 [file toxics-11-00875-s001.zip]

Archive with 5 entries (5 files):
- Bosutinib_off_targets_diseases_Supplemental_Table2.xlsx
- Celecoxib+off_target_disease_Supplemental_Table3.xlsx
- Certinib_off_targets_diseases_Supplemental_Table4.xlsx
- erlotinib_gene_disease_Supplemental_Table5.xlsx
- Supplemental_Table_1.xlsx
