# Supplementary material for: Artificial Intelligence/Machine Learning-Driven Small Molecule Repurposing via Off-Target Prediction and Transcriptomics
Source: Toxics. 2023 Oct 22;11(10):875. doi: 10.3390/toxics11100875 (PMC10611213; doi:10.3390/toxics11100875)
Supplement: Supplementary file 1 [file toxics-11-00875-s001.zip › Bosutinib_off_targets_diseases_Supplemental_Table2.xlsx]

## Sheet: ABL1
Gene	Gene_id	Disease	Disease_id	Type	Disease_Class	Semantic_Type	N_genes_d	N_SNPs_d	Score_gda	EL_gda	EI_gda	N_PMIDs	N_SNPs_gda	First_Ref	Last_Ref
ABL1	25	Myeloid Leukemia, Chronic	C0023473	disease	Neoplasms; Hemic and Lymphatic Diseases	Neoplastic Process	1172	115	0.8		0.983	1773	24	1982	2020
ABL1	25	Precursor T-Cell Lymphoblastic Leukemia-Lymphoma	C1961099	disease	Neoplasms; Immune System Diseases; Hemic and Lymphatic Diseases	Neoplastic Process	644	23	0.6		0.96	25	0	1998	2019
ABL1	25	Precursor Cell Lymphoblastic Leukemia Lymphoma	C1961102	disease	Neoplasms; Immune System Diseases; Hemic and Lymphatic Diseases	Neoplastic Process	879	168	0.6		0.991	106	5	1987	2020
ABL1	25	CONGENITAL HEART DEFECTS AND SKELETAL MALFORMATIONS SYNDROME	C4539857	disease		Disease or Syndrome	1	2	0.6		1	1	2	2017	2017
ABL1	25	Malignant neoplasm of breast	C0006142	disease	Neoplasms; Skin and Connective Tissue Diseases	Neoplastic Process	6941	3417	0.4		1	13	0	1999	2018
ABL1	25	Failure to Thrive	C0015544	disease	Pathological Conditions, Signs and Symptoms	Disease or Syndrome	842	10	0.4		1	1	0	2017	2017
ABL1	25	Childhood Acute Lymphoblastic Leukemia	C0023452	disease	Neoplasms; Immune System Diseases; Hemic and Lymphatic Diseases	Neoplastic Process	1096	261	0.4		0.958	143	1	1989	2019
ABL1	25	Clinodactyly of fingers	C0265610	disease	Congenital, Hereditary, and Neonatal Diseases and Abnormalities; Musculoskeletal Diseases	Congenital Abnormality	160	7	0.4	moderate	1	1	0	2017	2017
ABL1	25	Carcinogenesis	C0596263	phenotype	Pathological Conditions, Signs and Symptoms; Neoplasms	Neoplastic Process	6243	355	0.4		0.9	10	0	1993	2019
ABL1	25	Breast Carcinoma	C0678222	disease	Neoplasms; Skin and Connective Tissue Diseases	Neoplastic Process	6776	2793	0.4		1	13	0	1999	2018
ABL1	25	Precursor B-cell lymphoblastic leukemia	C1292769	disease	Neoplasms; Immune System Diseases; Hemic and Lymphatic Diseases	Neoplastic Process	478	23	0.4		0.933	45	1	1996	2019
ABL1	25	Mammary Neoplasms	C1458155	group	Neoplasms; Skin and Connective Tissue Diseases	Neoplastic Process	2780	385	0.33		1	4	0	2005	2018
ABL1	25	Burkitt Lymphoma	C0006413	disease	Neoplasms; Infections; Immune System Diseases; Hemic and Lymphatic Diseases	Neoplastic Process	556	13	0.32		1	3	0	1993	2017
ABL1	25	Bone Diseases, Developmental	C0005941	group	Musculoskeletal Diseases	Disease or Syndrome	82	2	0.31		1	2	0	2017	2018
ABL1	25	Esophageal Neoplasms	C0014859	group	Digestive System Diseases; Neoplasms	Neoplastic Process	1254	270	0.31		1	2	0	2011	2013
ABL1	25	Congenital Heart Defects	C0018798	group	Congenital, Hereditary, and Neonatal Diseases and Abnormalities; Cardiovascular Diseases	Congenital Abnormality	406	58	0.31		1	1	0	2017	2017
ABL1	25	melanoma	C0025202	disease	Neoplasms	Neoplastic Process	3087	515	0.31		1	1	0	2015	2015
ABL1	25	Precancerous Conditions	C0032927	group	Neoplasms	Neoplastic Process	471	18	0.31		1	2	0	2001	2009
ABL1	25	Malignant neoplasm of esophagus	C0546837	disease	Digestive System Diseases; Neoplasms	Neoplastic Process	1286	214	0.31		1	2	0	2011	2013
ABL1	25	Adenocarcinoma	C0001418	group	Neoplasms	Neoplastic Process	2235	168	0.3		1	1	0	2011	2011
ABL1	25	Arachnodactyly	C0003706	disease	Congenital, Hereditary, and Neonatal Diseases and Abnormalities; Musculoskeletal Diseases	Congenital Abnormality	102	25	0.3	moderate	1	1	0	2017	2017
ABL1	25	L2 Acute Lymphoblastic Leukemia	C0023453	disease	Neoplasms; Immune System Diseases; Hemic and Lymphatic Diseases	Neoplastic Process	53	0	0.3		1	2	0	2002	2012
ABL1	25	Liver neoplasms	C0023903	group	Digestive System Diseases; Neoplasms	Neoplastic Process	1424	7	0.3		1	1	0	2009	2009
ABL1	25	Neoplasms, Experimental	C0027659	phenotype	Neoplasms	Neoplastic Process; Experimental Model of Disease	95	0	0.3		1	1	0	2009	2009
ABL1	25	Syndactyly	C0039075	disease	Congenital, Hereditary, and Neonatal Diseases and Abnormalities; Musculoskeletal Diseases	Congenital Abnormality	127	26	0.3	moderate	1	1	0	2017	2017
ABL1	25	Congenital musculoskeletal anomalies	C0151491	group	Congenital, Hereditary, and Neonatal Diseases and Abnormalities; Musculoskeletal Diseases	Congenital Abnormality	14	0	0.3		1	1	0	2017	2017
ABL1	25	Adenocarcinoma, Basal Cell	C0205641	disease	Neoplasms	Neoplastic Process	123	0	0.3		1	1	0	2011	2011
ABL1	25	Adenocarcinoma, Oxyphilic	C0205642	disease	Neoplasms	Neoplastic Process	135	0	0.3		1	1	0	2011	2011
ABL1	25	Carcinoma, Cribriform	C0205643	disease	Neoplasms	Neoplastic Process	117	0	0.3		1	1	0	2011	2011
ABL1	25	Carcinoma, Granular Cell	C0205644	disease	Neoplasms	Neoplastic Process	116	0	0.3		1	1	0	2011	2011
ABL1	25	Adenocarcinoma, Tubular	C0205645	disease	Neoplasms	Neoplastic Process	133	3	0.3		1	1	0	2011	2011
ABL1	25	Condition, Preneoplastic	C0282313	disease	Neoplasms	Neoplastic Process	122	0	0.3		1	1	0	2009	2009
ABL1	25	Malignant neoplasm of liver	C0345904	disease	Digestive System Diseases; Neoplasms	Neoplastic Process	1649	88	0.3		1	1	0	2009	2009
ABL1	25	Large cell carcinoma of lung	C0345958	disease	Neoplasms; Respiratory Tract Diseases	Neoplastic Process	67	7	0.3			0	0
ABL1	25	Mammary Neoplasms, Human	C1257931	disease	Neoplasms; Skin and Connective Tissue Diseases	Neoplastic Process	527	0	0.3		1	1	0	2010	2010
ABL1	25	Clinodactyly	C4551485	disease		Congenital Abnormality	148	18	0.3	moderate	1	1	0	2017	2017
ABL1	25	Mammary Carcinoma, Human	C4704874	disease	Neoplasms; Skin and Connective Tissue Diseases	Neoplastic Process	545	0	0.3		1	1	0	2010	2010
ABL1	25	Parkinson Disease	C0030567	disease	Nervous System Diseases	Disease or Syndrome	2078	990	0.22		1	2	0	2014	2017
ABL1	25	Memory Disorders	C0025261	disease	Pathological Conditions, Signs and Symptoms; Nervous System Diseases; Behavior and Behavior Mechanisms	Mental or Behavioral Dysfunction	62	0	0.2		1	1	0	2008	2008
ABL1	25	Myeloproliferative disease	C0027022	group	Hemic and Lymphatic Diseases	Neoplastic Process	365	43	0.2		0.988	173	0	1996	2020
ABL1	25	Other ureteric obstruction	C0029866	phenotype	Female Urogenital Diseases and Pregnancy Complications; Male Urogenital Diseases	Anatomical Abnormality	52	0	0.2		1	1	0	2005	2005
ABL1	25	B Acute Lymphoblastic Leukemia with t(9;22)(q34.1;q11.2); BCR-ABL1	C1709527	disease		Neoplastic Process	83	11	0.2		0.99	103	4	1987	2020
ABL1	25	Thrombocytosis	C0836924	disease	Hemic and Lymphatic Diseases	Disease or Syndrome	93	12	0.17		1	7	0	1996	2019
ABL1	25	Leukocytosis	C0023518	phenotype	Pathological Conditions, Signs and Symptoms; Hemic and Lymphatic Diseases	Disease or Syndrome	168	4	0.15		1	5	0	1996	2017
ABL1	25	Fatigue	C0015672	phenotype	Pathological Conditions, Signs and Symptoms	Sign or Symptom	760	67	0.12		1	2	0	2018	2020
ABL1	25	Congenital heart disease	C0152021	group	Congenital, Hereditary, and Neonatal Diseases and Abnormalities; Cardiovascular Diseases	Congenital Abnormality	267	80	0.11		1	1	2	2017	2017
ABL1	25	Abetalipoproteinemia	C0000744	disease	Congenital, Hereditary, and Neonatal Diseases and Abnormalities; Nutritional and Metabolic Diseases	Disease or Syndrome	65	19	0.1		0.933	15	1	1995	2019
ABL1	25	Primary Myelofibrosis	C0001815	disease	Hemic and Lymphatic Diseases	Neoplastic Process	282	29	0.1		1	41	0	1995	2019
ABL1	25	Anus, Imperforate	C0003466	disease	Congenital, Hereditary, and Neonatal Diseases and Abnormalities; Digestive System Diseases	Congenital Abnormality	139	9	0.1		1	1	1	2017	2017
ABL1	25	Blast Phase	C0005699	disease	Pathological Conditions, Signs and Symptoms; Neoplasms; Hemic and Lymphatic Diseases	Neoplastic Process	299	14	0.1		0.958	118	3	1987	2019
ABL1	25	Malignant Neoplasms	C0006826	group	Neoplasms	Neoplastic Process	8621	1641	0.1		0.93	71	0	1988	2019
ABL1	25	Congenital chromosomal disease	C0008626	group	Congenital, Hereditary, and Neonatal Diseases and Abnormalities	Congenital Abnormality	757	47	0.1		0.972	36	0	1990	2017
ABL1	25	Constipation	C0009806	phenotype	Pathological Conditions, Signs and Symptoms	Sign or Symptom	424	57	0.1			0	0
ABL1	25	Coronary heart disease	C0010068	disease	Cardiovascular Diseases	Disease or Syndrome	1576	1178	0.1		1	1	2	2013	2013
ABL1	25	Cryptorchidism	C0010417	disease	Congenital, Hereditary, and Neonatal Diseases and Abnormalities; Male Urogenital Diseases; Endocrine System Diseases	Congenital Abnormality	725	80	0.1		1	1	1	2017	2017
ABL1	25	Dental caries	C0011334	disease	Stomatognathic Diseases	Disease or Syndrome	330	126	0.1			0	0
ABL1	25	Dwarfism	C0013336	disease	Congenital, Hereditary, and Neonatal Diseases and Abnormalities; Musculoskeletal Diseases; Endocrine System Diseases	Congenital Abnormality	1261	77	0.1			0	0
ABL1	25	Fever	C0015967	phenotype	Pathological Conditions, Signs and Symptoms	Sign or Symptom	1021	66	0.1			0	0
ABL1	25	Flatfoot	C0016202	phenotype	Congenital, Hereditary, and Neonatal Diseases and Abnormalities; Musculoskeletal Diseases	Anatomical Abnormality	285	38	0.1			0	0
ABL1	25	Congenital pectus excavatum	C0016842	disease	Congenital, Hereditary, and Neonatal Diseases and Abnormalities; Musculoskeletal Diseases	Congenital Abnormality	272	36	0.1		1	1	1	2017	2017
ABL1	25	Atrial Septal Defects	C0018817	group	Congenital, Hereditary, and Neonatal Diseases and Abnormalities; Cardiovascular Diseases	Congenital Abnormality	384	96	0.1		1	1	1	2017	2017
ABL1	25	Ventricular Septal Defects	C0018818	group	Congenital, Hereditary, and Neonatal Diseases and Abnormalities; Cardiovascular Diseases	Congenital Abnormality	426	87	0.1			0	0
ABL1	25	leukemia	C0023418	disease	Neoplasms	Neoplastic Process	2111	144	0.1		0.985	269	5	1983	2019
ABL1	25	Lymphoid leukemia	C0023448	disease	Neoplasms; Immune System Diseases; Hemic and Lymphatic Diseases	Neoplastic Process	288	4	0.1		1	15	0	1993	2019
ABL1	25	Acute lymphocytic leukemia	C0023449	disease	Neoplasms; Immune System Diseases; Hemic and Lymphatic Diseases	Neoplastic Process	1293	222	0.1		0.97	264	5	1987	2020
ABL1	25	Leukemia, Myelocytic, Acute	C0023467	disease	Neoplasms	Neoplastic Process	3111	6892	0.1		0.928	69	0	1989	2019
ABL1	25	Leukemia, Myeloid, Chronic-Phase	C0023474	disease	Neoplasms; Hemic and Lymphatic Diseases	Neoplastic Process	72	1	0.1		1	52	1	1993	2019
ABL1	25	White Blood Cell Count procedure	C0023508	phenotype		Laboratory Procedure	681	1322	0.1		1	1	1	2019	2019
ABL1	25	Micrognathism	C0025990	disease	Congenital, Hereditary, and Neonatal Diseases and Abnormalities; Musculoskeletal Diseases; Stomatognathic Diseases	Congenital Abnormality	586	53	0.1		1	1	1	2017	2017
ABL1	25	Microstomia	C0026034	disease	Congenital, Hereditary, and Neonatal Diseases and Abnormalities; Stomatognathic Diseases	Congenital Abnormality	172	9	0.1		1	1	1	2017	2017
ABL1	25	Myelofibrosis	C0026987	disease	Pathological Conditions, Signs and Symptoms; Neoplasms; Hemic and Lymphatic Diseases	Neoplastic Process	163	7	0.1		1	19	0	1995	2019
ABL1	25	Neoplasms	C0027651	group	Neoplasms	Neoplastic Process	10161	1644	0.1		0.988	86	1	1990	2019
ABL1	25	Nephroblastoma	C0027708	disease	Congenital, Hereditary, and Neonatal Diseases and Abnormalities; Neoplasms; Female Urogenital Diseases and Pregnancy Complications; Male Urogenital Diseases	Neoplastic Process	586	125	0.1		1	10	0	2004	2018
ABL1	25	Pneumothorax	C0032326	phenotype	Respiratory Tract Diseases	Disease or Syndrome	69	3	0.1		1	1	1	2017	2017
ABL1	25	Polycythemia Vera	C0032463	disease	Neoplasms; Hemic and Lymphatic Diseases	Neoplastic Process	291	38	0.1		1	31	1	1995	2019
ABL1	25	Scoliosis, unspecified	C0036439	disease	Musculoskeletal Diseases	Disease or Syndrome	850	135	0.1			0	0
ABL1	25	Splenomegaly	C0038002	phenotype	Pathological Conditions, Signs and Symptoms	Finding	345	19	0.1			0	0
ABL1	25	Thrombocythemia, Essential	C0040028	disease	Hemic and Lymphatic Diseases	Disease or Syndrome	220	37	0.1		1	34	1	1991	2019
ABL1	25	Thrombocytopenia	C0040034	phenotype	Hemic and Lymphatic Diseases	Disease or Syndrome	592	110	0.1			0	0
ABL1	25	Tooth Crowding	C0040433	phenotype	Stomatognathic Diseases	Finding	82	19	0.1			0	0
ABL1	25	Acute leukemia	C0085669	disease	Pathological Conditions, Signs and Symptoms; Neoplasms	Neoplastic Process	639	50	0.1		0.968	31	0	1989	2017
ABL1	25	Macrotia	C0152421	disease		Congenital Abnormality	188	18	0.1		1	1	1	2017	2017
ABL1	25	Frontal bossing	C0221354	disease	Congenital, Hereditary, and Neonatal Diseases and Abnormalities; Musculoskeletal Diseases	Congenital Abnormality	321	22	0.1		1	1	1	2017	2017
ABL1	25	Acquired Camptodactyly	C0221369	disease		Acquired Abnormality	120	1	0.1			0	0
ABL1	25	Failure to gain weight	C0231246	phenotype	Pathological Conditions, Signs and Symptoms	Finding	1	2	0.1		1	1	2	2017	2017
ABL1	25	Decrease in appetite	C0232462	phenotype	Digestive System Diseases; Nervous System Diseases; Mental Disorders	Sign or Symptom	62	7	0.1			0	0
ABL1	25	Congenital diaphragmatic hernia	C0235833	disease	Pathological Conditions, Signs and Symptoms; Congenital, Hereditary, and Neonatal Diseases and Abnormalities	Congenital Abnormality	239	31	0.1		1	1	1	2017	2017
ABL1	25	Byzanthine arch palate	C0240635	disease	Congenital, Hereditary, and Neonatal Diseases and Abnormalities; Musculoskeletal Diseases; Nervous System Diseases; Stomatognathic Diseases	Congenital Abnormality	497	70	0.1			0	0
ABL1	25	Neoplasm, Residual	C0242596	phenotype	Pathological Conditions, Signs and Symptoms; Neoplasms	Neoplastic Process	329	23	0.1		1	76	0	1992	2019
ABL1	25	Cutis marmorata	C0263401	disease	Congenital, Hereditary, and Neonatal Diseases and Abnormalities; Neoplasms; Skin and Connective Tissue Diseases; Cardiovascular Diseases; Wounds and Injuries	Disease or Syndrome	80	9	0.1		1	1	1	2017	2017
ABL1	25	Philadelphia chromosome positive chronic myelogenous leukemia	C0279543	disease	Neoplasms; Hemic and Lymphatic Diseases	Neoplastic Process	27	3	0.1		1	29	2	1985	2020
ABL1	25	Flexion contracture	C0333068	disease	Musculoskeletal Diseases	Finding	210	32	0.1		1	1	1	2017	2017
ABL1	25	Short stature	C0349588	phenotype		Finding	1127	292	0.1		1	1	1	2017	2017
ABL1	25	Hematopoietic Neoplasms	C0376544	group	Neoplasms; Hemic and Lymphatic Diseases	Neoplastic Process	322	2	0.1		1	10	0	2003	2018
ABL1	25	Hematologic Neoplasms	C0376545	group	Neoplasms; Hemic and Lymphatic Diseases	Neoplastic Process	827	60	0.1		1	24	0	1993	2019
ABL1	25	Upward slant of palpebral fissure	C0423109	phenotype		Finding	216	16	0.1		1	1	1	2017	2017
ABL1	25	Sunken eyes	C0423224	phenotype	Pathological Conditions, Signs and Symptoms; Eye Diseases; Nervous System Diseases	Finding	171	54	0.1			0	0
ABL1	25	Thin skin	C0423757	phenotype		Finding	77	4	0.1		1	1	1	2017	2017
ABL1	25	Narrow nose	C0426422	phenotype		Finding	17	1	0.1			0	0
ABL1	25	Red cell distribution width determination	C0427460	phenotype		Laboratory Procedure	593	988	0.1		1	1	1	2019	2019
ABL1	25	Somatic mutation	C0544886	phenotype		Cell or Molecular Dysfunction	151	0	0.1			0	0
ABL1	25	Thin lips	C0578038	phenotype		Finding	99	8	0.1		1	1	1	2017	2017
ABL1	25	Leukemogenesis	C0598766	disease	Pathological Conditions, Signs and Symptoms; Neoplasms	Neoplastic Process	996	25	0.1		0.966	59	1	1987	2020
ABL1	25	Refractory cancer	C0677936	phenotype	Neoplasms	Neoplastic Process	184	9	0.1		0.929	14	1	2001	2015
ABL1	25	Congenital Camptodactyly	C0685409	disease	Congenital, Hereditary, and Neonatal Diseases and Abnormalities; Musculoskeletal Diseases	Congenital Abnormality	123	10	0.1			0	0
ABL1	25	Adult Acute Lymphocytic Leukemia	C0751606	disease		Neoplastic Process	860	154	0.1		0.964	140	1	1989	2019
ABL1	25	Hypospadias	C0848558	disease	Congenital, Hereditary, and Neonatal Diseases and Abnormalities; Female Urogenital Diseases and Pregnancy Complications; Male Urogenital Diseases	Congenital Abnormality	366	80	0.1			0	0
ABL1	25	Abnormal basophil morphology	C0855997	phenotype		Finding	3	0	0.1			0	0
ABL1	25	Chronic myeloproliferative disorder	C1292778	disease	Neoplasms; Hemic and Lymphatic Diseases	Neoplastic Process	366	47	0.1		0.975	159	0	1993	2020
ABL1	25	RDW - Red blood cell distribution width result	C1304746	phenotype		Laboratory or Test Result	593	988	0.1		1	1	1	2019	2019
ABL1	25	Primary malignant neoplasm	C1306459	group	Neoplasms	Neoplastic Process	8221	1374	0.1		0.957	47	0	1988	2019
ABL1	25	Childhood Leukemia	C1332977	disease	Neoplasms	Neoplastic Process	1740	140	0.1		0.989	182	3	1988	2019
ABL1	25	Intrauterine retardation	C1386048	phenotype		Pathologic Function	41	56	0.1		1	1	1	2017	2017
ABL1	25	Malignant transformation	C1608408	phenotype		Neoplastic Process	1027	20	0.1		1	11	0	1988	2020
ABL1	25	CML progression	C1739405	disease		Neoplastic Process	47	3	0.1		1	11	0	2010	2018
ABL1	25	Long nose	C1839798	phenotype		Finding	29	2	0.1			0	0
ABL1	25	Pointed chin	C1844505	phenotype		Finding	71	13	0.1			0	0
ABL1	25	Soft skin	C1844592	phenotype		Finding	22	3	0.1			0	0
ABL1	25	Broad forehead	C1849089	phenotype		Finding	133	13	0.1			0	0
ABL1	25	Clinodactyly of the 5th finger	C1850049	disease		Congenital Abnormality	284	39	0.1		1	1	1	2017	2017
ABL1	25	Reduced leukocyte alkaline phosphatase	C1850780	phenotype		Finding	2	0	0.1			0	0
ABL1	25	Narrow maxilla	C1851835	disease		Anatomical Abnormality	3	0	0.1			0	0
ABL1	25	Short nose	C1854114	phenotype		Finding	265	23	0.1			0	0
ABL1	25	Acute lymphoblastic leukemia with lymphomatous features	C1855472	disease	Neoplasms; Immune System Diseases; Hemic and Lymphatic Diseases	Neoplastic Process	7	12	0.1		1	5	2	2002	2014
ABL1	25	Broad eyebrow	C1856121	phenotype		Finding	11	4	0.1		1	1	1	2017	2017
ABL1	25	Unilateral ptosis	C1866806	phenotype	Eye Diseases	Finding	6	4	0.1		1	1	1	2017	2017
ABL1	25	Short Stature, CTCAE	C2919142	phenotype		Finding	1010	0	0.1			0	0
ABL1	25	MYELODYSPLASTIC SYNDROME	C3463824	group	Hemic and Lymphatic Diseases	Neoplastic Process	1033	95	0.1		1	12	0	1996	2012
ABL1	25	Short lower third of face	C3697248	phenotype		Finding	33	3	0.1			0	0
ABL1	25	LEUKEMIA, PHILADELPHIA CHROMOSOME-POSITIVE, RESISTANT TO IMATINIB	C4016396	phenotype		Finding	1	4	0.1			0	4
ABL1	25	Abnormality of skeletal morphology	C4023165	phenotype		Anatomical Abnormality	1	2	0.1		1	1	2	2017	2017
ABL1	25	Ph-Like Acute Lymphoblastic Leukemia	C4054188	disease		Neoplastic Process	30	1	0.1		0.75	12	0	2012	2019
ABL1	25	Dimple chin	C4317152	phenotype		Anatomical Abnormality	16	2	0.1		1	1	1	2017	2017
ABL1	25	Microcephaly (physical finding)	C4551563	phenotype		Finding	160	246	0.1		1	1	1	2017	2017
ABL1	25	2-3 toe syndactyly	C4551570	disease		Congenital Abnormality	85	16	0.1		1	1	1	2017	2017
ABL1	25	Precursor B-Cell Lymphoblastic Leukemia-Lymphoma	C0023485	disease	Neoplasms; Immune System Diseases; Hemic and Lymphatic Diseases	Neoplastic Process	145	21	0.09		1	9	0	1996	2018
ABL1	25	Monosomy	C0026499	group	Pathological Conditions, Signs and Symptoms	Congenital Abnormality	214	11	0.09		0.778	9	0	1987	2019
ABL1	25	Pre B-cell acute lymphoblastic leukemia	C0349636	disease		Neoplastic Process	90	5	0.09		1	9	0	1993	2019
ABL1	25	Hematological Disease	C0018939	group	Hemic and Lymphatic Diseases	Disease or Syndrome	255	16	0.08		1	8	0	1994	2020
ABL1	25	Myeloid Leukemia	C0023470	disease	Neoplasms	Neoplastic Process	385	7	0.07		1	7	0	1999	2014
ABL1	25	Chronic Neutrophilic Leukemia	C0023481	disease	Hemic and Lymphatic Diseases	Neoplastic Process	16	4	0.07		1	7	0	1998	2019
ABL1	25	Gastrointestinal Stromal Tumors	C0238198	group	Digestive System Diseases; Neoplasms	Neoplastic Process	538	154	0.07		1	7	1	2001	2017
ABL1	25	Adult B Acute Lymphoblastic Leukemia	C0279593	disease		Neoplastic Process	74	0	0.07		1	7	0	2006	2019
ABL1	25	Leukemia, Myeloid, Chronic, Atypical, BCR-ABL Negative	C1292772	disease	Neoplasms; Hemic and Lymphatic Diseases	Neoplastic Process	32	5	0.07		0.857	7	0	2007	2019
ABL1	25	Chronic Lymphocytic Leukemia	C0023434	disease	Neoplasms; Immune System Diseases; Hemic and Lymphatic Diseases	Neoplastic Process	1447	291	0.06		1	6	0	2003	2008
ABL1	25	Leukemia, Myelomonocytic, Chronic	C0023480	disease	Neoplasms; Hemic and Lymphatic Diseases	Neoplastic Process	158	28	0.06		0.833	6	0	1994	2019
ABL1	25	Neoplasm Metastasis	C0027627	phenotype	Pathological Conditions, Signs and Symptoms; Neoplasms	Neoplastic Process	6385	327	0.06		1	6	1	2004	2019
ABL1	25	Philadelphia chromosome negative chronic myelogenous leukemia	C0279549	disease	Neoplasms; Hemic and Lymphatic Diseases	Neoplastic Process	7	0	0.06		0.833	6	0	1990	2005
ABL1	25	Precursor B-lymphoblastic lymphoma/leukemia	C0862030	disease	Neoplasms; Immune System Diseases; Hemic and Lymphatic Diseases	Neoplastic Process	25	0	0.06		1	6	0	2016	2019
ABL1	25	Childhood Chronic Myelogenous Leukemia, BCR-ABL1 Positive	C1327920	disease	Neoplasms; Hemic and Lymphatic Diseases	Neoplastic Process	12	1	0.06		1	6	1	1997	2012
ABL1	25	Childhood Myelodysplastic Syndrome	C2347761	disease	Hemic and Lymphatic Diseases	Neoplastic Process	335	20	0.06		1	6	0	1996	2006
ABL1	25	Adult Myelodysplastic Syndrome	C3900098	disease	Hemic and Lymphatic Diseases	Neoplastic Process	332	20	0.06		1	6	0	1996	2006
ABL1	25	Immunologic Deficiency Syndromes	C0021051	group	Immune System Diseases	Disease or Syndrome	973	31	0.05		1	5	0	1996	2016
ABL1	25	Lymphoma	C0024299	group	Neoplasms; Immune System Diseases; Hemic and Lymphatic Diseases	Neoplastic Process	1548	91	0.05		0.8	5	0	2000	2015
ABL1	25	Juvenile Myelomonocytic Leukemia	C0349639	disease	Neoplasms; Hemic and Lymphatic Diseases	Neoplastic Process	179	70	0.05		1	5	0	1995	2014
ABL1	25	Non-Small Cell Lung Carcinoma	C0007131	disease	Neoplasms; Respiratory Tract Diseases	Neoplastic Process	3926	712	0.04		1	4	0	2000	2016
ABL1	25	Cerebral Palsy	C0007789	disease	Nervous System Diseases	Disease or Syndrome	241	69	0.04		1	4	0	2008	2013
ABL1	25	Down Syndrome	C0013080	disease	Congenital, Hereditary, and Neonatal Diseases and Abnormalities; Nervous System Diseases	Disease or Syndrome	766	80	0.04		1	4	0	2004	2012
ABL1	25	Eosinophilia	C0014457	disease	Hemic and Lymphatic Diseases	Disease or Syndrome	325	23	0.04		1	4	0	2002	2019
ABL1	25	Acute Erythroblastic Leukemia	C0023440	disease	Neoplasms; Hemic and Lymphatic Diseases	Neoplastic Process	302	5	0.04		1	4	0	1991	2019
ABL1	25	Acute Promyelocytic Leukemia	C0023487	disease	Neoplasms	Neoplastic Process	651	21	0.04		1	4	0	2001	2017
ABL1	25	Multiple Myeloma	C0026764	disease	Neoplasms; Immune System Diseases; Hemic and Lymphatic Diseases; Cardiovascular Diseases	Neoplastic Process	1740	865	0.04		1	4	0	1988	2012
ABL1	25	Tumor Progression	C0178874	phenotype	Pathological Conditions, Signs and Symptoms	Neoplastic Process	3865	72	0.04		1	4	1	1993	2019
ABL1	25	Solid Neoplasm	C0280100	phenotype	Neoplasms	Neoplastic Process	1145	24	0.04		0.75	4	0	1993	2016
ABL1	25	Myelodysplastic-Myeloproliferative Diseases	C1301355	group	Hemic and Lymphatic Diseases	Neoplastic Process	38	1	0.04		1	4	0	2003	2016
ABL1	25	Adult Lymphoma	C1332206	disease	Neoplasms; Immune System Diseases; Hemic and Lymphatic Diseases	Neoplastic Process	1169	66	0.04		0.75	4	0	2000	2011
ABL1	25	Childhood Lymphoma	C1332979	disease	Neoplasms; Immune System Diseases; Hemic and Lymphatic Diseases	Neoplastic Process	1171	66	0.04		0.75	4	0	2000	2011
ABL1	25	Cleft palate, isolated	C1837218	disease	Congenital, Hereditary, and Neonatal Diseases and Abnormalities; Musculoskeletal Diseases; Stomatognathic Diseases	Congenital Abnormality	295	70	0.04		1	4	0	2008	2013
ABL1	25	Leukemia, B-Cell	C2004493	disease	Neoplasms; Immune System Diseases; Hemic and Lymphatic Diseases	Neoplastic Process	239	2	0.04		1	4	0	1994	2006
ABL1	25	Mixed phenotype acute leukemia	C2826025	disease		Neoplastic Process	37	0	0.04		1	4	0	2000	2018
ABL1	25	Multiple Chronic Conditions	C3266262	disease	Pathological Conditions, Signs and Symptoms	Disease or Syndrome	929	42	0.04		1	4	0	2011	2018
ABL1	25	Bacterial Infections	C0004623	group	Infections	Disease or Syndrome	616	17	0.03		1	3	0	2007	2009
ABL1	25	Acute biphenotypic leukemia	C0023464	disease	Neoplasms; Immune System Diseases; Hemic and Lymphatic Diseases	Neoplastic Process	45	0	0.03		0.667	3	0	1998	2006
ABL1	25	Acute monocytic leukemia	C0023465	disease	Neoplasms	Neoplastic Process	633	22	0.03		1	3	0	1997	2018
ABL1	25	Leukemia, Myeloid, Accelerated Phase	C0023472	disease	Neoplasms; Hemic and Lymphatic Diseases	Neoplastic Process	12	0	0.03		1	3	0	2003	2013
ABL1	25	Lung Neoplasms	C0024121	group	Neoplasms; Respiratory Tract Diseases	Neoplastic Process	1486	39	0.03		1	3	0	2006	2016
ABL1	25	Lymphoproliferative Disorders	C0024314	group	Immune System Diseases; Hemic and Lymphatic Diseases	Neoplastic Process	300	14	0.03		1	3	0	2004	2011
ABL1	25	Malignant neoplasm of stomach	C0024623	disease	Digestive System Diseases; Neoplasms	Neoplastic Process	3806	615	0.03		1	3	0	2004	2019
ABL1	25	B-Cell Lymphomas	C0079731	group	Neoplasms; Immune System Diseases; Hemic and Lymphatic Diseases	Neoplastic Process	1408	42	0.03		1	3	0	1990	2017
ABL1	25	Adenocarcinoma of lung (disorder)	C0152013	disease	Neoplasms	Neoplastic Process	2438	563	0.03		1	3	0	2013	2019
ABL1	25	Idiopathic Hypereosinophilic Syndrome	C0206141	disease	Hemic and Lymphatic Diseases	Disease or Syndrome	43	5	0.03		1	3	2	2005	2014
ABL1	25	Papillary thyroid carcinoma	C0238463	disease	Neoplasms; Endocrine System Diseases	Neoplastic Process	1348	204	0.03		1	3	0	1989	2003
ABL1	25	Childhood B Acute Lymphoblastic Leukemia	C0279584	disease	Neoplasms; Immune System Diseases; Hemic and Lymphatic Diseases	Neoplastic Process	99	4	0.03		1	3	0	2013	2019
ABL1	25	Malignant neoplasm of prostate	C0376358	disease	Neoplasms; Male Urogenital Diseases	Neoplastic Process	4502	1082	0.03		1	3	0	2008	2013
ABL1	25	Chromosome 9, trisomy	C0432411	disease	Pathological Conditions, Signs and Symptoms	Disease or Syndrome	12	0	0.03		1	3	0	2003	2012
ABL1	25	Progressive Neoplastic Disease	C0677932	phenotype		Neoplastic Process	384	40	0.03		1	3	0	1995	2015
ABL1	25	Stomach Carcinoma	C0699791	disease	Digestive System Diseases; Neoplasms	Neoplastic Process	3720	652	0.03		1	3	0	2004	2019
ABL1	25	Leukaemia recurrent	C0920028	disease	Neoplasms	Neoplastic Process	50	0	0.03		1	3	0	2004	2018
ABL1	25	Tumor Cell Invasion	C1269955	phenotype		Neoplastic Process	6626	169	0.03		1	3	0	2012	2018
ABL1	25	Eosinophilic disorder	C1306759	group	Hemic and Lymphatic Diseases	Disease or Syndrome	288	22	0.03		1	3	0	2009	2019
ABL1	25	Childhood Hematopoietic Neoplasm	C1332970	disease	Neoplasms; Hemic and Lymphatic Diseases	Neoplastic Process	8	0	0.03		1	3	0	2005	2018
ABL1	25	Glioblastoma Multiforme	C1621958	disease	Neoplasms	Neoplastic Process	3197	186	0.03		0.667	3	0	1990	2016
ABL1	25	Adult Erythroleukemia	C2347748	disease		Neoplastic Process	236	4	0.03		1	3	0	1991	2019
ABL1	25	Progressive cGVHD	C3539781	disease		Disease or Syndrome	384	40	0.03		1	3	0	1995	2015
ABL1	25	Infection	C3714514	group	Infections	Pathologic Function	491	0	0.03		1	3	0	2007	2009
ABL1	25	MIXED LINEAGE LEUKEMIA	C3888194	disease		Neoplastic Process	240	2	0.03		1	3	0	2012	2019
ABL1	25	Erythroleukemia (Erythroid/Myeloid)	C4520840	disease	Neoplasms; Hemic and Lymphatic Diseases	Neoplastic Process	237	4	0.03		1	3	0	1991	2019
ABL1	25	Amyotrophic Lateral Sclerosis	C0002736	disease	Nutritional and Metabolic Diseases; Nervous System Diseases	Disease or Syndrome	1114	485	0.02		1	2	0	2005	2007
ABL1	25	Anemia	C0002871	disease	Hemic and Lymphatic Diseases	Disease or Syndrome	847	94	0.02		1	2	0	2001	2008
ABL1	25	Carcinoma, Papillary	C0007133	disease	Neoplasms	Neoplastic Process	225	9	0.02		1	2	0	1990	2000
ABL1	25	Colorectal Carcinoma	C0009402	disease	Digestive System Diseases; Neoplasms	Neoplastic Process	5473	1962	0.02		1	2	0	2007	2012
ABL1	25	Mental Depression	C0011570	disease	Behavior and Behavior Mechanisms	Mental or Behavioral Dysfunction	1478	271	0.02		1	2	0	2016	2019
ABL1	25	Depressive disorder	C0011581	disease	Mental Disorders	Mental or Behavioral Dysfunction	1719	297	0.02		1	2	0	2016	2019
ABL1	25	Fanconi Anemia	C0015625	disease	Congenital, Hereditary, and Neonatal Diseases and Abnormalities; Nutritional and Metabolic Diseases; Hemic and Lymphatic Diseases	Disease or Syndrome	394	173	0.02		1	2	0	2011	2017
ABL1	25	Glioblastoma	C0017636	disease	Neoplasms	Neoplastic Process	3177	281	0.02		0.5	2	0	1990	2016
ABL1	25	Acute myelomonocytic leukemia	C0023479	disease	Neoplasms	Neoplastic Process	105	3	0.02		1	2	0	2000	2012
ABL1	25	Pancytopenia	C0030312	disease	Hemic and Lymphatic Diseases	Disease or Syndrome	253	15	0.02		1	2	0	2008	2017
ABL1	25	Polycythemia	C0032461	disease	Hemic and Lymphatic Diseases	Disease or Syndrome	82	22	0.02		1	2	0	2002	2012
ABL1	25	Rubella	C0035920	disease	Infections	Disease or Syndrome	82	11	0.02		1	2	0	2010	2017
ABL1	25	Monocytosis	C0085702	disease	Pathological Conditions, Signs and Symptoms; Hemic and Lymphatic Diseases	Disease or Syndrome	61	3	0.02		1	2	0	1999	1999
ABL1	25	Malignant neoplasm of lung	C0242379	disease	Neoplasms; Respiratory Tract Diseases	Neoplastic Process	4173	1142	0.02		1	2	0	2015	2016
ABL1	25	Adult Burkitt Lymphoma	C0278764	disease	Neoplasms; Infections; Immune System Diseases; Hemic and Lymphatic Diseases	Neoplastic Process	475	7	0.02		1	2	0	1993	2017
ABL1	25	Recurrent Chronic Myelogenous Leukemia, BCR-ABL1 Positive	C0278787	disease	Neoplasms; Hemic and Lymphatic Diseases	Neoplastic Process	8	0	0.02		1	2	0	2000	2019
ABL1	25	Adult Glioblastoma	C0278878	disease	Neoplasms	Neoplastic Process	2528	98	0.02		0.5	2	0	1990	2016
ABL1	25	Childhood Burkitt Lymphoma	C0278879	disease	Neoplasms; Infections; Immune System Diseases; Hemic and Lymphatic Diseases	Neoplastic Process	477	7	0.02		1	2	0	1993	2017
ABL1	25	Childhood T Acute Lymphoblastic Leukemia	C0279583	disease	Neoplasms; Immune System Diseases; Hemic and Lymphatic Diseases	Neoplastic Process	119	2	0.02		1	2	0	2012	2019
ABL1	25	Acute Undifferentiated Leukemia	C0280141	disease		Neoplastic Process	119	1	0.02		1	2	0	2007	2019
ABL1	25	secondary acute myeloid leukemia	C0280449	disease	Neoplasms	Neoplastic Process	91	8	0.02		0.5	2	0	1998	2019
ABL1	25	Childhood Glioblastoma	C0280474	disease	Neoplasms	Neoplastic Process	2527	98	0.02		0.5	2	0	1990	2016
ABL1	25	Cervix carcinoma	C0302592	disease	Neoplasms; Female Urogenital Diseases and Pregnancy Complications	Neoplastic Process	1881	283	0.02		1	2	0	2004	2017
ABL1	25	Frontotemporal dementia	C0338451	disease	Nutritional and Metabolic Diseases; Nervous System Diseases; Mental Disorders	Disease or Syndrome	320	215	0.02		1	2	0	2005	2007
ABL1	25	Depressed mood	C0344315	phenotype	Behavior and Behavior Mechanisms	Mental or Behavioral Dysfunction	1461	269	0.02		1	2	0	2016	2019
ABL1	25	Chronic eosinophilic leukemia	C0346421	disease	Neoplasms; Hemic and Lymphatic Diseases	Neoplastic Process	42	9	0.02		1	2	2	2007	2007
ABL1	25	Neurodegenerative Disorders	C0524851	group	Nervous System Diseases	Disease or Syndrome	1515	85	0.02		0.5	2	0	2014	2019
ABL1	25	Thyroid carcinoma	C0549473	disease	Neoplasms; Endocrine System Diseases	Neoplastic Process	1175	145	0.02		1	2	0	1998	2003
ABL1	25	Prostate carcinoma	C0600139	disease	Neoplasms; Male Urogenital Diseases	Neoplastic Process	4388	1168	0.02		1	2	0	2008	2013
ABL1	25	Carcinoma of lung	C0684249	disease	Neoplasms; Respiratory Tract Diseases	Neoplastic Process	4081	1204	0.02		1	2	0	2015	2016
ABL1	25	Leukemia secondary	C0856053	disease		Neoplastic Process	24	4	0.02		1	2	0	1997	2013
ABL1	25	Sarcoma	C1261473	group	Neoplasms	Neoplastic Process	853	42	0.02		1	2	0	2009	2015
ABL1	25	Granulocytosis	C1282609	disease	Hemic and Lymphatic Diseases	Disease or Syndrome	15	1	0.02		1	2	0	2011	2015
ABL1	25	Chronic myelogenous leukemia, BCR/ABL positive	C1292771	disease	Neoplasms; Hemic and Lymphatic Diseases	Neoplastic Process	4	0	0.02		1	2	0	1992	2002
ABL1	25	Primary malignant neoplasm of lung	C1306460	disease	Neoplasms; Respiratory Tract Diseases	Neoplastic Process	3894	981	0.02		1	2	0	2015	2016
ABL1	25	Refractory Chronic Myelogenous Leukemia, BCR-ABL1 Positive	C1370868	disease	Neoplasms; Hemic and Lymphatic Diseases	Neoplastic Process	6	1	0.02		1	2	1	2011	2016
ABL1	25	Undifferentiated leukemia	C1378511	disease		Neoplastic Process	120	2	0.02		1	2	0	2008	2019
ABL1	25	Chronic Kidney Diseases	C1561643	group	Female Urogenital Diseases and Pregnancy Complications; Male Urogenital Diseases	Disease or Syndrome	1074	306	0.02		1	2	0	2018	2019
ABL1	25	HEMOPHAGOCYTIC LYMPHOHISTIOCYTOSIS, FAMILIAL, 2	C1863727	disease	Hemic and Lymphatic Diseases	Disease or Syndrome	9	25	0.02		1	2	0	1995	1996
ABL1	25	Childhood B Acute Lymphoblastic Leukemia with t(9;22)(q34.1;q11.2); BCR-ABL1	C2347507	disease		Neoplastic Process	4	0	0.02		0.5	2	0	2017	2019
ABL1	25	Chronic myeloid leukemia, BCR/ABL-positive	C2861580	disease	Neoplasms	Neoplastic Process	7	0	0.02		1	2	0	1999	2011
ABL1	25	Myeloid neoplasm	C2939461	disease	Neoplasms; Hemic and Lymphatic Diseases	Neoplastic Process	62	5	0.02		1	2	0	2014	2015
ABL1	25	FANCONI ANEMIA, COMPLEMENTATION GROUP A (disorder)	C3469521	disease	Congenital, Hereditary, and Neonatal Diseases and Abnormalities; Nutritional and Metabolic Diseases; Hemic and Lymphatic Diseases	Disease or Syndrome	360	194	0.02		1	2	0	2011	2017
ABL1	25	Triple Negative Breast Neoplasms	C3539878	disease	Neoplasms; Skin and Connective Tissue Diseases	Neoplastic Process	1674	99	0.02		1	2	0	2015	2015
ABL1	25	Neutrophilia (disorder)	C3665444	disease	Pathological Conditions, Signs and Symptoms; Hemic and Lymphatic Diseases	Disease or Syndrome	150	1	0.02		1	2	0	2016	2019
ABL1	25	B Acute Lymphoblastic Leukemia, Philadelphia Chromosome Negative	C4289946	disease		Neoplastic Process	8	0	0.02		1	2	0	1992	2018
ABL1	25	B Lymphoblastic Leukemia/Lymphoma, BCR-ABL1-Like	C4329382	disease		Neoplastic Process	2	0	0.02		0.5	2	0	2018	2019
ABL1	25	Complete Trisomy 21 Syndrome	C4521042	disease	Pathological Conditions, Signs and Symptoms; Congenital, Hereditary, and Neonatal Diseases and Abnormalities; Nervous System Diseases	Disease or Syndrome	669	77	0.02		1	2	0	2010	2012
ABL1	25	Malignant neoplasm of soft tissue	C4551686	group	Neoplasms	Neoplastic Process	699	32	0.02		1	2	0	2009	2015
ABL1	25	Burkitt Leukemia	C4721444	disease	Neoplasms; Infections; Immune System Diseases; Hemic and Lymphatic Diseases	Neoplastic Process	45	0	0.02		1	2	0	1990	2011
ABL1	25	Malignant neoplasm of colon and/or rectum	C4722085	disease		Neoplastic Process	3669	502	0.02		1	2	0	2007	2012
ABL1	25	Triple-Negative Breast Carcinoma	C4722518	disease	Neoplasms; Skin and Connective Tissue Diseases	Neoplastic Process	1598	96	0.02		1	2	0	2015	2015
ABL1	25	Congenital Abnormality	C0000768	group	Congenital, Hereditary, and Neonatal Diseases and Abnormalities	Congenital Abnormality	1098	73	0.01		1	1	0	2017	2017
ABL1	25	Alzheimer's Disease	C0002395	disease	Nervous System Diseases; Mental Disorders	Disease or Syndrome	3397	1843	0.01		1	1	0	2005	2005
ABL1	25	anaphylaxis	C0002792	phenotype	Immune System Diseases	Disease or Syndrome	180	4	0.01		1	1	0	2018	2018
ABL1	25	Autoimmune Diseases	C0004364	group	Immune System Diseases	Disease or Syndrome	1758	428	0.01		1	1	0	2017	2017
ABL1	25	Pneumonia, Bacterial	C0004626	group	Infections; Respiratory Tract Diseases	Disease or Syndrome	66	2	0.01		1	1	0	2019	2019
ABL1	25	Cardiovascular Diseases	C0007222	group	Cardiovascular Diseases	Disease or Syndrome	1756	711	0.01		1	1	0	2015	2015
ABL1	25	Malignant tumor of cervix	C0007847	disease	Neoplasms; Female Urogenital Diseases and Pregnancy Complications	Neoplastic Process	1718	245	0.01		1	1	0	2017	2017
ABL1	25	Colorectal Neoplasms	C0009404	group	Digestive System Diseases; Neoplasms	Neoplastic Process	1296	609	0.01		1	1	0	2007	2007
ABL1	25	Diabetes Mellitus, Insulin-Dependent	C0011854	disease	Nutritional and Metabolic Diseases; Immune System Diseases; Endocrine System Diseases	Disease or Syndrome	1675	954	0.01		1	1	0	2017	2017
ABL1	25	Diarrhea	C0011991	phenotype	Pathological Conditions, Signs and Symptoms	Sign or Symptom	632	63	0.01		0	1	0	2016	2016
ABL1	25	Diphtheria	C0012546	disease	Infections	Disease or Syndrome	147	0	0.01		1	1	0	2010	2010
ABL1	25	Disorder of eye	C0015397	group	Eye Diseases	Disease or Syndrome	400	14	0.01		1	1	0	2014	2014
ABL1	25	Gastritis	C0017152	disease	Digestive System Diseases	Disease or Syndrome	292	21	0.01		1	1	0	2011	2011
ABL1	25	Gonorrhea	C0018081	disease	Female Urogenital Diseases and Pregnancy Complications; Infections; Male Urogenital Diseases	Disease or Syndrome	261	7	0.01		1	1	0	2016	2016
ABL1	25	Graft-vs-Host Disease	C0018133	disease	Immune System Diseases	Disease or Syndrome	447	25	0.01		1	1	1	2018	2018
ABL1	25	Graves Disease	C0018213	disease	Eye Diseases; Immune System Diseases; Endocrine System Diseases	Disease or Syndrome	585	352	0.01		1	1	0	2000	2000
ABL1	25	Heart failure	C0018801	disease	Cardiovascular Diseases	Disease or Syndrome	1499	201	0.01		1	1	0	2017	2017
ABL1	25	Congestive heart failure	C0018802	disease	Cardiovascular Diseases	Disease or Syndrome	1760	165	0.01		1	1	0	2017	2017
ABL1	25	Hepatitis B	C0019163	disease	Digestive System Diseases; Infections	Disease or Syndrome	1449	519	0.01		1	1	1	2018	2018
ABL1	25	Hepatosplenomegaly	C0019214	phenotype	Pathological Conditions, Signs and Symptoms; Digestive System Diseases; Hemic and Lymphatic Diseases	Sign or Symptom	127	21	0.01		1	1	0	2019	2019
ABL1	25	Hodgkin Disease	C0019829	disease	Neoplasms; Immune System Diseases; Hemic and Lymphatic Diseases	Neoplastic Process	900	148	0.01		1	1	0	2005	2005
ABL1	25	Influenza	C0021400	disease	Infections; Respiratory Tract Diseases	Disease or Syndrome	858	17	0.01		1	1	0	2015	2015
ABL1	25	Kidney Failure, Acute	C0022660	disease	Female Urogenital Diseases and Pregnancy Complications; Male Urogenital Diseases	Disease or Syndrome	826	32	0.01		1	1	0	2006	2006
ABL1	25	Kidney Neoplasm	C0022665	disease	Neoplasms; Female Urogenital Diseases and Pregnancy Complications; Male Urogenital Diseases	Neoplastic Process	295	11	0.01		1	1	0	2014	2014
ABL1	25	Hairy Cell Leukemia	C0023443	disease	Neoplasms; Immune System Diseases; Hemic and Lymphatic Diseases	Neoplastic Process	143	4	0.01		1	1	0	2014	2014
ABL1	25	Acute Megakaryocytic Leukemias	C0023462	disease	Neoplasms	Neoplastic Process	159	15	0.01		1	1	0	2011	2011
ABL1	25	Adult T-Cell Lymphoma/Leukemia	C0023493	disease	Neoplasms; Immune System Diseases; Hemic and Lymphatic Diseases	Neoplastic Process	540	11	0.01		1	1	0	1987	1987
ABL1	25	Leukoencephalopathy, Progressive Multifocal	C0023524	disease	Infections; Nervous System Diseases	Disease or Syndrome	240	4	0.01		1	1	0	1994	1994
ABL1	25	Lupus Erythematosus, Systemic	C0024141	disease	Skin and Connective Tissue Diseases; Immune System Diseases	Disease or Syndrome	1883	1172	0.01		0	1	0	2018	2018
ABL1	25	Lymphoma, Follicular	C0024301	disease	Neoplasms; Immune System Diseases; Hemic and Lymphatic Diseases	Neoplastic Process	477	83	0.01		1	1	0	2017	2017
ABL1	25	Mastocytosis	C0024899	disease	Neoplasms; Skin and Connective Tissue Diseases; Immune System Diseases	Disease or Syndrome	98	8	0.01		1	1	0	2009	2009
ABL1	25	Multiple Sclerosis	C0026769	disease	Immune System Diseases; Nervous System Diseases	Disease or Syndrome	1800	1022	0.01		1	1	0	2007	2007
ABL1	25	Muscle hypotonia	C0026827	phenotype	Pathological Conditions, Signs and Symptoms; Nervous System Diseases	Finding	967	579	0.01		1	1	0	2003	2003
ABL1	25	Myelodysplasia	C0026985	disease		Congenital Abnormality	181	4	0.01		1	1	0	2012	2012
ABL1	25	Nail-Patella Syndrome	C0027341	disease	Congenital, Hereditary, and Neonatal Diseases and Abnormalities; Skin and Connective Tissue Diseases; Musculoskeletal Diseases	Disease or Syndrome	38	18	0.01		1	1	0	1998	1998
ABL1	25	Osteosclerosis	C0029464	disease	Musculoskeletal Diseases	Disease or Syndrome	82	1	0.01		1	1	0	2018	2018
ABL1	25	Ovarian Carcinoma	C0029925	disease	Neoplasms; Female Urogenital Diseases and Pregnancy Complications; Endocrine System Diseases	Neoplastic Process	539	19	0.01		1	1	0	2013	2013
ABL1	25	Plasmacytoma	C0032131	disease	Neoplasms; Immune System Diseases	Neoplastic Process	142	8	0.01		1	1	0	2005	2005
ABL1	25	Pulmonary Alveolar Proteinosis	C0034050	disease	Respiratory Tract Diseases	Disease or Syndrome	51	7	0.01		1	1	0	2000	2000
ABL1	25	Retinoblastoma	C0035335	disease	Neoplasms; Eye Diseases	Neoplastic Process	853	193	0.01		1	1	0	1999	1999
ABL1	25	Rheumatic Fever	C0035436	disease	Infections; Musculoskeletal Diseases	Disease or Syndrome	94	5	0.01		1	1	0	2006	2006
ABL1	25	Localized scleroderma	C0036420	disease	Skin and Connective Tissue Diseases	Disease or Syndrome	51	0	0.01		1	1	0	2018	2018
ABL1	25	Systemic Scleroderma	C0036421	disease	Skin and Connective Tissue Diseases	Disease or Syndrome	979	287	0.01		1	1	0	2011	2011
ABL1	25	Sezary Syndrome	C0036920	disease	Neoplasms; Immune System Diseases; Hemic and Lymphatic Diseases	Neoplastic Process	196	7	0.01		1	1	0	2007	2007
ABL1	25	Substance Withdrawal Syndrome	C0038587	disease	Chemically-Induced Disorders; Mental Disorders	Mental or Behavioral Dysfunction	80	5	0.01		1	1	0	2018	2018
ABL1	25	Thymoma	C0040100	disease	Neoplasms; Hemic and Lymphatic Diseases	Neoplastic Process	291	20	0.01		1	1	0	1993	1993
ABL1	25	Tuberous Sclerosis	C0041341	disease	Congenital, Hereditary, and Neonatal Diseases and Abnormalities; Neoplasms; Nervous System Diseases	Neoplastic Process	289	55	0.01		1	1	0	1995	1995
ABL1	25	Virus Diseases	C0042769	group	Infections	Disease or Syndrome	1471	42	0.01		1	1	0	2008	2008
ABL1	25	Werner Syndrome	C0043119	disease	Congenital, Hereditary, and Neonatal Diseases and Abnormalities; Nutritional and Metabolic Diseases	Disease or Syndrome	130	71	0.01		1	1	0	2011	2011
ABL1	25	Sweet Syndrome	C0085077	disease	Skin and Connective Tissue Diseases	Disease or Syndrome	104	3	0.01		1	1	0	2000	2000
ABL1	25	Severe Combined Immunodeficiency	C0085110	disease	Congenital, Hereditary, and Neonatal Diseases and Abnormalities; Nutritional and Metabolic Diseases; Immune System Diseases	Disease or Syndrome	284	46	0.01		1	1	0	2010	2010
ABL1	25	Addictive Behavior	C0085281	phenotype	Behavior and Behavior Mechanisms	Mental or Behavioral Dysfunction	332	56	0.01		1	1	0	2014	2014
ABL1	25	Hemorrhagic cystitis	C0085692	disease	Pathological Conditions, Signs and Symptoms; Female Urogenital Diseases and Pregnancy Complications; Infections; Male Urogenital Diseases; Hemic and Lymphatic Diseases	Disease or Syndrome	18	1	0.01		1	1	0	2018	2018
ABL1	25	Rous Sarcoma	C0086942	disease	Neoplasms; Infections; Animal Diseases	Neoplastic Process; Experimental Model of Disease	60	0	0.01		1	1	0	1982	1982
ABL1	25	Renal fibrosis	C0151650	disease	Pathological Conditions, Signs and Symptoms; Female Urogenital Diseases and Pregnancy Complications; Male Urogenital Diseases	Disease or Syndrome	570	1	0.01		1	1	0	2019	2019
ABL1	25	Esophageal carcinoma	C0152018	disease	Digestive System Diseases; Neoplasms	Neoplastic Process	1287	272	0.01		1	1	0	2013	2013
ABL1	25	Secondary malignant neoplasm of bone	C0153690	disease	Pathological Conditions, Signs and Symptoms; Neoplasms; Musculoskeletal Diseases	Neoplastic Process	647	18	0.01		1	1	0	2016	2016
ABL1	25	Portal Vein Thrombosis	C0155773	disease	Cardiovascular Diseases	Disease or Syndrome	59	8	0.01		1	1	0	2017	2017
ABL1	25	Diabetes, Autoimmune	C0205734	disease	Nutritional and Metabolic Diseases; Immune System Diseases; Endocrine System Diseases	Disease or Syndrome	172	4	0.01		1	1	0	2017	2017
ABL1	25	Endometrial Stromal Sarcoma	C0206630	disease	Neoplasms; Female Urogenital Diseases and Pregnancy Complications	Neoplastic Process	75	1	0.01		1	1	0	2012	2012
ABL1	25	Embryonal Carcinoma	C0206659	disease	Neoplasms	Neoplastic Process	165	0	0.01		1	1	0	2017	2017
ABL1	25	Angiofibroma	C0206731	disease	Neoplasms	Neoplastic Process	45	1	0.01		1	1	0	2017	2017
ABL1	25	Childhood Acute Myeloid Leukemia	C0220621	disease	Neoplasms	Neoplastic Process	215	6	0.01		1	1	0	2015	2015
ABL1	25	Metastatic malignant neoplasm to brain	C0220650	disease	Pathological Conditions, Signs and Symptoms; Neoplasms; Nervous System Diseases	Neoplastic Process	392	28	0.01		1	1	0	2019	2019
ABL1	25	Pituitary-dependent Cushing's disease	C0221406	disease	Nervous System Diseases; Endocrine System Diseases	Disease or Syndrome	115	8	0.01		1	1	0	2019	2019
ABL1	25	Myelofibrosis due to another disorder	C0242006	disease		Disease or Syndrome	23	6	0.01		1	1	0	2019	2019
ABL1	25	Parkinsonian Disorders	C0242422	group	Nervous System Diseases	Disease or Syndrome	373	95	0.01		1	1	0	2013	2013
ABL1	25	Mucosa-Associated Lymphoid Tissue Lymphoma	C0242647	disease	Neoplasms; Immune System Diseases; Hemic and Lymphatic Diseases	Neoplastic Process	264	13	0.01		1	1	0	2011	2011
ABL1	25	Carcinoma, Small Cell	C0262584	disease	Neoplasms	Neoplastic Process	185	7	0.01		1	1	0	1988	1988
ABL1	25	Acute respiratory failure	C0264490	disease	Pathological Conditions, Signs and Symptoms; Nutritional and Metabolic Diseases; Respiratory Tract Diseases	Disease or Syndrome	78	5	0.01		1	1	0	2006	2006
ABL1	25	Miller Dieker syndrome	C0265219	disease	Congenital, Hereditary, and Neonatal Diseases and Abnormalities; Nervous System Diseases	Disease or Syndrome	182	9	0.01		1	1	0	2005	2005
ABL1	25	Venous malformation	C0265950	disease	Congenital, Hereditary, and Neonatal Diseases and Abnormalities	Congenital Abnormality	38	3	0.01		1	1	1	2019	2019
ABL1	25	Carcinoma breast stage IV	C0278488	disease		Neoplastic Process	573	14	0.01		1	1	0	1999	1999
ABL1	25	Recurrent Childhood Acute Lymphoblastic Leukemia	C0278519	disease	Neoplasms; Immune System Diseases; Hemic and Lymphatic Diseases	Neoplastic Process	37	0	0.01		1	1	0	2001	2001
ABL1	25	Childhood Burkitt Leukemia	C0279582	disease	Neoplasms; Infections; Immune System Diseases; Hemic and Lymphatic Diseases	Neoplastic Process	10	0	0.01		1	1	0	1990	1990
ABL1	25	Adult Burkitt Leukemia	C0279591	disease	Neoplasms; Infections; Immune System Diseases; Hemic and Lymphatic Diseases	Neoplastic Process	10	0	0.01		1	1	0	1990	1990
ABL1	25	Adult T Acute Lymphoblastic Leukemia	C0279592	disease	Neoplasms; Immune System Diseases; Hemic and Lymphatic Diseases	Neoplastic Process	102	1	0.01		1	1	0	2007	2007
ABL1	25	Adult Acute Myelomonocytic Leukemia	C0279627	disease	Neoplasms	Neoplastic Process	28	3	0.01		1	1	0	2012	2012
ABL1	25	Adenocarcinoma Of Esophagus	C0279628	disease	Digestive System Diseases; Neoplasms	Neoplastic Process	468	81	0.01		1	1	1	2011	2011
ABL1	25	Adult Acute Megakaryoblastic Leukemia	C0279632	disease	Neoplasms	Neoplastic Process	38	4	0.01		1	1	0	2011	2011
ABL1	25	Childhood Acute Myelomonocytic Leukemia	C0279644	disease	Neoplasms	Neoplastic Process	28	3	0.01		1	1	0	2012	2012
ABL1	25	Childhood Acute Megakaryoblastic Leukemia	C0279650	disease	Neoplasms	Neoplastic Process	45	4	0.01		1	1	0	2011	2011
ABL1	25	Erythrophagocytosis	C0302486	disease		Disease or Syndrome	40	0	0.01		1	1	0	2014	2014
ABL1	25	Squamous cell carcinoma of tongue	C0349566	disease	Neoplasms; Stomatognathic Diseases	Neoplastic Process	462	2	0.01		1	1	0	2007	2007
ABL1	25	Common acute lymphoblastic leukemia	C0349637	disease		Neoplastic Process	43	0	0.01		1	1	0	2010	2010
ABL1	25	Hereditary hemochromatosis	C0392514	disease	Congenital, Hereditary, and Neonatal Diseases and Abnormalities; Nutritional and Metabolic Diseases	Disease or Syndrome	254	56	0.01		1	1	0	2013	2013
ABL1	25	Symmetrical dyschromatosis of extremities	C0406775	disease	Pathological Conditions, Signs and Symptoms; Skin and Connective Tissue Diseases	Congenital Abnormality	22	13	0.01		1	1	0	2013	2013
ABL1	25	Overlap syndrome	C0410000	disease	Skin and Connective Tissue Diseases; Immune System Diseases	Disease or Syndrome	57	2	0.01		1	1	0	2012	2012
ABL1	25	Hyperactive behavior	C0424295	phenotype	Pathological Conditions, Signs and Symptoms; Nervous System Diseases	Mental or Behavioral Dysfunction	1263	112	0.01		1	1	0	1998	1998
ABL1	25	Enteropathy-Associated T-Cell Lymphoma	C0456889	disease	Neoplasms; Immune System Diseases; Hemic and Lymphatic Diseases	Neoplastic Process	39	3	0.01		1	1	0	2005	2005
ABL1	25	Generalized enlarged lymph nodes	C0476486	disease	Hemic and Lymphatic Diseases	Disease or Syndrome	13	0	0.01		1	1	0	2007	2007
ABL1	25	Lymphoid neoplasm	C0598798	disease	Neoplasms; Immune System Diseases; Hemic and Lymphatic Diseases	Neoplastic Process	30	1	0.01		1	1	0	2015	2015
ABL1	25	Food anaphylaxis	C0685898	disease	Digestive System Diseases; Immune System Diseases	Disease or Syndrome	9	2	0.01		1	1	0	2018	2018
ABL1	25	CNS metastases	C0686377	phenotype	Neoplasms; Nervous System Diseases	Neoplastic Process	102	14	0.01		1	1	0	2019	2019
ABL1	25	Colon Carcinoma	C0699790	disease	Digestive System Diseases; Neoplasms	Neoplastic Process	2832	275	0.01		1	1	0	1987	1987
ABL1	25	Basophilia	C0702266	disease		Disease or Syndrome	12	0	0.01		1	1	0	2016	2016
ABL1	25	Leptomeningeal Neoplasms	C0751297	disease	Neoplasms; Nervous System Diseases	Neoplastic Process	17	3	0.01		1	1	0	2011	2011
ABL1	25	Perineurioma	C0751691	disease	Neoplasms; Nervous System Diseases	Neoplastic Process	18	3	0.01		1	1	0	2014	2014
ABL1	25	Monosomy 22	C0795878	disease	Pathological Conditions, Signs and Symptoms	Disease or Syndrome	14	0	0.01		1	1	0	2012	2012
ABL1	25	Chronic graft-versus-host disease	C0867389	disease	Immune System Diseases	Disease or Syndrome	241	17	0.01		1	1	0	2003	2003
ABL1	25	Malignant neoplasm of ovary	C1140680	disease	Neoplasms; Female Urogenital Diseases and Pregnancy Complications; Endocrine System Diseases	Neoplastic Process	2563	315	0.01		1	1	0	2013	2013
ABL1	25	Chronic leukemia (category)	C1279296	disease	Pathological Conditions, Signs and Symptoms; Neoplasms	Neoplastic Process	32	0	0.01		1	1	0	1998	1998
ABL1	25	Precursor T-cell lymphoblastic lymphoma	C1292758	disease	Neoplasms; Immune System Diseases; Hemic and Lymphatic Diseases	Neoplastic Process	30	0	0.01		1	1	0	2007	2007
ABL1	25	Childhood Kidney Wilms Tumor	C1333015	disease	Congenital, Hereditary, and Neonatal Diseases and Abnormalities; Neoplasms; Female Urogenital Diseases and Pregnancy Complications; Male Urogenital Diseases	Neoplastic Process	338	36	0.01		1	1	0	2005	2005
ABL1	25	Thymic Lymphoma	C1336745	disease	Neoplasms; Hemic and Lymphatic Diseases	Neoplastic Process	45	0	0.01		1	1	0	1993	1993
ABL1	25	Papillary renal cell carcinoma type 2	C1336840	disease	Neoplasms; Female Urogenital Diseases and Pregnancy Complications; Male Urogenital Diseases	Neoplastic Process	6	0	0.01		1	1	0	2018	2018
ABL1	25	Soft tissue perineurioma	C1370657	disease	Neoplasms; Nervous System Diseases	Neoplastic Process	3	0	0.01		1	1	0	2014	2014
ABL1	25	Intraneural perineurioma	C1370658	disease	Neoplasms; Nervous System Diseases	Neoplastic Process	3	0	0.01		1	1	0	2018	2018
ABL1	25	Hereditary Leiomyomatosis and Renal Cell Cancer	C1708350	disease	Congenital, Hereditary, and Neonatal Diseases and Abnormalities; Neoplasms; Female Urogenital Diseases and Pregnancy Complications; Skin and Connective Tissue Diseases	Neoplastic Process	61	59	0.01		1	1	0	2018	2018
ABL1	25	MYELOPROLIFERATIVE SYNDROME, TRANSIENT	C1834582	disease	Congenital, Hereditary, and Neonatal Diseases and Abnormalities; Nervous System Diseases; Hemic and Lymphatic Diseases	Neoplastic Process	105	9	0.01		1	1	0	2014	2014
ABL1	25	Malformations of Cortical Development, Group II	C1837249	disease	Congenital, Hereditary, and Neonatal Diseases and Abnormalities; Nervous System Diseases	Congenital Abnormality	180	101	0.01		1	1	0	2004	2004
ABL1	25	Warburg Sjo Fledelius syndrome	C1838625	disease	Pathological Conditions, Signs and Symptoms; Congenital, Hereditary, and Neonatal Diseases and Abnormalities; Eye Diseases; Musculoskeletal Diseases; Nervous System Diseases; Endocrine System Diseases; Mental Disorders; Behavior and Behavior Mechanisms	Disease or Syndrome	16	22	0.01		1	1	0	2008	2008
ABL1	25	Indolence	C1845247	phenotype		Mental or Behavioral Dysfunction	8	0	0.01		1	1	0	1995	1995
ABL1	25	Familial primary gastric lymphoma	C1850900	disease	Digestive System Diseases; Neoplasms; Immune System Diseases; Hemic and Lymphatic Diseases	Neoplastic Process	121	2	0.01		1	1	0	2011	2011
ABL1	25	LATERAL MENINGOCELE SYNDROME	C1851710	disease	Pathological Conditions, Signs and Symptoms; Congenital, Hereditary, and Neonatal Diseases and Abnormalities; Nervous System Diseases	Disease or Syndrome	118	12	0.01		1	1	0	2005	2005
ABL1	25	TUBEROUS SCLEROSIS 1 (disorder)	C1854465	disease	Congenital, Hereditary, and Neonatal Diseases and Abnormalities; Neoplasms; Nervous System Diseases	Disease or Syndrome	32	128	0.01		1	1	0	1995	1995
ABL1	25	Venous Thromboembolism	C1861172	phenotype	Cardiovascular Diseases	Disease or Syndrome	378	408	0.01		1	1	0	2019	2019
ABL1	25	LIMB-MAMMARY SYNDROME	C1863753	disease	Congenital, Hereditary, and Neonatal Diseases and Abnormalities; Musculoskeletal Diseases	Disease or Syndrome	120	1	0.01		1	1	0	2005	2005
ABL1	25	B-CELL MALIGNANCY, LOW-GRADE	C1868683	disease		Neoplastic Process	350	19	0.01		1	1	0	2003	2003
ABL1	25	Adult Pure Erythroid Leukemia	C2347753	disease	Neoplasms; Hemic and Lymphatic Diseases	Neoplastic Process	5	0	0.01		1	1	0	2005	2005
ABL1	25	T-Cell Prolymphocytic Leukemia	C2363142	disease	Neoplasms; Immune System Diseases; Hemic and Lymphatic Diseases	Neoplastic Process	52	4	0.01		1	1	0	2014	2014
ABL1	25	HIV-1 infection	C2363741	disease		Disease or Syndrome	695	94	0.01		1	1	0	2019	2019
ABL1	25	Nasopharyngeal carcinoma	C2931822	disease	Neoplasms; Stomatognathic Diseases; Otorhinolaryngologic Diseases	Neoplastic Process	1553	320	0.01		1	1	0	2018	2018
ABL1	25	Congenital abnormality of vein	C2937220	group	Congenital, Hereditary, and Neonatal Diseases and Abnormalities; Cardiovascular Diseases	Congenital Abnormality	39	7	0.01		1	1	1	2019	2019
ABL1	25	Secondary Neoplasm	C2939419	group	Pathological Conditions, Signs and Symptoms; Neoplasms	Neoplastic Process	2492	85	0.01		1	1	0	2004	2004
ABL1	25	Anterior chamber anomalies	C3152182	phenotype	Congenital, Hereditary, and Neonatal Diseases and Abnormalities; Eye Diseases	Congenital Abnormality	18	1	0.01		1	1	0	2019	2019
ABL1	25	Idiopathic pulmonary arterial hypertension	C3203102	disease	Respiratory Tract Diseases	Disease or Syndrome	776	24	0.01		1	1	0	2017	2017
ABL1	25	Pneumonitis	C3714636	disease	Infections; Respiratory Tract Diseases	Disease or Syndrome	697	13	0.01		1	1	0	2018	2018
ABL1	25	Liquid Tumor	C3890429	disease		Neoplastic Process	22	0	0.01		1	1	0	2017	2017
ABL1	25	Childhood Pre-B Acute Lymphoblastic Leukemia	C3896960	disease	Neoplasms; Immune System Diseases; Hemic and Lymphatic Diseases	Disease or Syndrome	51	3	0.01		1	1	0	1999	1999
ABL1	25	Adult Pre-B Acute Lymphoblastic Leukemia	C3896961	disease	Neoplasms; Immune System Diseases; Hemic and Lymphatic Diseases	Neoplastic Process	44	2	0.01		1	1	0	1999	1999
ABL1	25	Splanchnic vein thrombosis	C4022560	disease	Cardiovascular Diseases	Disease or Syndrome	15	2	0.01		1	1	0	2015	2015
ABL1	25	cervical cancer	C4048328	disease	Neoplasms; Female Urogenital Diseases and Pregnancy Complications	Neoplastic Process	1817	268	0.01		1	1	0	2017	2017
ABL1	25	Renal medullary carcinoma	C4049328	disease	Neoplasms; Female Urogenital Diseases and Pregnancy Complications; Male Urogenital Diseases	Neoplastic Process	12	0	0.01		1	1	0	2005	2005
ABL1	25	Tubulocystic renal cell carcinoma	C4288091	disease	Neoplasms; Female Urogenital Diseases and Pregnancy Complications; Male Urogenital Diseases	Neoplastic Process	1	0	0.01		1	1	0	2018	2018
ABL1	25	Infant Acute Undifferentiated Leukemia	C4288892	disease		Neoplastic Process	14	0	0.01		1	1	0	2007	2007
ABL1	25	Infant Acute Biphenotypic Leukemia	C4288893	disease	Neoplasms; Immune System Diseases; Hemic and Lymphatic Diseases	Neoplastic Process	10	0	0.01		1	1	0	1998	1998
ABL1	25	Familial thrombocytosis	C4303761	disease	Hemic and Lymphatic Diseases	Disease or Syndrome	7	5	0.01		1	1	0	2009	2009
ABL1	25	Pure Erythroid Leukemia	C4520841	disease	Neoplasms; Hemic and Lymphatic Diseases	Neoplastic Process	13	0	0.01		1	1	0	2005	2005
ABL1	25	Tetrasomy 21	C4707057	disease		Disease or Syndrome	6	0	0.01		1	1	0	1995	1995
ABL1	25	Juvenile angiofibroma	C4721413	disease	Neoplasms; Cardiovascular Diseases	Neoplastic Process	44	0	0.01		1	1	0	2017	2017
ABL1	25	Mantle cell lymphoma	C4721414	disease	Neoplasms; Immune System Diseases; Hemic and Lymphatic Diseases	Neoplastic Process	466	19	0.01		1	1	0	2013	2013
ABL1	25	Intestinal T-Cell Lymphoma	C4721452	disease	Neoplasms; Immune System Diseases; Hemic and Lymphatic Diseases	Neoplastic Process	35	3	0.01		1	1	0	2005	2005
ABL1	25	Sarcoma, Myeloid	C4721505	disease	Neoplasms	Neoplastic Process	31	1	0.01		1	1	0	2015	2015
ABL1	25	Carcinoma, Ovarian Epithelial	C4721610	disease	Neoplasms; Female Urogenital Diseases and Pregnancy Complications; Endocrine System Diseases	Neoplastic Process	2841	327	0.01		1	1	0	2013	2013
ABL1	25	Blood spots	C4732730	disease		Disease or Syndrome	117	0	0.01		1	1	0	2016	2016

## Sheet: MAP4K5
Gene	Gene_id	Disease	Disease_id	Type	Disease_Class	Semantic_Type	N_genes_d	N_SNPs_d	Score_gda	EL_gda	EI_gda	N_PMIDs	N_SNPs_gda	First_Ref	Last_Ref
MAP4K5	11183	Red Blood Cell Count measurement	C0014772	phenotype		Laboratory Procedure	717	1599	0.1		1	1	1	2019	2019
MAP4K5	11183	Neuropsychological Tests	C0027902	phenotype		Diagnostic Procedure	12	24	0.1		1	1	1	2010	2010
MAP4K5	11183	Body Fat Distribution	C0424621	phenotype		Finding	90	119	0.1		1	1	1	2019	2019
MAP4K5	11183	Diabetes	C0011847	disease	Endocrine System Diseases	Disease or Syndrome	2359	710	0.01		1	1	0	2006	2006
MAP4K5	11183	Diabetes Mellitus	C0011849	group	Nutritional and Metabolic Diseases; Endocrine System Diseases	Disease or Syndrome	2803	824	0.01		1	1	0	2006	2006
MAP4K5	11183	Diabetes Mellitus, Non-Insulin-Dependent	C0011860	disease	Nutritional and Metabolic Diseases; Endocrine System Diseases	Disease or Syndrome	3134	2672	0.01		1	1	0	2006	2006
MAP4K5	11183	Heart failure	C0018801	disease	Cardiovascular Diseases	Disease or Syndrome	1499	201	0.01		1	1	0	2003	2003
MAP4K5	11183	Congestive heart failure	C0018802	disease	Cardiovascular Diseases	Disease or Syndrome	1760	165	0.01		1	1	0	2003	2003
MAP4K5	11183	Adult T-Cell Lymphoma/Leukemia	C0023493	disease	Neoplasms; Immune System Diseases; Hemic and Lymphatic Diseases	Neoplastic Process	540	11	0.01		1	1	0	2013	2013
MAP4K5	11183	Obesity	C0028754	disease	Pathological Conditions, Signs and Symptoms; Nutritional and Metabolic Diseases	Disease or Syndrome	2821	1111	0.01		1	1	0	2006	2006
MAP4K5	11183	Tumor Progression	C0178874	phenotype	Pathological Conditions, Signs and Symptoms	Neoplastic Process	3865	72	0.01		1	1	0	2016	2016
MAP4K5	11183	Pancreatic carcinoma	C0235974	disease	Digestive System Diseases; Neoplasms; Endocrine System Diseases	Neoplastic Process	2689	322	0.01		1	1	0	2016	2016
MAP4K5	11183	Malignant neoplasm of pancreas	C0346647	disease	Digestive System Diseases; Neoplasms; Endocrine System Diseases	Neoplastic Process	2667	277	0.01		1	1	0	2016	2016
MAP4K5	11183	Pancreatic Ductal Adenocarcinoma	C1335302	disease	Digestive System Diseases; Neoplasms; Endocrine System Diseases	Neoplastic Process	970	22	0.01		1	1	0	2016	2016
MAP4K5	11183	ANOPHTHALMIA AND PULMONARY HYPOPLASIA	C1832661	disease	Congenital, Hereditary, and Neonatal Diseases and Abnormalities; Eye Diseases; Respiratory Tract Diseases	Disease or Syndrome	1410	80	0.01		1	1	0	2016	2016

## Sheet: ERBB3
Gene	Gene_id	Disease	Disease_id	Type	Disease_Class	Semantic_Type	N_genes_d	N_SNPs_d	Score_gda	EL_gda	EI_gda	N_PMIDs	N_SNPs_gda	First_Ref	Last_Ref
ERBB3	2065	Lethal Congenital Contracture Syndrome 2	C1843478	disease	Congenital, Hereditary, and Neonatal Diseases and Abnormalities; Musculoskeletal Diseases	Disease or Syndrome	1	0	0.6	moderate	1	3	0	2003	2007
ERBB3	2065	Mammary Neoplasms	C1458155	group	Neoplasms; Skin and Connective Tissue Diseases	Neoplastic Process	2780	385	0.5		1	26	3	1999	2018
ERBB3	2065	Stomach Neoplasms	C0038356	group	Digestive System Diseases; Neoplasms	Neoplastic Process	820	55	0.42		1	3	2	2008	2013
ERBB3	2065	Gastric Adenocarcinoma	C0278701	disease	Digestive System Diseases; Neoplasms	Neoplastic Process	453	235	0.41		1	2	3	2016	2016
ERBB3	2065	Malignant neoplasm of breast	C0006142	disease	Neoplasms; Skin and Connective Tissue Diseases	Neoplastic Process	6941	3417	0.4		0.99	97	0	1995	2019
ERBB3	2065	Malignant Neoplasms	C0006826	group	Neoplasms	Neoplastic Process	8621	1641	0.4		0.977	86	0	1992	2020
ERBB3	2065	Malignant neoplasm of stomach	C0024623	disease	Digestive System Diseases; Neoplasms	Neoplastic Process	3806	615	0.4		1	17	1	2003	2019
ERBB3	2065	Neoplasm Metastasis	C0027627	phenotype	Pathological Conditions, Signs and Symptoms; Neoplasms	Neoplastic Process	6385	327	0.4		0.969	32	0	1998	2019
ERBB3	2065	Malignant neoplasm of lung	C0242379	disease	Neoplasms; Respiratory Tract Diseases	Neoplastic Process	4173	1142	0.4		0.96	25	0	1995	2020
ERBB3	2065	Breast Carcinoma	C0678222	disease	Neoplasms; Skin and Connective Tissue Diseases	Neoplastic Process	6776	2793	0.4		1	94	0	1991	2019
ERBB3	2065	Colon Carcinoma	C0699790	disease	Digestive System Diseases; Neoplasms	Neoplastic Process	2832	275	0.4		1	11	0	1998	2020
ERBB3	2065	Stomach Carcinoma	C0699791	disease	Digestive System Diseases; Neoplasms	Neoplastic Process	3720	652	0.4		1	14	1	2003	2019
ERBB3	2065	ERYTHROLEUKEMIA, FAMILIAL, SUSCEPTIBILITY TO	C4746575	phenotype		Finding	1	1	0.4		1	1	1	2016	2016
ERBB3	2065	Schizophrenia	C0036341	disease	Mental Disorders	Mental or Behavioral Dysfunction	2872	2897	0.39		0.333	9	0	2004	2017
ERBB3	2065	Malignant neoplasm of prostate	C0376358	disease	Neoplasms; Male Urogenital Diseases	Neoplastic Process	4502	1082	0.36		0.857	7	0	2004	2016
ERBB3	2065	Head and Neck Carcinoma	C3887461	disease	Neoplasms	Neoplastic Process	786	118	0.36		1	6	0	1993	2019
ERBB3	2065	Bladder Neoplasm	C0005695	disease	Neoplasms; Female Urogenital Diseases and Pregnancy Complications; Male Urogenital Diseases	Neoplastic Process	2130	281	0.35		1	5	0	2006	2018
ERBB3	2065	Lung Neoplasms	C0024121	group	Neoplasms; Respiratory Tract Diseases	Neoplastic Process	1486	39	0.35		1	5	0	2002	2015
ERBB3	2065	Prostatic Neoplasms	C0033578	group	Neoplasms; Male Urogenital Diseases	Neoplastic Process	1722	31	0.35		1	5	0	2006	2008
ERBB3	2065	Malignant Head and Neck Neoplasm	C0278996	disease	Neoplasms	Neoplastic Process	767	118	0.35		1	5	0	1993	2019
ERBB3	2065	Malignant neoplasm of urinary bladder	C0005684	disease	Neoplasms; Female Urogenital Diseases and Pregnancy Complications; Male Urogenital Diseases	Neoplastic Process	2113	316	0.34		1	4	0	2013	2018
ERBB3	2065	Carcinoma of bladder	C0699885	disease	Neoplasms; Female Urogenital Diseases and Pregnancy Complications; Male Urogenital Diseases	Neoplastic Process	2104	309	0.34		1	4	0	2013	2018
ERBB3	2065	Skin Neoplasms	C0037286	group	Neoplasms; Skin and Connective Tissue Diseases	Neoplastic Process	363	9	0.32		1	2	0	2008	2015
ERBB3	2065	Malignant neoplasm of gallbladder	C0153452	disease	Digestive System Diseases; Neoplasms	Neoplastic Process	425	81	0.32		1	3	0	2014	2018
ERBB3	2065	Bipolar Disorder	C0005586	disease	Mental Disorders	Mental or Behavioral Dysfunction	1183	839	0.31		1	1	0	2012	2012
ERBB3	2065	Malignant neoplasm of skin	C0007114	disease	Neoplasms; Skin and Connective Tissue Diseases	Neoplastic Process	508	38	0.31		1	1	0	2015	2015
ERBB3	2065	Mental Depression	C0011570	disease	Behavior and Behavior Mechanisms	Mental or Behavioral Dysfunction	1478	271	0.31		1	1	0	2012	2012
ERBB3	2065	Head and Neck Neoplasms	C0018671	group	Neoplasms	Neoplastic Process	124	11	0.31		1	1	0	1993	1993
ERBB3	2065	Unipolar Depression	C0041696	disease	Mental Disorders	Mental or Behavioral Dysfunction	641	225	0.31		1	1	0	2012	2012
ERBB3	2065	Major Depressive Disorder	C1269683	disease	Mental Disorders	Mental or Behavioral Dysfunction	1236	1451	0.31		1	1	0	2012	2012
ERBB3	2065	gallbladder neoplasm	C0016978	disease	Digestive System Diseases; Neoplasms	Neoplastic Process	51	6	0.3		1	1	0	2014	2014
ERBB3	2065	Benign neoplasm of stomach	C0153943	disease	Digestive System Diseases; Neoplasms	Neoplastic Process	17	0	0.3			0	0
ERBB3	2065	Benign neoplasm of bladder	C0154017	disease	Neoplasms; Female Urogenital Diseases and Pregnancy Complications; Male Urogenital Diseases	Neoplastic Process	15	0	0.3			0	0
ERBB3	2065	Carcinoma in situ of stomach	C0154060	disease	Digestive System Diseases; Neoplasms	Neoplastic Process	19	0	0.3			0	0
ERBB3	2065	Carcinoma in situ of bladder	C0154091	disease	Neoplasms; Female Urogenital Diseases and Pregnancy Complications; Male Urogenital Diseases	Neoplastic Process	16	0	0.3			0	0
ERBB3	2065	Disease Exacerbation	C0235874	phenotype	Pathological Conditions, Signs and Symptoms	Finding	166	0	0.3		1	1	0	2012	2012
ERBB3	2065	Neoplasm of uncertain or unknown behavior of stomach	C0496905	disease	Digestive System Diseases; Neoplasms	Neoplastic Process	17	0	0.3			0	0
ERBB3	2065	Neoplasm of uncertain or unknown behavior of bladder	C0496930	disease	Neoplasms; Female Urogenital Diseases and Pregnancy Complications; Male Urogenital Diseases	Neoplastic Process	15	0	0.3			0	0
ERBB3	2065	Mammary Neoplasms, Human	C1257931	disease	Neoplasms; Skin and Connective Tissue Diseases	Neoplastic Process	527	0	0.3		1	2	0	2012	2017
ERBB3	2065	Ovarian Mucinous Adenocarcinoma	C1335167	disease	Neoplasms	Neoplastic Process	45	24	0.3			0	1
ERBB3	2065	Nasopharyngeal carcinoma	C2931822	disease	Neoplasms; Stomatognathic Diseases; Otorhinolaryngologic Diseases	Neoplastic Process	1553	320	0.3		1	1	0	2014	2014
ERBB3	2065	Mammary Carcinoma, Human	C4704874	disease	Neoplasms; Skin and Connective Tissue Diseases	Neoplastic Process	545	0	0.3		1	2	0	2012	2017
ERBB3	2065	Diabetes Mellitus, Insulin-Dependent	C0011854	disease	Nutritional and Metabolic Diseases; Immune System Diseases; Endocrine System Diseases	Disease or Syndrome	1675	954	0.2		1	19	2	2007	2019
ERBB3	2065	Chronic Obstructive Airway Disease	C0024117	disease	Respiratory Tract Diseases	Disease or Syndrome	1428	852	0.2		1	1	0	2007	2007
ERBB3	2065	Mouth Neoplasms	C0026640	group	Neoplasms; Stomatognathic Diseases	Neoplastic Process	140	0	0.2		1	1	0	2008	2008
ERBB3	2065	Neoplasms	C0027651	group	Neoplasms	Neoplastic Process	10161	1644	0.2		0.962	158	2	1993	2019
ERBB3	2065	Wallerian Degeneration	C0043020	phenotype	Pathological Conditions, Signs and Symptoms	Cell or Molecular Dysfunction	21	0	0.2		1	1	0	1997	1997
ERBB3	2065	Other lesions of median nerve	C0154742	phenotype	Nervous System Diseases	Pathologic Function	8	0	0.2		1	1	0	2009	2009
ERBB3	2065	Gallbladder Carcinoma	C0235782	disease	Digestive System Diseases; Neoplasms	Neoplastic Process	498	75	0.13		1	4	1	2016	2019
ERBB3	2065	Arthrogryposis	C0003886	disease	Congenital, Hereditary, and Neonatal Diseases and Abnormalities; Musculoskeletal Diseases	Disease or Syndrome	198	33	0.11		1	1	0	2007	2007
ERBB3	2065	Colonic Neoplasms	C0009375	group	Digestive System Diseases; Neoplasms	Neoplastic Process	947	45	0.11		1	2	1	2012	2013
ERBB3	2065	Colorectal Neoplasms	C0009404	group	Digestive System Diseases; Neoplasms	Neoplastic Process	1296	609	0.11		1	2	1	2011	2016
ERBB3	2065	Multiple Sclerosis	C0026769	disease	Immune System Diseases; Nervous System Diseases	Disease or Syndrome	1800	1022	0.11		1	2	1	2011	2018
ERBB3	2065	Polycystic Ovary Syndrome	C0032460	disease	Neoplasms; Female Urogenital Diseases and Pregnancy Complications; Endocrine System Diseases	Disease or Syndrome	988	363	0.11		1	3	3	2012	2018
ERBB3	2065	Alopecia Areata	C0002171	disease	Skin and Connective Tissue Diseases	Disease or Syndrome	114	54	0.1		1	1	1	2015	2015
ERBB3	2065	Anemia	C0002871	disease	Hemic and Lymphatic Diseases	Disease or Syndrome	847	94	0.1			0	0
ERBB3	2065	Asthma	C0004096	disease	Respiratory Tract Diseases; Immune System Diseases	Disease or Syndrome	2096	1536	0.1		1	1	1	2018	2018
ERBB3	2065	Carcinoma	C0007097	group	Neoplasms	Neoplastic Process	2462	103	0.1		1	14	0	1995	2019
ERBB3	2065	Malignant tumor of colon	C0007102	disease	Digestive System Diseases; Neoplasms	Neoplastic Process	2969	688	0.1		1	12	0	1998	2020
ERBB3	2065	Non-Small Cell Lung Carcinoma	C0007131	disease	Neoplasms; Respiratory Tract Diseases	Neoplastic Process	3926	712	0.1		1	22	0	2000	2020
ERBB3	2065	Uterine Cervical Neoplasm	C0007873	disease	Neoplasms; Female Urogenital Diseases and Pregnancy Complications	Neoplastic Process	140	72	0.1		1	1	1	2016	2016
ERBB3	2065	Colorectal Carcinoma	C0009402	disease	Digestive System Diseases; Neoplasms	Neoplastic Process	5473	1962	0.1		0.962	26	1	1998	2020
ERBB3	2065	Edema	C0013604	phenotype	Pathological Conditions, Signs and Symptoms	Pathologic Function	126	1	0.1			0	0
ERBB3	2065	Erythroid hyperplasia	C0014800	disease	Pathological Conditions, Signs and Symptoms	Disease or Syndrome	22	3	0.1			0	0
ERBB3	2065	Hepatomegaly	C0019209	phenotype	Pathological Conditions, Signs and Symptoms; Digestive System Diseases	Finding	523	30	0.1			0	0
ERBB3	2065	Polyhydramnios	C0020224	phenotype	Female Urogenital Diseases and Pregnancy Complications	Pathologic Function	208	28	0.1			0	0
ERBB3	2065	Hydronephrosis	C0020295	disease	Female Urogenital Diseases and Pregnancy Complications; Male Urogenital Diseases	Disease or Syndrome	253	18	0.1			0	0
ERBB3	2065	Intelligence	C0021704	phenotype	Behavior and Behavior Mechanisms	Mental Process	645	2093	0.1		1	1	1	2015	2015
ERBB3	2065	Leukemia, Myelocytic, Acute	C0023467	disease	Neoplasms	Neoplastic Process	3111	6892	0.1			0	0
ERBB3	2065	melanoma	C0025202	disease	Neoplasms	Neoplastic Process	3087	515	0.1		1	17	0	2008	2018
ERBB3	2065	Micrognathism	C0025990	disease	Congenital, Hereditary, and Neonatal Diseases and Abnormalities; Musculoskeletal Diseases; Stomatognathic Diseases	Congenital Abnormality	586	53	0.1			0	0
ERBB3	2065	Splenomegaly	C0038002	phenotype	Pathological Conditions, Signs and Symptoms	Finding	345	19	0.1			0	0
ERBB3	2065	Thrombocytopenia	C0040034	phenotype	Hemic and Lymphatic Diseases	Disease or Syndrome	592	110	0.1			0	0
ERBB3	2065	Akinesia	C0085623	disease	Pathological Conditions, Signs and Symptoms; Nervous System Diseases	Disease or Syndrome	43	3	0.1			0	0
ERBB3	2065	Adenocarcinoma of lung (disorder)	C0152013	disease	Neoplasms	Neoplastic Process	2438	563	0.1		1	10	0	2005	2019
ERBB3	2065	Malignant Uterine Corpus Neoplasm	C0153574	disease	Neoplasms; Female Urogenital Diseases and Pregnancy Complications	Neoplastic Process	26	152	0.1		1	1	3	2016	2016
ERBB3	2065	Polysomnography	C0162701	phenotype		Diagnostic Procedure	119	249	0.1		1	1	1	2012	2012
ERBB3	2065	Tumor Progression	C0178874	phenotype	Pathological Conditions, Signs and Symptoms	Neoplastic Process	3865	72	0.1		1	18	0	1998	2019
ERBB3	2065	Lymphocyte Count measurement	C0200635	phenotype		Laboratory Procedure	338	456	0.1		1	1	1	2012	2012
ERBB3	2065	Reduced fetal movement	C0235659	phenotype	Congenital, Hereditary, and Neonatal Diseases and Abnormalities; Female Urogenital Diseases and Pregnancy Complications	Finding	169	17	0.1			0	0
ERBB3	2065	Pancreatic carcinoma	C0235974	disease	Digestive System Diseases; Neoplasms; Endocrine System Diseases	Neoplastic Process	2689	322	0.1		1	12	0	1992	2019
ERBB3	2065	Severe myopia	C0271183	disease	Eye Diseases	Disease or Syndrome	184	116	0.1			0	0
ERBB3	2065	Transitional cell carcinoma of bladder	C0279680	disease	Neoplasms; Female Urogenital Diseases and Pregnancy Complications; Male Urogenital Diseases	Neoplastic Process	333	158	0.1		1	1	3	2016	2016
ERBB3	2065	Uterine Carcinosarcoma	C0280630	disease	Neoplasms; Female Urogenital Diseases and Pregnancy Complications	Neoplastic Process	41	80	0.1		1	1	3	2016	2016
ERBB3	2065	Malignant neoplasm of pancreas	C0346647	disease	Digestive System Diseases; Neoplasms; Endocrine System Diseases	Neoplastic Process	2667	277	0.1		1	12	0	1992	2019
ERBB3	2065	Skeletal muscle atrophy	C0541794	phenotype		Pathologic Function	306	12	0.1			0	0
ERBB3	2065	Carcinogenesis	C0596263	phenotype	Pathological Conditions, Signs and Symptoms; Neoplasms	Neoplastic Process	6243	355	0.1		0.939	33	0	2005	2020
ERBB3	2065	mathematical ability	C0596887	phenotype		Mental Process	854	2127	0.1		1	1	1	2018	2018
ERBB3	2065	Carcinoma of lung	C0684249	disease	Neoplasms; Respiratory Tract Diseases	Neoplastic Process	4081	1204	0.1		0.95	20	0	1995	2020
ERBB3	2065	ovarian neoplasm	C0919267	disease	Neoplasms; Female Urogenital Diseases and Pregnancy Complications; Endocrine System Diseases	Neoplastic Process	2542	757	0.1		0.909	11	0	2000	2019
ERBB3	2065	Malignant neoplasm of ovary	C1140680	disease	Neoplasms; Female Urogenital Diseases and Pregnancy Complications; Endocrine System Diseases	Neoplastic Process	2563	315	0.1		0.923	13	0	1998	2019
ERBB3	2065	Respiratory Failure	C1145670	disease	Respiratory Tract Diseases	Disease or Syndrome	319	23	0.1			0	0
ERBB3	2065	Squamous cell carcinoma of the head and neck	C1168401	disease	Neoplasms	Neoplastic Process	1543	348	0.1		1	15	0	1998	2019
ERBB3	2065	Refractory anemia with ringed sideroblasts	C1264195	disease	Hemic and Lymphatic Diseases	Neoplastic Process	36	3	0.1			0	0
ERBB3	2065	Tumor Cell Invasion	C1269955	phenotype		Neoplastic Process	6626	169	0.1		0.955	22	0	1996	2019
ERBB3	2065	Autoantibody measurement	C1272321	phenotype		Laboratory Procedure	27	52	0.1		1	1	1	2011	2011
ERBB3	2065	Body mass index	C1305855	phenotype		Clinical Attribute	1014	2689	0.1		1	1	1	2019	2019
ERBB3	2065	Primary malignant neoplasm	C1306459	group	Neoplasms	Neoplastic Process	8221	1374	0.1		0.985	66	0	1992	2020
ERBB3	2065	Primary malignant neoplasm of lung	C1306460	disease	Neoplasms; Respiratory Tract Diseases	Neoplastic Process	3894	981	0.1		0.95	20	0	1995	2020
ERBB3	2065	Allergic Reaction	C1527304	phenotype	Immune System Diseases	Pathologic Function	197	1019	0.1		1	1	1	2018	2018
ERBB3	2065	Degenerative vitreoretinopathy	C1843486	disease		Disease or Syndrome	2	0	0.1			0	0
ERBB3	2065	HER2-positive carcinoma of breast	C1960398	disease	Neoplasms; Skin and Connective Tissue Diseases	Neoplastic Process	288	26	0.1		1	13	0	2010	2019
ERBB3	2065	Carcinoma, Ovarian Epithelial	C4721610	disease	Neoplasms; Female Urogenital Diseases and Pregnancy Complications; Endocrine System Diseases	Neoplastic Process	2841	327	0.1		0.923	13	0	1998	2019
ERBB3	2065	Malignant neoplasm of colon and/or rectum	C4722085	disease		Neoplastic Process	3669	502	0.1		0.938	16	0	1998	2020
ERBB3	2065	Squamous cell carcinoma	C0007137	disease	Neoplasms	Neoplastic Process	2507	257	0.09		1	9	0	1998	2019
ERBB3	2065	HER2 gene amplification	C1512127	disease		Disease or Syndrome	170	14	0.09		1	9	0	1996	2018
ERBB3	2065	Solid Neoplasm	C0280100	phenotype	Neoplasms	Neoplastic Process	1145	24	0.08		1	8	0	2015	2020
ERBB3	2065	Metastatic malignant neoplasm to brain	C0220650	disease	Pathological Conditions, Signs and Symptoms; Neoplasms; Nervous System Diseases	Neoplastic Process	392	28	0.06		0.833	6	0	2009	2019
ERBB3	2065	Prostate carcinoma	C0600139	disease	Neoplasms; Male Urogenital Diseases	Neoplastic Process	4388	1168	0.06		0.833	6	0	2004	2016
ERBB3	2065	Secondary malignant neoplasm of lymph node	C0686619	disease	Pathological Conditions, Signs and Symptoms; Neoplasms	Neoplastic Process	2825	188	0.06		1	6	0	2008	2017
ERBB3	2065	Glioblastoma Multiforme	C1621958	disease	Neoplasms	Neoplastic Process	3197	186	0.06		1	6	0	2006	2020
ERBB3	2065	Secondary Neoplasm	C2939419	group	Pathological Conditions, Signs and Symptoms; Neoplasms	Neoplastic Process	2492	85	0.06		0.833	6	0	2008	2018
ERBB3	2065	Adenocarcinoma	C0001418	group	Neoplasms	Neoplastic Process	2235	168	0.05		1	5	0	2000	2014
ERBB3	2065	Glioblastoma	C0017636	disease	Neoplasms	Neoplastic Process	3177	281	0.05		1	5	0	2006	2020
ERBB3	2065	Carcinoma breast stage IV	C0278488	disease		Neoplastic Process	573	14	0.05		1	5	0	2014	2020
ERBB3	2065	Acute Erythroblastic Leukemia	C0023440	disease	Neoplasms; Hemic and Lymphatic Diseases	Neoplastic Process	302	5	0.04		1	4	0	2002	2019
ERBB3	2065	Inflammatory Breast Carcinoma	C0278601	disease	Neoplasms; Skin and Connective Tissue Diseases	Neoplastic Process	183	0	0.04		1	4	0	2014	2017
ERBB3	2065	Cervix carcinoma	C0302592	disease	Neoplasms; Female Urogenital Diseases and Pregnancy Complications	Neoplastic Process	1881	283	0.04		1	4	0	2009	2019
ERBB3	2065	Hormone refractory prostate cancer	C1328504	disease	Neoplasms; Male Urogenital Diseases	Neoplastic Process	683	29	0.04		0.75	4	0	2006	2019
ERBB3	2065	Liver carcinoma	C2239176	disease	Digestive System Diseases; Neoplasms	Neoplastic Process	5725	942	0.04		1	4	0	2015	2019
ERBB3	2065	Triple Negative Breast Neoplasms	C3539878	disease	Neoplasms; Skin and Connective Tissue Diseases	Neoplastic Process	1674	99	0.04		1	4	0	2013	2018
ERBB3	2065	Secondary malignant neoplasm of colon and/or rectum	C4721579	disease	Digestive System Diseases; Neoplasms	Neoplastic Process	397	68	0.04		1	4	0	2015	2019
ERBB3	2065	HER2-negative breast cancer	C4733095	disease		Neoplastic Process	160	18	0.04		1	4	1	2013	2019
ERBB3	2065	Carcinoma, Transitional Cell	C0007138	disease	Neoplasms	Neoplastic Process	623	12	0.03		0.667	3	0	2003	2018
ERBB3	2065	Malignant tumor of cervix	C0007847	disease	Neoplasms; Female Urogenital Diseases and Pregnancy Complications	Neoplastic Process	1718	245	0.03		1	3	0	2015	2019
ERBB3	2065	Glioma	C0017638	disease	Neoplasms	Neoplastic Process	3097	353	0.03		1	3	0	1994	2015
ERBB3	2065	Acoustic Neuroma	C0027859	disease	Neoplasms; Nervous System Diseases; Otorhinolaryngologic Diseases	Neoplastic Process	131	3	0.03		1	3	0	2006	2012
ERBB3	2065	Osteosarcoma	C0029463	disease	Neoplasms	Neoplastic Process	2283	178	0.03		1	3	0	2004	2019
ERBB3	2065	Secondary malignant neoplasm of bone	C0153690	disease	Pathological Conditions, Signs and Symptoms; Neoplasms; Musculoskeletal Diseases	Neoplastic Process	647	18	0.03		1	3	0	2004	2017
ERBB3	2065	Clear Cell Sarcoma of Soft Tissue	C0206651	disease	Neoplasms	Neoplastic Process	51	2	0.03		1	3	0	2004	2012
ERBB3	2065	Erythroblastosis	C0272138	disease		Disease or Syndrome	89	0	0.03		1	3	0	2014	2018
ERBB3	2065	Adult Glioblastoma	C0278878	disease	Neoplasms	Neoplastic Process	2528	98	0.03		1	3	0	2006	2020
ERBB3	2065	Childhood Glioblastoma	C0280474	disease	Neoplasms	Neoplastic Process	2527	98	0.03		1	3	0	2006	2020
ERBB3	2065	Secondary malignant neoplasm of liver	C0494165	disease	Digestive System Diseases; Neoplasms	Neoplastic Process	951	34	0.03		1	3	1	2010	2015
ERBB3	2065	Osteosarcoma of bone	C0585442	disease	Neoplasms	Neoplastic Process	2247	151	0.03		1	3	0	2004	2019
ERBB3	2065	Epithelial ovarian cancer	C0677886	disease	Neoplasms; Female Urogenital Diseases and Pregnancy Complications; Endocrine System Diseases	Neoplastic Process	1224	129	0.03		1	3	0	2011	2019
ERBB3	2065	Ductal Carcinoma	C1176475	disease	Neoplasms	Neoplastic Process	273	11	0.03		1	3	0	1994	2007
ERBB3	2065	Salivary duct carcinoma	C1301194	disease	Neoplasms	Neoplastic Process	54	9	0.03		1	3	0	2014	2018
ERBB3	2065	Childhood Osteosarcoma	C1332986	disease	Neoplasms	Neoplastic Process	2208	151	0.03		1	3	0	2004	2019
ERBB3	2065	cervical cancer	C4048328	disease	Neoplasms; Female Urogenital Diseases and Pregnancy Complications	Neoplastic Process	1817	268	0.03		1	3	0	2015	2019
ERBB3	2065	Triple-Negative Breast Carcinoma	C4722518	disease	Neoplasms; Skin and Connective Tissue Diseases	Neoplastic Process	1598	96	0.03		1	3	0	2013	2018
ERBB3	2065	Adenoma	C0001430	group	Neoplasms	Neoplastic Process	1183	103	0.02		1	2	0	2009	2015
ERBB3	2065	Autoimmune Diseases	C0004364	group	Immune System Diseases	Disease or Syndrome	1758	428	0.02		1	2	0	2011	2016
ERBB3	2065	Diabetes Mellitus	C0011849	group	Nutritional and Metabolic Diseases; Endocrine System Diseases	Disease or Syndrome	2803	824	0.02		1	2	2	2015	2019
ERBB3	2065	Immunologic Deficiency Syndromes	C0021051	group	Immune System Diseases	Disease or Syndrome	973	31	0.02		1	2	0	2008	2009
ERBB3	2065	Meningioma	C0025286	disease	Neoplasms; Nervous System Diseases	Neoplastic Process	634	43	0.02		1	2	0	2004	2019
ERBB3	2065	Ovarian Carcinoma	C0029925	disease	Neoplasms; Female Urogenital Diseases and Pregnancy Complications; Endocrine System Diseases	Neoplastic Process	539	19	0.02		1	2	0	1998	2017
ERBB3	2065	Esophageal carcinoma	C0152018	disease	Digestive System Diseases; Neoplasms	Neoplastic Process	1287	272	0.02		1	2	0	1993	1999
ERBB3	2065	Metastatic melanoma	C0278883	disease	Neoplasms	Neoplastic Process	504	42	0.02		1	2	0	2015	2019
ERBB3	2065	Squamous cell carcinoma of esophagus	C0279626	disease	Digestive System Diseases; Neoplasms	Neoplastic Process	2053	329	0.02		0.5	2	0	2017	2018
ERBB3	2065	Adenocarcinoma Of Esophagus	C0279628	disease	Digestive System Diseases; Neoplasms	Neoplastic Process	468	81	0.02		1	2	0	2014	2016
ERBB3	2065	Squamous cell carcinoma of oropharynx	C0280313	disease	Neoplasms; Stomatognathic Diseases; Otorhinolaryngologic Diseases	Neoplastic Process	155	33	0.02		1	2	0	2015	2018
ERBB3	2065	Adult Pilocytic Astrocytoma	C0280781	disease	Neoplasms	Neoplastic Process	92	10	0.02		1	2	0	2006	2009
ERBB3	2065	Pilocytic Astrocytoma	C0334583	disease	Neoplasms	Neoplastic Process	163	14	0.02		1	2	0	2006	2009
ERBB3	2065	Childhood Pilocytic Astrocytoma	C1332995	disease	Neoplasms	Neoplastic Process	97	10	0.02		1	2	0	2006	2009
ERBB3	2065	Invasive Carcinoma	C1334274	phenotype	Neoplasms	Neoplastic Process	173	1	0.02		1	2	0	2016	2018
ERBB3	2065	Urothelial Carcinoma	C2145472	disease	Neoplasms; Female Urogenital Diseases and Pregnancy Complications; Male Urogenital Diseases	Neoplastic Process	449	10	0.02		0.5	2	0	2015	2018
ERBB3	2065	Oestrogen receptor positive breast cancer	C2938924	disease		Neoplastic Process	510	58	0.02		1	2	0	2011	2011
ERBB3	2065	MYOTONIC DYSTROPHY 1	C3250443	disease	Congenital, Hereditary, and Neonatal Diseases and Abnormalities; Musculoskeletal Diseases; Nervous System Diseases	Disease or Syndrome	179	14	0.02		1	2	2	2015	2017
ERBB3	2065	Stage 0 Gallbladder Cancer AJCC v8	C4525297	disease		Neoplastic Process	367	56	0.02		1	2	0	2017	2018
ERBB3	2065	Stage IIA Gallbladder Cancer AJCC v8	C4525300	disease		Neoplastic Process	367	56	0.02		1	2	0	2017	2018
ERBB3	2065	Stage IIB Gallbladder Cancer AJCC v8	C4525301	disease		Neoplastic Process	367	56	0.02		1	2	0	2017	2018
ERBB3	2065	Stage III Gallbladder Cancer AJCC v8	C4525302	disease		Neoplastic Process	367	56	0.02		1	2	0	2017	2018
ERBB3	2065	Stage IV Gallbladder Cancer AJCC v8	C4525305	disease		Neoplastic Process	367	56	0.02		1	2	0	2017	2018
ERBB3	2065	Platinum-Resistant Ovarian Carcinoma	C4688007	disease		Neoplastic Process	41	0	0.02		1	2	0	2016	2019
ERBB3	2065	Metastatic human epidermal growth factor 2 positive carcinoma of breast	C4721209	disease	Neoplasms; Skin and Connective Tissue Diseases	Neoplastic Process	42	0	0.02		1	2	0	2012	2013
ERBB3	2065	Carcinoma, Basal Cell	C4721806	disease	Neoplasms	Neoplastic Process	557	91	0.02		1	2	0	2008	2018
ERBB3	2065	Ameloblastoma	C0002448	disease	Neoplasms	Neoplastic Process	174	4	0.01		1	1	0	2013	2013
ERBB3	2065	Anaplasia	C0002793	disease	Pathological Conditions, Signs and Symptoms; Neoplasms	Neoplastic Process	538	7	0.01		1	1	0	2006	2006
ERBB3	2065	Rheumatoid Arthritis	C0003873	disease	Skin and Connective Tissue Diseases; Musculoskeletal Diseases; Immune System Diseases	Disease or Syndrome	2723	2387	0.01		1	1	0	2016	2016
ERBB3	2065	Astrocytoma	C0004114	disease	Neoplasms	Neoplastic Process	985	59	0.01		1	1	0	2006	2006
ERBB3	2065	Neurogenic Urinary Bladder	C0005697	disease	Pathological Conditions, Signs and Symptoms; Female Urogenital Diseases and Pregnancy Complications; Male Urogenital Diseases; Nervous System Diseases	Disease or Syndrome	43	9	0.01		1	1	0	2007	2007
ERBB3	2065	Bone neoplasms	C0005967	group	Neoplasms; Musculoskeletal Diseases	Neoplastic Process	151	4	0.01		1	1	0	2013	2013
ERBB3	2065	Brain Neoplasms	C0006118	group	Neoplasms; Nervous System Diseases	Neoplastic Process	1018	204	0.01		1	1	0	2006	2006
ERBB3	2065	Rectal Carcinoma	C0007113	disease	Digestive System Diseases; Neoplasms	Neoplastic Process	472	112	0.01		1	1	0	2011	2011
ERBB3	2065	Noninfiltrating Intraductal Carcinoma	C0007124	disease	Neoplasms	Neoplastic Process	486	13	0.01		1	1	0	1998	1998
ERBB3	2065	Merkel cell carcinoma	C0007129	disease	Neoplasms; Infections	Neoplastic Process	226	10	0.01		1	1	0	2008	2008
ERBB3	2065	Renal Cell Carcinoma	C0007134	disease	Neoplasms; Female Urogenital Diseases and Pregnancy Complications; Male Urogenital Diseases	Neoplastic Process	2084	288	0.01		1	1	0	2004	2004
ERBB3	2065	Charcot-Marie-Tooth Disease	C0007959	disease	Congenital, Hereditary, and Neonatal Diseases and Abnormalities; Nervous System Diseases	Disease or Syndrome	208	136	0.01		1	1	0	2006	2006
ERBB3	2065	Choriocarcinoma	C0008497	disease	Neoplasms; Female Urogenital Diseases and Pregnancy Complications	Neoplastic Process	431	2	0.01		1	1	0	2000	2000
ERBB3	2065	Colonic Polyps	C0009376	phenotype	Pathological Conditions, Signs and Symptoms	Anatomical Abnormality	69	8	0.01		1	1	0	2017	2017
ERBB3	2065	Coronary Arteriosclerosis	C0010054	disease	Cardiovascular Diseases	Disease or Syndrome	1282	440	0.01		1	1	0	2017	2017
ERBB3	2065	Adenoid Cystic Carcinoma	C0010606	disease	Neoplasms	Neoplastic Process	325	30	0.01		1	1	0	1996	1996
ERBB3	2065	Cystadenoma	C0010633	disease	Neoplasms	Neoplastic Process	75	1	0.01		1	1	0	1994	1994
ERBB3	2065	Dermatomyositis	C0011633	disease	Skin and Connective Tissue Diseases; Musculoskeletal Diseases; Nervous System Diseases	Disease or Syndrome	235	34	0.01		1	1	2	2015	2015
ERBB3	2065	Diabetes	C0011847	disease	Endocrine System Diseases	Disease or Syndrome	2359	710	0.01		1	1	0	2019	2019
ERBB3	2065	Diabetes Mellitus, Non-Insulin-Dependent	C0011860	disease	Nutritional and Metabolic Diseases; Endocrine System Diseases	Disease or Syndrome	3134	2672	0.01		1	1	0	2019	2019
ERBB3	2065	Diabetic Retinopathy	C0011884	disease	Eye Diseases; Endocrine System Diseases; Cardiovascular Diseases	Disease or Syndrome	645	213	0.01		1	1	1	2015	2015
ERBB3	2065	Diarrhea	C0011991	phenotype	Pathological Conditions, Signs and Symptoms	Sign or Symptom	632	63	0.01		1	1	0	2018	2018
ERBB3	2065	Patent ductus arteriosus	C0013274	disease	Congenital, Hereditary, and Neonatal Diseases and Abnormalities; Cardiovascular Diseases	Congenital Abnormality	510	56	0.01		1	1	0	2013	2013
ERBB3	2065	Esophageal Neoplasms	C0014859	group	Digestive System Diseases; Neoplasms	Neoplastic Process	1254	270	0.01		1	1	0	1999	1999
ERBB3	2065	Ganglioneuroma	C0017075	disease	Neoplasms	Neoplastic Process	88	2	0.01		1	1	0	2013	2013
ERBB3	2065	Gonorrhea	C0018081	disease	Female Urogenital Diseases and Pregnancy Complications; Infections; Male Urogenital Diseases	Disease or Syndrome	261	7	0.01		1	1	0	2017	2017
ERBB3	2065	Hepatitis B	C0019163	disease	Digestive System Diseases; Infections	Disease or Syndrome	1449	519	0.01		1	1	0	2016	2016
ERBB3	2065	Intestinal Neoplasms	C0021841	group	Digestive System Diseases; Neoplasms	Neoplastic Process	182	2	0.01		1	1	0	2009	2009
ERBB3	2065	Fibroid Tumor	C0023267	disease	Neoplasms	Neoplastic Process	413	14	0.01		1	1	0	2008	2008
ERBB3	2065	leukemia	C0023418	disease	Neoplasms	Neoplastic Process	2111	144	0.01		1	1	0	2012	2012
ERBB3	2065	Mesothelioma	C0025500	disease	Neoplasms	Neoplastic Process	560	4	0.01		0	1	0	2017	2017
ERBB3	2065	Multiple Myeloma	C0026764	disease	Neoplasms; Immune System Diseases; Hemic and Lymphatic Diseases; Cardiovascular Diseases	Neoplastic Process	1740	865	0.01		1	1	0	2004	2004
ERBB3	2065	Neuroblastoma	C0027819	disease	Neoplasms	Neoplastic Process	2509	386	0.01		1	1	0	2013	2013
ERBB3	2065	Papilloma	C0030354	disease	Neoplasms	Neoplastic Process	273	27	0.01		0	1	0	2015	2015
ERBB3	2065	Parkinson Disease	C0030567	disease	Nervous System Diseases	Disease or Syndrome	2078	990	0.01		1	1	0	2011	2011
ERBB3	2065	Pleural effusion disorder	C0032227	group	Respiratory Tract Diseases	Disease or Syndrome	227	14	0.01		1	1	0	2018	2018
ERBB3	2065	Pneumothorax	C0032326	phenotype	Respiratory Tract Diseases	Disease or Syndrome	69	3	0.01		1	1	0	2018	2018
ERBB3	2065	polyps	C0032584	phenotype	Pathological Conditions, Signs and Symptoms	Anatomical Abnormality	390	18	0.01		1	1	0	2017	2017
ERBB3	2065	Precancerous Conditions	C0032927	group	Neoplasms	Neoplastic Process	471	18	0.01		1	1	0	2016	2016
ERBB3	2065	Prolactinoma	C0033375	disease	Neoplasms; Nervous System Diseases; Endocrine System Diseases	Neoplastic Process	187	6	0.01		1	1	0	2009	2009
ERBB3	2065	Pulmonary Fibrosis	C0034069	disease	Respiratory Tract Diseases	Disease or Syndrome	924	25	0.01		1	1	0	2005	2005
ERBB3	2065	Rhabdomyosarcoma	C0035412	disease	Neoplasms	Neoplastic Process	565	20	0.01		1	1	0	2012	2012
ERBB3	2065	Thyroid Neoplasm	C0040136	disease	Neoplasms; Endocrine System Diseases	Neoplastic Process	1164	135	0.01		1	1	0	2008	2008
ERBB3	2065	Truncus Arteriosus, Persistent	C0041207	disease	Congenital, Hereditary, and Neonatal Diseases and Abnormalities; Cardiovascular Diseases	Congenital Abnormality	76	4	0.01		1	1	0	2006	2006
ERBB3	2065	Virus Diseases	C0042769	group	Infections	Disease or Syndrome	1471	42	0.01		1	1	0	2016	2016
ERBB3	2065	Addictive Behavior	C0085281	phenotype	Behavior and Behavior Mechanisms	Mental or Behavioral Dysfunction	332	56	0.01		1	1	0	2012	2012
ERBB3	2065	Polymyositis	C0085655	disease	Musculoskeletal Diseases; Nervous System Diseases	Disease or Syndrome	183	22	0.01		1	1	2	2015	2015
ERBB3	2065	Adenosis of Breast	C0085750	disease	Skin and Connective Tissue Diseases	Neoplastic Process	26	0	0.01		1	1	0	2016	2016
ERBB3	2065	Hutchinson's Melanotic Freckle	C0149722	disease	Neoplasms	Neoplastic Process	8	0	0.01		1	1	0	2008	2008
ERBB3	2065	Myocardial Ischemia	C0151744	disease	Cardiovascular Diseases	Disease or Syndrome	756	103	0.01		1	1	0	2017	2017
ERBB3	2065	Malignant neoplasm of tongue	C0153349	disease	Neoplasms; Stomatognathic Diseases	Neoplastic Process	155	1	0.01		1	1	0	2005	2005
ERBB3	2065	Malignant neoplasm of pharynx	C0153405	disease	Neoplasms; Stomatognathic Diseases; Otorhinolaryngologic Diseases	Neoplastic Process	37	9	0.01		1	1	0	2017	2017
ERBB3	2065	Secondary malignant neoplasm of lung	C0153676	disease	Neoplasms; Respiratory Tract Diseases	Neoplastic Process	1370	20	0.01		1	1	0	2011	2011
ERBB3	2065	Proliferative diabetic retinopathy	C0154830	disease	Pathological Conditions, Signs and Symptoms; Eye Diseases; Endocrine System Diseases; Cardiovascular Diseases	Disease or Syndrome	180	45	0.01		1	1	1	2015	2015
ERBB3	2065	Diabetes, Autoimmune	C0205734	disease	Nutritional and Metabolic Diseases; Immune System Diseases; Endocrine System Diseases	Disease or Syndrome	172	4	0.01		1	1	0	2011	2011
ERBB3	2065	Choroid Plexus Papilloma	C0205770	disease	Neoplasms; Nervous System Diseases	Neoplastic Process	64	17	0.01		1	1	0	2006	2006
ERBB3	2065	Adenosquamous carcinoma	C0206623	disease	Neoplasms	Neoplastic Process	101	3	0.01		1	1	0	2019	2019
ERBB3	2065	Alveolar rhabdomyosarcoma	C0206655	disease	Neoplasms	Neoplastic Process	115	1	0.01		1	1	0	2012	2012
ERBB3	2065	Ganglioneuroblastoma	C0206718	disease	Neoplasms	Neoplastic Process	57	0	0.01		1	1	0	2013	2013
ERBB3	2065	Childhood Rhabdomyosarcoma	C0220611	disease	Neoplasms	Neoplastic Process	517	12	0.01		1	1	0	2012	2012
ERBB3	2065	Adult type dermatomyositis	C0221056	disease	Skin and Connective Tissue Diseases; Musculoskeletal Diseases; Nervous System Diseases	Disease or Syndrome	218	31	0.01		1	1	2	2015	2015
ERBB3	2065	Comedone	C0221228	disease	Skin and Connective Tissue Diseases	Disease or Syndrome	53	0	0.01		1	1	0	1998	1998
ERBB3	2065	Lesion of brain	C0221505	group		Disease or Syndrome	188	9	0.01		1	1	0	2017	2017
ERBB3	2065	Papillary thyroid carcinoma	C0238463	disease	Neoplasms; Endocrine System Diseases	Neoplastic Process	1348	204	0.01		1	1	0	2015	2015
ERBB3	2065	Carcinoma of ampulla of Vater	C0262401	disease	Digestive System Diseases; Neoplasms; Endocrine System Diseases	Neoplastic Process	37	4	0.01		1	1	0	2018	2018
ERBB3	2065	Charcot-Marie-Tooth Disease, Type Ia (disorder)	C0270911	disease	Congenital, Hereditary, and Neonatal Diseases and Abnormalities; Nervous System Diseases	Disease or Syndrome	42	24	0.01		1	1	0	2006	2006
ERBB3	2065	Peripheral demyelinating neuropathy	C0270922	disease	Immune System Diseases; Nervous System Diseases	Disease or Syndrome	95	14	0.01		1	1	0	2018	2018
ERBB3	2065	Stage II Colon Cancer	C0278479	disease	Digestive System Diseases; Neoplasms	Neoplastic Process	49	3	0.01		1	1	0	2014	2014
ERBB3	2065	Breast cancer recurrent	C0278493	disease	Neoplasms; Skin and Connective Tissue Diseases	Neoplastic Process	41	0	0.01		1	1	0	2017	2017
ERBB3	2065	Prostate cancer recurrent	C0278838	disease	Neoplasms; Male Urogenital Diseases	Neoplastic Process	54	0	0.01		1	1	0	2005	2005
ERBB3	2065	Childhood Solid Neoplasm	C0279068	phenotype		Neoplastic Process	169	3	0.01		1	1	0	2017	2017
ERBB3	2065	Adult Rhabdomyosarcoma	C0279550	disease	Neoplasms	Neoplastic Process	509	12	0.01		1	1	0	2012	2012
ERBB3	2065	Childhood Alveolar Rhabdomyosarcoma	C0279613	disease	Neoplasms	Neoplastic Process	59	0	0.01		1	1	0	2012	2012
ERBB3	2065	Cervical Squamous Cell Carcinoma	C0279671	disease	Neoplasms; Female Urogenital Diseases and Pregnancy Complications	Neoplastic Process	371	44	0.01		1	1	0	2018	2018
ERBB3	2065	Cervical Adenocarcinoma	C0279672	disease	Neoplasms; Female Urogenital Diseases and Pregnancy Complications	Neoplastic Process	82	0	0.01		1	1	0	2018	2018
ERBB3	2065	Conventional (Clear Cell) Renal Cell Carcinoma	C0279702	disease	Neoplasms; Female Urogenital Diseases and Pregnancy Complications; Male Urogenital Diseases	Neoplastic Process	2346	222	0.01		1	1	0	2004	2004
ERBB3	2065	Adult Solid Neoplasm	C0280099	group		Neoplastic Process	163	3	0.01		1	1	0	2017	2017
ERBB3	2065	stage, ovarian epithelial cancer	C0280220	disease		Neoplastic Process	65	0	0.01		1	1	0	2005	2005
ERBB3	2065	Laryngeal Squamous Cell Carcinoma	C0280324	disease	Neoplasms; Respiratory Tract Diseases; Otorhinolaryngologic Diseases	Neoplastic Process	504	30	0.01		1	1	0	1993	1993
ERBB3	2065	Adenocarcinoma of pancreas	C0281361	disease	Digestive System Diseases; Neoplasms; Endocrine System Diseases	Neoplastic Process	518	138	0.01		1	1	0	2010	2010
ERBB3	2065	Prostatic Intraepithelial Neoplasias	C0282612	disease	Neoplasms	Neoplastic Process	230	0	0.01		1	1	0	2006	2006
ERBB3	2065	Congenital contracture	C0332878	group	Congenital, Hereditary, and Neonatal Diseases and Abnormalities; Musculoskeletal Diseases	Congenital Abnormality	31	3	0.01		1	1	0	2019	2019
ERBB3	2065	Carcinoid tumor no ICD-O subtype	C0334299	phenotype	Neoplasms	Neoplastic Process	122	0	0.01		1	1	0	2009	2009
ERBB3	2065	Epithelioid Cell Melanoma	C0334443	disease	Neoplasms	Neoplastic Process	4	2	0.01		1	1	0	2019	2019
ERBB3	2065	Hydatidiform Mole, Partial	C0334529	disease	Neoplasms; Female Urogenital Diseases and Pregnancy Complications	Neoplastic Process	20	0	0.01		1	1	0	2000	2000
ERBB3	2065	Impaired cognition	C0338656	disease	Mental Disorders	Mental or Behavioral Dysfunction	1630	348	0.01		1	1	0	2019	2019
ERBB3	2065	Human papilloma virus infection	C0343641	disease	Infections	Disease or Syndrome	429	42	0.01		1	1	0	2017	2017
ERBB3	2065	Secondary malignant neoplasm of omentum	C0346991	disease		Neoplastic Process	14	1	0.01		1	1	0	2014	2014
ERBB3	2065	Squamous cell carcinoma of tongue	C0349566	disease	Neoplasms; Stomatognathic Diseases	Neoplastic Process	462	2	0.01		1	1	0	2010	2010
ERBB3	2065	Intracranial Meningioma	C0349604	disease	Neoplasms; Nervous System Diseases	Neoplastic Process	38	3	0.01		1	1	0	2019	2019
ERBB3	2065	Acanthosis palmaris	C0406352	disease		Disease or Syndrome	4	0	0.01		1	1	0	1999	1999
ERBB3	2065	Endometrial Carcinoma	C0476089	disease	Neoplasms; Female Urogenital Diseases and Pregnancy Complications	Neoplastic Process	1597	326	0.01		1	1	0	2008	2008
ERBB3	2065	Myxoid/Round Cell Liposarcoma	C0545074	disease	Neoplasms	Neoplastic Process	61	0	0.01		1	1	0	2016	2016
ERBB3	2065	Malignant neoplasm of esophagus	C0546837	disease	Digestive System Diseases; Neoplasms	Neoplastic Process	1286	214	0.01		1	1	0	1999	1999
ERBB3	2065	Tongue Carcinoma	C0558353	disease	Neoplasms; Stomatognathic Diseases	Neoplastic Process	157	2	0.01		1	1	0	2005	2005
ERBB3	2065	Chemical Carcinogenesis	C0596321	phenotype	Pathological Conditions, Signs and Symptoms; Neoplasms	Neoplastic Process	71	2	0.01		1	1	0	2015	2015
ERBB3	2065	Tumor Initiation	C0598935	phenotype	Pathological Conditions, Signs and Symptoms; Neoplasms	Neoplastic Process	533	8	0.01		1	1	0	2010	2010
ERBB3	2065	Progressive Neoplastic Disease	C0677932	phenotype		Neoplastic Process	384	40	0.01		1	1	0	2011	2011
ERBB3	2065	Refractory cancer	C0677936	phenotype	Neoplasms	Neoplastic Process	184	9	0.01		1	1	0	2012	2012
ERBB3	2065	Sentinel node (disorder)	C0677944	disease		Disease or Syndrome	130	5	0.01		1	1	0	2008	2008
ERBB3	2065	Complete hydatidiform mole	C0678213	disease	Neoplasms; Female Urogenital Diseases and Pregnancy Complications	Neoplastic Process	61	3	0.01		1	1	0	2000	2000
ERBB3	2065	Secondary malignant neoplasm of soft tissues	C0684686	group	Neoplasms	Neoplastic Process	22	0	0.01		1	1	0	2013	2013
ERBB3	2065	Malignant neoplasm of gastrointestinal tract	C0685938	disease	Digestive System Diseases; Neoplasms	Neoplastic Process	423	55	0.01		1	1	0	2016	2016
ERBB3	2065	Central neuroblastoma	C0700095	disease	Neoplasms; Nervous System Diseases	Neoplastic Process	2419	231	0.01		1	1	0	2013	2013
ERBB3	2065	Pharyngeal Carcinoma	C0747548	disease	Neoplasms; Stomatognathic Diseases; Otorhinolaryngologic Diseases	Neoplastic Process	30	7	0.01		1	1	0	2017	2017
ERBB3	2065	Biliary Tract Cancer	C0750952	disease	Digestive System Diseases; Neoplasms	Neoplastic Process	167	11	0.01		1	1	0	2018	2018
ERBB3	2065	Hereditary Motor and Sensory Neuropathy Type I	C0751036	disease	Congenital, Hereditary, and Neonatal Diseases and Abnormalities; Nervous System Diseases	Disease or Syndrome	19	84	0.01		1	1	0	2006	2006
ERBB3	2065	Idiopathic Inflammatory Myopathies	C0751356	disease	Musculoskeletal Diseases; Nervous System Diseases	Disease or Syndrome	106	4	0.01		1	1	0	2015	2015
ERBB3	2065	Myasthenic Syndromes, Congenital	C0751882	disease	Congenital, Hereditary, and Neonatal Diseases and Abnormalities; Nervous System Diseases	Disease or Syndrome	57	40	0.01		1	1	0	2018	2018
ERBB3	2065	Invasive carcinoma of breast	C0853879	disease	Neoplasms; Skin and Connective Tissue Diseases	Neoplastic Process	473	21	0.01		1	1	0	2015	2015
ERBB3	2065	Rhabdoid Tumor of the Kidney	C0854917	disease	Neoplasms; Female Urogenital Diseases and Pregnancy Complications; Male Urogenital Diseases	Neoplastic Process	62	0	0.01		1	1	0	2019	2019
ERBB3	2065	Breast adenocarcinoma	C0858252	disease	Neoplasms; Skin and Connective Tissue Diseases	Neoplastic Process	219	7	0.01		1	1	0	2004	2004
ERBB3	2065	Borderline ovarian tumour	C0862506	disease		Neoplastic Process	54	0	0.01		1	1	0	2017	2017
ERBB3	2065	Invasive Ductal Breast Carcinoma	C1134719	disease	Neoplasms; Skin and Connective Tissue Diseases	Neoplastic Process	414	16	0.01		1	1	0	1996	1996
ERBB3	2065	Chronic systolic heart failure	C1135194	disease	Cardiovascular Diseases	Disease or Syndrome	13	0	0.01		1	1	0	2017	2017
ERBB3	2065	Gestational Trophoblastic Neoplasms	C1135868	group	Neoplasms; Female Urogenital Diseases and Pregnancy Complications	Neoplastic Process	98	7	0.01		1	1	0	2000	2000
ERBB3	2065	Familial multiple trichoepitheliomata	C1275122	disease	Congenital, Hereditary, and Neonatal Diseases and Abnormalities; Neoplasms; Skin and Connective Tissue Diseases	Neoplastic Process	317	32	0.01		1	1	0	2014	2014
ERBB3	2065	Cutaneous lymphoma	C1276146	disease	Neoplasms; Immune System Diseases; Hemic and Lymphatic Diseases	Neoplastic Process	36	3	0.01		1	1	0	2017	2017
ERBB3	2065	Primary cutaneous lymphoma	C1302772	disease	Neoplasms; Skin and Connective Tissue Diseases; Immune System Diseases; Hemic and Lymphatic Diseases	Neoplastic Process	19	0	0.01		1	1	0	2017	2017
ERBB3	2065	Adenocarcinoma of large intestine	C1319315	disease	Digestive System Diseases; Neoplasms	Neoplastic Process	543	432	0.01		1	1	0	2000	2000
ERBB3	2065	Adult Clear Cell Sarcoma of Soft Parts	C1332198	disease	Neoplasms	Neoplastic Process	10	0	0.01		1	1	0	2004	2004
ERBB3	2065	Childhood Clear Cell Sarcoma of Soft Parts	C1332964	disease	Neoplasms	Neoplastic Process	10	0	0.01		1	1	0	2004	2004
ERBB3	2065	Childhood Leukemia	C1332977	disease	Neoplasms	Neoplastic Process	1740	140	0.01		1	1	0	2012	2012
ERBB3	2065	Hepatitis B Virus-Related Hepatocellular Carcinoma	C1333977	disease		Neoplastic Process	76	8	0.01		1	1	0	2019	2019
ERBB3	2065	Pancreatic Ductal Adenocarcinoma	C1335302	disease	Digestive System Diseases; Neoplasms; Endocrine System Diseases	Neoplastic Process	970	22	0.01		1	1	0	2000	2000
ERBB3	2065	periampullary adenocarcinoma	C1335377	disease	Digestive System Diseases; Neoplasms	Neoplastic Process	8	0	0.01		1	1	0	2016	2016
ERBB3	2065	Mammary Tumorigenesis	C1512981	phenotype	Pathological Conditions, Signs and Symptoms; Neoplasms	Neoplastic Process	162	5	0.01		1	1	0	2005	2005
ERBB3	2065	Skin Carcinogenesis	C1519346	disease	Pathological Conditions, Signs and Symptoms; Neoplasms	Neoplastic Process	194	7	0.01		1	1	0	2015	2015
ERBB3	2065	Tumor Expansion	C1519678	phenotype		Neoplastic Process	46	0	0.01		1	1	0	2016	2016
ERBB3	2065	Tumor Promotion	C1519689	phenotype	Pathological Conditions, Signs and Symptoms; Neoplasms	Neoplastic Process	170	2	0.01		1	1	0	2015	2015
ERBB3	2065	Malignant Solid Neoplasm	C1698088	disease	Neoplasms	Neoplastic Process	4	0	0.01		1	1	0	2017	2017
ERBB3	2065	ANOPHTHALMIA AND PULMONARY HYPOPLASIA	C1832661	disease	Congenital, Hereditary, and Neonatal Diseases and Abnormalities; Eye Diseases; Respiratory Tract Diseases	Disease or Syndrome	1410	80	0.01		1	1	0	2019	2019
ERBB3	2065	PIGMENTARY DISORDER, RETICULATE, WITH SYSTEMIC MANIFESTATIONS	C1845050	disease	Pathological Conditions, Signs and Symptoms; Congenital, Hereditary, and Neonatal Diseases and Abnormalities; Nutritional and Metabolic Diseases; Skin and Connective Tissue Diseases	Disease or Syndrome	209	37	0.01		1	1	1	2015	2015
ERBB3	2065	Resistance to Insulin-Like Growth Factor I	C1849157	disease	Pathological Conditions, Signs and Symptoms; Congenital, Hereditary, and Neonatal Diseases and Abnormalities	Disease or Syndrome	55	4	0.01		1	1	0	2019	2019
ERBB3	2065	Hypotrichosis simplex	C1854310	disease	Skin and Connective Tissue Diseases	Disease or Syndrome	37	5	0.01		1	1	0	2012	2012
ERBB3	2065	LETHAL CONGENITAL CONTRACTURE SYNDROME 1	C1854664	disease	Congenital, Hereditary, and Neonatal Diseases and Abnormalities; Musculoskeletal Diseases	Disease or Syndrome	2	2	0.01		1	1	0	2007	2007
ERBB3	2065	CATARACT, ANTERIOR POLAR	C1855179	disease	Eye Diseases	Disease or Syndrome	125	27	0.01		0	1	0	2006	2006
ERBB3	2065	Retroperitoneal Leiomyosarcoma	C2187547	disease		Neoplastic Process	2	0	0.01		1	1	0	2015	2015
ERBB3	2065	Gestational trophoblastic disease	C2931618	disease	Neoplasms; Female Urogenital Diseases and Pregnancy Complications	Disease or Syndrome	75	0	0.01		1	1	0	2000	2000
ERBB3	2065	Clear-cell metastatic renal cell carcinoma	C2931852	disease	Neoplasms; Female Urogenital Diseases and Pregnancy Complications; Male Urogenital Diseases	Neoplastic Process	260	11	0.01		1	1	0	2004	2004
ERBB3	2065	Progressive cGVHD	C3539781	disease		Disease or Syndrome	384	40	0.01		1	1	0	2011	2011
ERBB3	2065	Extrahepatic Cholangiocarcinoma	C3805278	disease	Neoplasms	Neoplastic Process	119	3	0.01		1	1	0	2014	2014
ERBB3	2065	ESTROGEN RESISTANCE	C3809250	disease		Disease or Syndrome	30	7	0.01		1	1	0	2010	2010
ERBB3	2065	Autoimmune thyroid disease (AITD)	C3840565	disease		Disease or Syndrome	133	54	0.01		1	1	0	2009	2009
ERBB3	2065	Osteoblastic bone metastases	C3854652	disease		Neoplastic Process	3	0	0.01		1	1	0	2008	2008
ERBB3	2065	Childhood Ganglioneuroblastoma	C4086158	disease	Neoplasms	Neoplastic Process	27	0	0.01		1	1	0	2013	2013
ERBB3	2065	Childhood Neuroblastoma	C4086165	disease	Neoplasms	Neoplastic Process	2420	231	0.01		1	1	0	2013	2013
ERBB3	2065	PATENT DUCTUS ARTERIOSUS 1	C4282128	disease	Congenital, Hereditary, and Neonatal Diseases and Abnormalities; Cardiovascular Diseases	Congenital Abnormality	229	12	0.01		1	1	0	2013	2013
ERBB3	2065	Childhood Malignant Solid Neoplasm	C4688336	disease		Neoplastic Process	3	0	0.01		1	1	0	2017	2017
ERBB3	2065	Metastatic Breast Carcinoma	C4723838	disease	Neoplasms; Skin and Connective Tissue Diseases	Neoplastic Process	61	1	0.01		1	1	0	1999	1999
ERBB3	2065	estrogen receptor-negative breast cancer	C4733092	disease		Neoplastic Process	356	40	0.01		1	1	0	2011	2011

## Sheet: LCK
Gene	Gene_id	Disease	Disease_id	Type	Disease_Class	Semantic_Type	N_genes_d	N_SNPs_d	Score_gda	EL_gda	EI_gda	N_PMIDs	N_SNPs_gda	First_Ref	Last_Ref
LCK	3932	IMMUNODEFICIENCY 22	C4014233	disease		Disease or Syndrome	1	1	0.7	strong	1	2	1	2001	2012
LCK	3932	Combined immunodeficiency	C0494261	disease	Congenital, Hereditary, and Neonatal Diseases and Abnormalities; Nutritional and Metabolic Diseases; Immune System Diseases	Disease or Syndrome	86	11	0.31	strong	1	2	0	2001	2012
LCK	3932	HIV Infections	C0019693	group	Infections; Immune System Diseases	Disease or Syndrome	807	142	0.21		1	2	0	2003	2006
LCK	3932	Allergic Conjunctivitis	C0009766	disease	Eye Diseases; Immune System Diseases	Disease or Syndrome	38	2	0.2		1	1	0	2003	2003
LCK	3932	Autoimmune state	C0004368	phenotype		Pathologic Function	70	0	0.1			0	0
LCK	3932	Malignant Neoplasms	C0006826	group	Neoplasms	Neoplastic Process	8621	1641	0.1		0.9	10	0	1991	2019
LCK	3932	Diarrhea	C0011991	phenotype	Pathological Conditions, Signs and Symptoms	Sign or Symptom	632	63	0.1			0	0
LCK	3932	Failure to Thrive	C0015544	disease	Pathological Conditions, Signs and Symptoms	Disease or Syndrome	842	10	0.1			0	0
LCK	3932	Immunologic Deficiency Syndromes	C0021051	group	Immune System Diseases	Disease or Syndrome	973	31	0.1			0	0
LCK	3932	Neoplasms	C0027651	group	Neoplasms	Neoplastic Process	10161	1644	0.1		0.917	12	0	1997	2020
LCK	3932	Panniculitis	C0030326	disease	Skin and Connective Tissue Diseases	Disease or Syndrome	37	2	0.1			0	0
LCK	3932	Decreased proportion of CD4-positive T cells	C1839304	phenotype	Immune System Diseases; Hemic and Lymphatic Diseases	Finding	19	0	0.1			0	0
LCK	3932	Recurrent respiratory infections	C3806482	phenotype	Infections; Respiratory Tract Diseases	Finding	318	7	0.1			0	0
LCK	3932	Primary malignant neoplasm	C1306459	group	Neoplasms	Neoplastic Process	8221	1374	0.09		0.889	9	0	1991	2019
LCK	3932	Leukemia, T-Cell	C0023492	disease	Neoplasms; Immune System Diseases; Hemic and Lymphatic Diseases	Neoplastic Process	457	10	0.05		1	5	0	1988	2003
LCK	3932	Diabetes Mellitus, Insulin-Dependent	C0011854	disease	Nutritional and Metabolic Diseases; Immune System Diseases; Endocrine System Diseases	Disease or Syndrome	1675	954	0.04		0.75	4	1	2000	2019
LCK	3932	Precursor T-Cell Lymphoblastic Leukemia-Lymphoma	C1961099	disease	Neoplasms; Immune System Diseases; Hemic and Lymphatic Diseases	Neoplastic Process	644	23	0.04		1	4	0	1991	2017
LCK	3932	Chronic Lymphocytic Leukemia	C0023434	disease	Neoplasms; Immune System Diseases; Hemic and Lymphatic Diseases	Neoplastic Process	1447	291	0.03		1	3	0	2006	2020
LCK	3932	Adult T-Cell Lymphoma/Leukemia	C0023493	disease	Neoplasms; Immune System Diseases; Hemic and Lymphatic Diseases	Neoplastic Process	540	11	0.03		1	3	0	1989	1991
LCK	3932	Anoxia	C0003130	phenotype	Pathological Conditions, Signs and Symptoms	Pathologic Function	287	0	0.02		1	2	0	2003	2006
LCK	3932	Non-Small Cell Lung Carcinoma	C0007131	disease	Neoplasms; Respiratory Tract Diseases	Neoplastic Process	3926	712	0.02		1	2	0	2013	2018
LCK	3932	Diabetes	C0011847	disease	Endocrine System Diseases	Disease or Syndrome	2359	710	0.02		0.5	2	0	2002	2004
LCK	3932	Diabetes Mellitus	C0011849	group	Nutritional and Metabolic Diseases; Endocrine System Diseases	Disease or Syndrome	2803	824	0.02		0.5	2	0	2002	2004
LCK	3932	leukemia	C0023418	disease	Neoplasms	Neoplastic Process	2111	144	0.02		1	2	0	1988	2008
LCK	3932	Lymphoid leukemia	C0023448	disease	Neoplasms; Immune System Diseases; Hemic and Lymphatic Diseases	Neoplastic Process	288	4	0.02		1	2	0	1991	2010
LCK	3932	Acute lymphocytic leukemia	C0023449	disease	Neoplasms; Immune System Diseases; Hemic and Lymphatic Diseases	Neoplastic Process	1293	222	0.02		1	2	0	1991	2010
LCK	3932	Thymoma	C0040100	disease	Neoplasms; Hemic and Lymphatic Diseases	Neoplastic Process	291	20	0.02		1	2	0	2004	2011
LCK	3932	T-Cell Lymphoma	C0079772	disease	Neoplasms; Immune System Diseases; Hemic and Lymphatic Diseases	Neoplastic Process	485	24	0.02		1	2	0	1992	2005
LCK	3932	Malignant neoplasm of prostate	C0376358	disease	Neoplasms; Male Urogenital Diseases	Neoplastic Process	4502	1082	0.02		1	2	0	2018	2019
LCK	3932	Prostate carcinoma	C0600139	disease	Neoplasms; Male Urogenital Diseases	Neoplastic Process	4388	1168	0.02		1	2	0	2018	2019
LCK	3932	Colon Carcinoma	C0699790	disease	Digestive System Diseases; Neoplasms	Neoplastic Process	2832	275	0.02		1	2	0	1996	1997
LCK	3932	Childhood Leukemia	C1332977	disease	Neoplasms	Neoplastic Process	1740	140	0.02		1	2	0	1988	2008
LCK	3932	Malignant transformation	C1608408	phenotype		Neoplastic Process	1027	20	0.02		1	2	0	1990	2001
LCK	3932	Precursor Cell Lymphoblastic Leukemia Lymphoma	C1961102	disease	Neoplasms; Immune System Diseases; Hemic and Lymphatic Diseases	Neoplastic Process	879	168	0.02		1	2	0	1991	2010
LCK	3932	Human immunodeficiency virus (HIV) II infection category B1	C3854222	disease		Disease or Syndrome	985	56	0.02		1	2	0	1989	2009
LCK	3932	Alzheimer's Disease	C0002395	disease	Nervous System Diseases; Mental Disorders	Disease or Syndrome	3397	1843	0.01		1	1	0	2005	2005
LCK	3932	Anemia	C0002871	disease	Hemic and Lymphatic Diseases	Disease or Syndrome	847	94	0.01		1	1	0	2012	2012
LCK	3932	Rheumatoid Arthritis	C0003873	disease	Skin and Connective Tissue Diseases; Musculoskeletal Diseases; Immune System Diseases	Disease or Syndrome	2723	2387	0.01		1	1	0	2017	2017
LCK	3932	Malignant tumor of colon	C0007102	disease	Digestive System Diseases; Neoplasms	Neoplastic Process	2969	688	0.01		1	1	0	2001	2001
LCK	3932	Squamous cell carcinoma	C0007137	disease	Neoplasms	Neoplastic Process	2507	257	0.01		1	1	0	2016	2016
LCK	3932	Colorectal Carcinoma	C0009402	disease	Digestive System Diseases; Neoplasms	Neoplastic Process	5473	1962	0.01		1	1	0	1996	1996
LCK	3932	Common Variable Immunodeficiency	C0009447	disease	Immune System Diseases	Disease or Syndrome	207	85	0.01		1	1	0	2001	2001
LCK	3932	Diabetic Nephropathy	C0011881	disease	Female Urogenital Diseases and Pregnancy Complications; Male Urogenital Diseases; Endocrine System Diseases	Disease or Syndrome	1189	238	0.01		1	1	0	2019	2019
LCK	3932	Epidermodysplasia Verruciformis	C0014522	disease	Infections; Skin and Connective Tissue Diseases	Neoplastic Process	64	9	0.01		1	1	0	2016	2016
LCK	3932	Glioma	C0017638	disease	Neoplasms	Neoplastic Process	3097	353	0.01		1	1	0	2010	2010
LCK	3932	Heart Diseases	C0018799	group	Cardiovascular Diseases	Disease or Syndrome	537	45	0.01		1	1	0	2000	2000
LCK	3932	Hepatitis C	C0019196	disease	Digestive System Diseases; Infections	Disease or Syndrome	1768	347	0.01		1	1	0	2004	2004
LCK	3932	Leishmaniasis, Visceral	C0023290	disease	Infections	Disease or Syndrome	197	22	0.01		1	1	0	2017	2017
LCK	3932	Acute monocytic leukemia	C0023465	disease	Neoplasms	Neoplastic Process	633	22	0.01		1	1	0	2017	2017
LCK	3932	Leukemia, Myelocytic, Acute	C0023467	disease	Neoplasms	Neoplastic Process	3111	6892	0.01		1	1	0	2017	2017
LCK	3932	Myeloid Leukemia, Chronic	C0023473	disease	Neoplasms; Hemic and Lymphatic Diseases	Neoplastic Process	1172	115	0.01		1	1	0	2020	2020
LCK	3932	Lung diseases	C0024115	group	Respiratory Tract Diseases	Disease or Syndrome	700	50	0.01		1	1	0	2007	2007
LCK	3932	Lupus Erythematosus, Systemic	C0024141	disease	Skin and Connective Tissue Diseases; Immune System Diseases	Disease or Syndrome	1883	1172	0.01		1	1	0	2001	2001
LCK	3932	Lymphoma	C0024299	group	Neoplasms; Immune System Diseases; Hemic and Lymphatic Diseases	Neoplastic Process	1548	91	0.01		1	1	0	1986	1986
LCK	3932	Lymphopenia	C0024312	disease	Immune System Diseases; Hemic and Lymphatic Diseases	Disease or Syndrome	239	16	0.01		1	1	0	2001	2001
LCK	3932	Lymphoproliferative Disorders	C0024314	group	Immune System Diseases; Hemic and Lymphatic Diseases	Neoplastic Process	300	14	0.01		1	1	0	1999	1999
LCK	3932	melanoma	C0025202	disease	Neoplasms	Neoplastic Process	3087	515	0.01		1	1	0	2016	2016
LCK	3932	Monoclonal Gammopathy of Undetermined Significance	C0026470	disease	Immune System Diseases; Hemic and Lymphatic Diseases	Neoplastic Process	227	20	0.01		1	1	0	1996	1996
LCK	3932	Neuroblastoma	C0027819	disease	Neoplasms	Neoplastic Process	2509	386	0.01		1	1	0	1986	1986
LCK	3932	Schizophrenia	C0036341	disease	Mental Disorders	Mental or Behavioral Dysfunction	2872	2897	0.01		1	1	0	2013	2013
LCK	3932	Sezary Syndrome	C0036920	disease	Neoplasms; Immune System Diseases; Hemic and Lymphatic Diseases	Neoplastic Process	196	7	0.01		1	1	0	2008	2008
LCK	3932	Diffuse Large B-Cell Lymphoma	C0079744	disease	Neoplasms; Immune System Diseases; Hemic and Lymphatic Diseases	Neoplastic Process	1043	127	0.01		1	1	0	2006	2006
LCK	3932	Lymphoma, T-Cell, Cutaneous	C0079773	disease	Neoplasms; Immune System Diseases; Hemic and Lymphatic Diseases	Neoplastic Process	367	5	0.01		1	1	0	2008	2008
LCK	3932	Severe Combined Immunodeficiency	C0085110	disease	Congenital, Hereditary, and Neonatal Diseases and Abnormalities; Nutritional and Metabolic Diseases; Immune System Diseases	Disease or Syndrome	284	46	0.01		1	1	0	1998	1998
LCK	3932	Rous Sarcoma	C0086942	disease	Neoplasms; Infections; Animal Diseases	Neoplastic Process; Experimental Model of Disease	60	0	0.01		1	1	0	1993	1993
LCK	3932	Squamous cell carcinoma of lung	C0149782	disease	Neoplasms; Respiratory Tract Diseases	Neoplastic Process	670	283	0.01		1	1	0	2013	2013
LCK	3932	Adenocarcinoma of lung (disorder)	C0152013	disease	Neoplasms	Neoplastic Process	2438	563	0.01		1	1	0	2016	2016
LCK	3932	Cholangiocarcinoma	C0206698	disease	Neoplasms	Neoplastic Process	877	43	0.01		1	1	0	2018	2018
LCK	3932	Congenital contractural arachnodactyly	C0220668	disease	Congenital, Hereditary, and Neonatal Diseases and Abnormalities; Musculoskeletal Diseases	Congenital Abnormality	559	48	0.01		1	1	0	2018	2018
LCK	3932	Malignant neoplasm of lung	C0242379	disease	Neoplasms; Respiratory Tract Diseases	Neoplastic Process	4173	1142	0.01		1	1	0	2013	2013
LCK	3932	Malignant lymphoma, lymphocytic, intermediate differentiation, diffuse	C0334634	disease	Neoplasms; Immune System Diseases; Hemic and Lymphatic Diseases	Neoplastic Process	296	9	0.01		1	1	0	2006	2006
LCK	3932	Hematopoietic Neoplasms	C0376544	group	Neoplasms; Hemic and Lymphatic Diseases	Neoplastic Process	322	2	0.01		1	1	0	1994	1994
LCK	3932	Hereditary hemochromatosis	C0392514	disease	Congenital, Hereditary, and Neonatal Diseases and Abnormalities; Nutritional and Metabolic Diseases	Disease or Syndrome	254	56	0.01		1	1	0	1994	1994
LCK	3932	Nijmegen Breakage Syndrome	C0398791	disease	Nutritional and Metabolic Diseases	Disease or Syndrome	94	144	0.01		1	1	0	2008	2008
LCK	3932	Hyperactive behavior	C0424295	phenotype	Pathological Conditions, Signs and Symptoms; Nervous System Diseases	Mental or Behavioral Dysfunction	1263	112	0.01		1	1	0	2011	2011
LCK	3932	Secondary malignant neoplasm of liver	C0494165	disease	Digestive System Diseases; Neoplasms	Neoplastic Process	951	34	0.01		1	1	0	1996	1996
LCK	3932	Recurrent tumor	C0521158	phenotype		Neoplastic Process	735	33	0.01		1	1	0	2018	2018
LCK	3932	Leukemogenesis	C0598766	disease	Pathological Conditions, Signs and Symptoms; Neoplasms	Neoplastic Process	996	25	0.01		1	1	0	1992	1992
LCK	3932	Immunodeficiency congenital	C0853602	disease		Disease or Syndrome; Congenital Abnormality	8	0	0.01		1	1	0	2001	2001
LCK	3932	ovarian neoplasm	C0919267	disease	Neoplasms; Female Urogenital Diseases and Pregnancy Complications; Endocrine System Diseases	Neoplastic Process	2542	757	0.01		1	1	0	2019	2019
LCK	3932	Metastatic Prostate Carcinoma	C0936223	disease	Neoplasms; Male Urogenital Diseases	Neoplastic Process	362	24	0.01		1	1	0	2019	2019
LCK	3932	Malignant neoplasm of ovary	C1140680	disease	Neoplasms; Female Urogenital Diseases and Pregnancy Complications; Endocrine System Diseases	Neoplastic Process	2563	315	0.01		1	1	0	2019	2019
LCK	3932	Sarcoma	C1261473	group	Neoplasms	Neoplastic Process	853	42	0.01		1	1	0	2000	2000
LCK	3932	Tumor Cell Invasion	C1269955	phenotype		Neoplastic Process	6626	169	0.01		1	1	0	2013	2013
LCK	3932	Metastasis from malignant tumor of prostate	C1282496	disease		Neoplastic Process	342	18	0.01		1	1	0	2019	2019
LCK	3932	Chronic heart disease	C1290386	group	Cardiovascular Diseases	Disease or Syndrome	5	0	0.01		1	1	0	2000	2000
LCK	3932	Adult Lymphoma	C1332206	disease	Neoplasms; Immune System Diseases; Hemic and Lymphatic Diseases	Neoplastic Process	1169	66	0.01		1	1	0	1986	1986
LCK	3932	Childhood Lymphoma	C1332979	disease	Neoplasms; Immune System Diseases; Hemic and Lymphatic Diseases	Neoplastic Process	1171	66	0.01		1	1	0	1986	1986
LCK	3932	Classical Hodgkin's Lymphoma	C1333064	disease	Neoplasms; Immune System Diseases; Hemic and Lymphatic Diseases	Neoplastic Process	285	20	0.01		1	1	0	2006	2006
LCK	3932	Primary Lesion	C1402294	phenotype		Disease or Syndrome	71	8	0.01		1	1	0	1996	1996
LCK	3932	Mammary Neoplasms	C1458155	group	Neoplasms; Skin and Connective Tissue Diseases	Neoplastic Process	2780	385	0.01		1	1	0	2006	2006
LCK	3932	Glucocorticoid Receptor Deficiency	C1841972	disease	Congenital, Hereditary, and Neonatal Diseases and Abnormalities; Nutritional and Metabolic Diseases	Disease or Syndrome	104	12	0.01		1	1	0	2017	2017
LCK	3932	PHOTOPAROXYSMAL RESPONSE 1	C1868677	disease		Disease or Syndrome	4	0	0.01		1	1	0	2017	2017
LCK	3932	Coronary Artery Disease	C1956346	disease	Cardiovascular Diseases	Disease or Syndrome	1708	1577	0.01		1	1	0	2019	2019
LCK	3932	Liver carcinoma	C2239176	disease	Digestive System Diseases; Neoplasms	Neoplastic Process	5725	942	0.01		1	1	0	2013	2013
LCK	3932	Adult Classical Hodgkin Lymphoma	C2347747	disease	Neoplasms; Immune System Diseases; Hemic and Lymphatic Diseases	Neoplastic Process	233	10	0.01		1	1	0	2006	2006
LCK	3932	HIV-1 infection	C2363741	disease		Disease or Syndrome	695	94	0.01		1	1	0	2003	2003
LCK	3932	Allergic rhinitis (disorder)	C2607914	disease	Respiratory Tract Diseases; Immune System Diseases; Otorhinolaryngologic Diseases	Disease or Syndrome	446	176	0.01		1	1	0	2018	2018
LCK	3932	Diabetes in children	C3826457	disease		Disease or Syndrome	22	2	0.01		1	1	1	2019	2019
LCK	3932	Head and Neck Carcinoma	C3887461	disease	Neoplasms	Neoplastic Process	786	118	0.01		1	1	0	1998	1998
LCK	3932	Malignant neoplasm of soft tissue	C4551686	group	Neoplasms	Neoplastic Process	699	32	0.01		1	1	0	2000	2000
LCK	3932	Mantle cell lymphoma	C4721414	disease	Neoplasms; Immune System Diseases; Hemic and Lymphatic Diseases	Neoplastic Process	466	19	0.01		1	1	0	2006	2006
LCK	3932	Carcinoma, Ovarian Epithelial	C4721610	disease	Neoplasms; Female Urogenital Diseases and Pregnancy Complications; Endocrine System Diseases	Neoplastic Process	2841	327	0.01		1	1	0	2019	2019

## Sheet: GAK
Gene	Gene_id	Disease	Disease_id	Type	Disease_Class	Semantic_Type	N_genes_d	N_SNPs_d	Score_gda	EL_gda	EI_gda	N_PMIDs	N_SNPs_gda	First_Ref	Last_Ref
GAK	2580	Parkinson Disease	C0030567	disease	Nervous System Diseases	Disease or Syndrome	2078	990	0.5		1	18	4	2009	2020
GAK	2580	Lymphocyte Count measurement	C0200635	phenotype		Laboratory Procedure	338	456	0.1		1	1	1	2012	2012
GAK	2580	Triglycerides measurement	C0202236	phenotype		Laboratory Procedure	563	1418	0.1		1	1	1	2018	2018
GAK	2580	High density lipoprotein measurement	C0392885	phenotype		Laboratory Procedure	545	1440	0.1		1	1	1	2018	2018
GAK	2580	Blood Protein Measurement	C2985280	phenotype		Laboratory Procedure	1156	2575	0.1		1	1	1	2018	2018
GAK	2580	Hepatitis C	C0019196	disease	Digestive System Diseases; Infections	Disease or Syndrome	1768	347	0.04		1	4	0	2012	2018
GAK	2580	Osteosarcoma	C0029463	disease	Neoplasms	Neoplastic Process	2283	178	0.01		1	1	0	2010	2010
GAK	2580	Tremor	C0040822	phenotype	Pathological Conditions, Signs and Symptoms; Nervous System Diseases	Sign or Symptom	528	52	0.01		1	1	1	2014	2014
GAK	2580	Parkinsonian Disorders	C0242422	group	Nervous System Diseases	Disease or Syndrome	373	95	0.01		1	1	0	2019	2019
GAK	2580	Osteosarcoma of bone	C0585442	disease	Neoplasms	Neoplastic Process	2247	151	0.01		1	1	0	2010	2010
GAK	2580	REM Sleep Behavior Disorder	C0751772	disease	Nervous System Diseases; Mental Disorders	Mental or Behavioral Dysfunction	46	16	0.01		1	1	1	2020	2020
GAK	2580	Hormone refractory prostate cancer	C1328504	disease	Neoplasms; Male Urogenital Diseases	Neoplastic Process	683	29	0.01		1	1	0	2006	2006
GAK	2580	Childhood Osteosarcoma	C1332986	disease	Neoplasms	Neoplastic Process	2208	151	0.01		1	1	0	2010	2010

## Sheet: ABL2
Gene	Gene_id	Disease	Disease_id	Type	Disease_Class	Semantic_Type	N_genes_d	N_SNPs_d	Score_gda	EL_gda	EI_gda	N_PMIDs	N_SNPs_gda	First_Ref	Last_Ref
ABL2	27	Myeloid Leukemia, Chronic	C0023473	disease	Neoplasms; Hemic and Lymphatic Diseases	Neoplastic Process	1172	115	0.2		1	1	0	1995	1995
ABL2	27	leukemia	C0023418	disease	Neoplasms	Neoplastic Process	2111	144	0.05		1	5	0	2002	2018
ABL2	27	Childhood Leukemia	C1332977	disease	Neoplasms	Neoplastic Process	1740	140	0.05		1	5	0	2002	2018
ABL2	27	Malignant Neoplasms	C0006826	group	Neoplasms	Neoplastic Process	8621	1641	0.04		1	4	0	1999	2018
ABL2	27	Neoplasms	C0027651	group	Neoplasms	Neoplastic Process	10161	1644	0.04		1	4	0	2005	2019
ABL2	27	Primary malignant neoplasm	C1306459	group	Neoplasms	Neoplastic Process	8221	1374	0.03		1	3	0	1999	2015
ABL2	27	Acute Promyelocytic Leukemia	C0023487	disease	Neoplasms	Neoplastic Process	651	21	0.02		1	2	0	2002	2002
ABL2	27	Diffuse Large B-Cell Lymphoma	C0079744	disease	Neoplasms; Immune System Diseases; Hemic and Lymphatic Diseases	Neoplastic Process	1043	127	0.02		1	2	0	2003	2015
ABL2	27	Tumor Cell Invasion	C1269955	phenotype		Neoplastic Process	6626	169	0.02		1	2	0	2013	2014
ABL2	27	Abetalipoproteinemia	C0000744	disease	Congenital, Hereditary, and Neonatal Diseases and Abnormalities; Nutritional and Metabolic Diseases	Disease or Syndrome	65	19	0.01		0	1	0	2017	2017
ABL2	27	Malignant neoplasm of breast	C0006142	disease	Neoplasms; Skin and Connective Tissue Diseases	Neoplastic Process	6941	3417	0.01		1	1	0	2013	2013
ABL2	27	Burkitt Lymphoma	C0006413	disease	Neoplasms; Infections; Immune System Diseases; Hemic and Lymphatic Diseases	Neoplastic Process	556	13	0.01		1	1	0	2009	2009
ABL2	27	Diabetes	C0011847	disease	Endocrine System Diseases	Disease or Syndrome	2359	710	0.01		1	1	0	2019	2019
ABL2	27	Diabetes Mellitus	C0011849	group	Nutritional and Metabolic Diseases; Endocrine System Diseases	Disease or Syndrome	2803	824	0.01		1	1	0	2019	2019
ABL2	27	Encephalomyelitis	C0014070	disease	Infections; Nervous System Diseases	Disease or Syndrome	865	7	0.01		1	1	0	2018	2018
ABL2	27	Hepatitis B	C0019163	disease	Digestive System Diseases; Infections	Disease or Syndrome	1449	519	0.01		1	1	0	2019	2019
ABL2	27	Leukemia, Myelocytic, Acute	C0023467	disease	Neoplasms	Neoplastic Process	3111	6892	0.01		1	1	0	2002	2002
ABL2	27	Myeloid Leukemia	C0023470	disease	Neoplasms	Neoplastic Process	385	7	0.01		1	1	0	2017	2017
ABL2	27	Liver neoplasms	C0023903	group	Digestive System Diseases; Neoplasms	Neoplastic Process	1424	7	0.01		1	1	0	2018	2018
ABL2	27	Lymphoma, Follicular	C0024301	disease	Neoplasms; Immune System Diseases; Hemic and Lymphatic Diseases	Neoplastic Process	477	83	0.01		1	1	0	2009	2009
ABL2	27	Malignant neoplasm of stomach	C0024623	disease	Digestive System Diseases; Neoplasms	Neoplastic Process	3806	615	0.01		1	1	0	2018	2018
ABL2	27	Mastocytosis	C0024899	disease	Neoplasms; Skin and Connective Tissue Diseases; Immune System Diseases	Disease or Syndrome	98	8	0.01		1	1	0	2017	2017
ABL2	27	B-Cell Lymphomas	C0079731	group	Neoplasms; Immune System Diseases; Hemic and Lymphatic Diseases	Neoplastic Process	1408	42	0.01		1	1	0	2009	2009
ABL2	27	Squamous cell carcinoma of lung	C0149782	disease	Neoplasms; Respiratory Tract Diseases	Neoplastic Process	670	283	0.01		1	1	0	2015	2015
ABL2	27	Adenocarcinoma of lung (disorder)	C0152013	disease	Neoplasms	Neoplastic Process	2438	563	0.01		1	1	0	2019	2019
ABL2	27	Gastroparesis	C0152020	disease	Pathological Conditions, Signs and Symptoms; Digestive System Diseases	Disease or Syndrome	95	7	0.01		1	1	0	2019	2019
ABL2	27	Mitochondrial Encephalomyopathies	C0162666	disease	Nutritional and Metabolic Diseases; Musculoskeletal Diseases; Nervous System Diseases	Disease or Syndrome	53	11	0.01		1	1	0	2013	2013
ABL2	27	MELAS Syndrome	C0162671	disease	Congenital, Hereditary, and Neonatal Diseases and Abnormalities; Nutritional and Metabolic Diseases; Musculoskeletal Diseases; Nervous System Diseases; Cardiovascular Diseases	Disease or Syndrome	80	53	0.01		1	1	0	2004	2004
ABL2	27	Alpers Syndrome (disorder)	C0205710	disease	Immune System Diseases; Nervous System Diseases	Disease or Syndrome	28	128	0.01		1	1	0	1994	1994
ABL2	27	Metastatic malignant neoplasm to brain	C0220650	disease	Pathological Conditions, Signs and Symptoms; Neoplasms; Nervous System Diseases	Neoplastic Process	392	28	0.01		1	1	0	2019	2019
ABL2	27	Hereditary pancreatitis	C0238339	disease	Digestive System Diseases	Disease or Syndrome	158	108	0.01		0	1	0	2019	2019
ABL2	27	Adult Burkitt Lymphoma	C0278764	disease	Neoplasms; Infections; Immune System Diseases; Hemic and Lymphatic Diseases	Neoplastic Process	475	7	0.01		1	1	0	2009	2009
ABL2	27	Childhood Burkitt Lymphoma	C0278879	disease	Neoplasms; Infections; Immune System Diseases; Hemic and Lymphatic Diseases	Neoplastic Process	477	7	0.01		1	1	0	2009	2009
ABL2	27	Conventional (Clear Cell) Renal Cell Carcinoma	C0279702	disease	Neoplasms; Female Urogenital Diseases and Pregnancy Complications; Male Urogenital Diseases	Neoplastic Process	2346	222	0.01		1	1	0	2012	2012
ABL2	27	Cervix carcinoma	C0302592	disease	Neoplasms; Female Urogenital Diseases and Pregnancy Complications	Neoplastic Process	1881	283	0.01		1	1	0	2016	2016
ABL2	27	Hyperplastic Polyp	C0333983	disease	Pathological Conditions, Signs and Symptoms	Neoplastic Process	204	22	0.01		0	1	0	2019	2019
ABL2	27	Malignant neoplasm of prostate	C0376358	disease	Neoplasms; Male Urogenital Diseases	Neoplastic Process	4502	1082	0.01		0	1	0	1999	1999
ABL2	27	Carcinogenesis	C0596263	phenotype	Pathological Conditions, Signs and Symptoms; Neoplasms	Neoplastic Process	6243	355	0.01		1	1	0	2003	2003
ABL2	27	Leukemogenesis	C0598766	disease	Pathological Conditions, Signs and Symptoms; Neoplasms	Neoplastic Process	996	25	0.01		0	1	0	2002	2002
ABL2	27	Prostate carcinoma	C0600139	disease	Neoplasms; Male Urogenital Diseases	Neoplastic Process	4388	1168	0.01		0	1	0	1999	1999
ABL2	27	Breast Carcinoma	C0678222	disease	Neoplasms; Skin and Connective Tissue Diseases	Neoplastic Process	6776	2793	0.01		1	1	0	2013	2013
ABL2	27	Stomach Carcinoma	C0699791	disease	Digestive System Diseases; Neoplasms	Neoplastic Process	3720	652	0.01		1	1	0	2018	2018
ABL2	27	Middle Cerebral Artery Occlusion	C0740391	disease	Pathological Conditions, Signs and Symptoms; Nervous System Diseases; Cardiovascular Diseases	Acquired Abnormality	626	0	0.01		1	1	0	2018	2018
ABL2	27	Cardiomyopathies	C0878544	group	Cardiovascular Diseases	Disease or Syndrome	925	294	0.01		1	1	0	1994	1994
ABL2	27	Sarcoma	C1261473	group	Neoplasms	Neoplastic Process	853	42	0.01		1	1	0	2009	2009
ABL2	27	Hormone refractory prostate cancer	C1328504	disease	Neoplasms; Male Urogenital Diseases	Neoplastic Process	683	29	0.01		1	1	0	2019	2019
ABL2	27	Adult Diffuse Large B-Cell Lymphoma	C1332201	disease	Neoplasms; Immune System Diseases; Hemic and Lymphatic Diseases	Neoplastic Process	504	46	0.01		1	1	0	2015	2015
ABL2	27	Benign Prostatic Hyperplasia	C1704272	disease	Male Urogenital Diseases	Disease or Syndrome	770	91	0.01		0	1	0	1999	1999
ABL2	27	Adult growth hormone deficiency	C1720505	disease		Disease or Syndrome	6	0	0.01		1	1	0	2017	2017
ABL2	27	ANOPHTHALMIA AND PULMONARY HYPOPLASIA	C1832661	disease	Congenital, Hereditary, and Neonatal Diseases and Abnormalities; Eye Diseases; Respiratory Tract Diseases	Disease or Syndrome	1410	80	0.01		1	1	0	2011	2011
ABL2	27	Azoospermia, Nonobstructive	C1847540	disease	Male Urogenital Diseases	Disease or Syndrome	91	22	0.01		1	1	0	2014	2014
ABL2	27	Coronary Artery Disease	C1956346	disease	Cardiovascular Diseases	Disease or Syndrome	1708	1577	0.01		1	1	1	2002	2002
ABL2	27	Precursor T-Cell Lymphoblastic Leukemia-Lymphoma	C1961099	disease	Neoplasms; Immune System Diseases; Hemic and Lymphatic Diseases	Neoplastic Process	644	23	0.01		1	1	0	2002	2002
ABL2	27	Liver carcinoma	C2239176	disease	Digestive System Diseases; Neoplasms	Neoplastic Process	5725	942	0.01		1	1	0	2018	2018
ABL2	27	HIV-1 infection	C2363741	disease		Disease or Syndrome	695	94	0.01		1	1	0	2019	2019
ABL2	27	Malignant neoplasm of soft tissue	C4551686	group	Neoplasms	Neoplastic Process	699	32	0.01		1	1	0	2009	2009

## Sheet: FRK
Gene	Gene_id	Disease	Disease_id	Type	Disease_Class	Semantic_Type	N_genes_d	N_SNPs_d	Score_gda	EL_gda	EI_gda	N_PMIDs	N_SNPs_gda	First_Ref	Last_Ref
FRK	2444	Impaired glucose tolerance	C0271650	phenotype	Nutritional and Metabolic Diseases	Disease or Syndrome	596	81	0.3		1	1	0	2007	2007
FRK	2444	Arthritis, Gouty	C0003868	disease	Congenital, Hereditary, and Neonatal Diseases and Abnormalities; Nutritional and Metabolic Diseases; Musculoskeletal Diseases	Disease or Syndrome	206	2356	0.1		1	1	1	2013	2013
FRK	2444	Gout	C0018099	disease	Congenital, Hereditary, and Neonatal Diseases and Abnormalities; Nutritional and Metabolic Diseases; Musculoskeletal Diseases	Disease or Syndrome	205	2354	0.1		1	1	1	2013	2013
FRK	2444	C-reactive protein measurement	C0201657	phenotype		Laboratory Procedure	135	624	0.1		1	2	2	2016	2018
FRK	2444	Low density lipoprotein cholesterol measurement	C0202117	phenotype		Laboratory Procedure	483	1142	0.1		1	4	5	2010	2017
FRK	2444	Uric acid measurement (procedure)	C0202239	phenotype		Laboratory Procedure	264	1463	0.1		1	1	1	2013	2013
FRK	2444	Serum LDL cholesterol measurement	C0428474	phenotype		Laboratory Procedure	269	555	0.1		1	2	1	2010	2013
FRK	2444	Diastolic blood pressure	C0428883	phenotype		Clinical Attribute	507	1037	0.1		1	1	1	2017	2017
FRK	2444	Serum total cholesterol measurement	C1445957	phenotype		Laboratory Procedure	486	1243	0.1		1	4	5	2010	2017
FRK	2444	Neoplasms	C0027651	group	Neoplasms	Neoplastic Process	10161	1644	0.05		1	5	0	2017	2019
FRK	2444	Malignant Neoplasms	C0006826	group	Neoplasms	Neoplastic Process	8621	1641	0.04		1	4	0	1997	2020
FRK	2444	Glioma	C0017638	disease	Neoplasms	Neoplastic Process	3097	353	0.04		1	4	0	2015	2019
FRK	2444	Malignant neoplasm of breast	C0006142	disease	Neoplasms; Skin and Connective Tissue Diseases	Neoplastic Process	6941	3417	0.03		1	3	0	1997	2017
FRK	2444	Breast Carcinoma	C0678222	disease	Neoplasms; Skin and Connective Tissue Diseases	Neoplastic Process	6776	2793	0.03		1	3	0	1997	2017
FRK	2444	Tumor Cell Invasion	C1269955	phenotype		Neoplastic Process	6626	169	0.03		1	3	0	2015	2017
FRK	2444	Malignant neoplasm of prostate	C0376358	disease	Neoplasms; Male Urogenital Diseases	Neoplastic Process	4502	1082	0.02		1	2	0	1998	2014
FRK	2444	Prostate carcinoma	C0600139	disease	Neoplasms; Male Urogenital Diseases	Neoplastic Process	4388	1168	0.02		1	2	0	1998	2014
FRK	2444	Primary malignant neoplasm	C1306459	group	Neoplasms	Neoplastic Process	8221	1374	0.02		1	2	0	1997	2016
FRK	2444	Alzheimer's Disease	C0002395	disease	Nervous System Diseases; Mental Disorders	Disease or Syndrome	3397	1843	0.01		1	1	0	2004	2004
FRK	2444	Non-Small Cell Lung Carcinoma	C0007131	disease	Neoplasms; Respiratory Tract Diseases	Neoplastic Process	3926	712	0.01		1	1	0	2020	2020
FRK	2444	Malignant tumor of cervix	C0007847	disease	Neoplasms; Female Urogenital Diseases and Pregnancy Complications	Neoplastic Process	1718	245	0.01		1	1	0	2016	2016
FRK	2444	Epithelial cyst	C0014511	phenotype	Neoplasms	Anatomical Abnormality	38	0	0.01		1	1	0	1997	1997
FRK	2444	Leukemia, Myelocytic, Acute	C0023467	disease	Neoplasms	Neoplastic Process	3111	6892	0.01		1	1	0	2005	2005
FRK	2444	Neoplasm Metastasis	C0027627	phenotype	Pathological Conditions, Signs and Symptoms; Neoplasms	Neoplastic Process	6385	327	0.01		1	1	0	2020	2020
FRK	2444	Epstein-Barr Virus Infections	C0149678	group	Infections	Disease or Syndrome	384	72	0.01		1	1	0	2011	2011
FRK	2444	Hepatocellular Adenoma	C0206669	disease	Digestive System Diseases; Neoplasms	Neoplastic Process	114	7	0.01		1	1	0	2014	2014
FRK	2444	Malignant neoplasm of lung	C0242379	disease	Neoplasms; Respiratory Tract Diseases	Neoplastic Process	4173	1142	0.01		1	1	0	2020	2020
FRK	2444	Age related macular degeneration	C0242383	disease	Eye Diseases	Disease or Syndrome	685	663	0.01		1	1	1	2011	2011
FRK	2444	Conventional (Clear Cell) Renal Cell Carcinoma	C0279702	disease	Neoplasms; Female Urogenital Diseases and Pregnancy Complications; Male Urogenital Diseases	Neoplastic Process	2346	222	0.01		1	1	0	2019	2019
FRK	2444	Cervix carcinoma	C0302592	disease	Neoplasms; Female Urogenital Diseases and Pregnancy Complications	Neoplastic Process	1881	283	0.01		1	1	0	2016	2016
FRK	2444	Asthenozoospermia	C0403823	disease	Male Urogenital Diseases	Disease or Syndrome	164	17	0.01		1	1	0	2020	2020
FRK	2444	Carcinogenesis	C0596263	phenotype	Pathological Conditions, Signs and Symptoms; Neoplasms	Neoplastic Process	6243	355	0.01		1	1	0	2016	2016
FRK	2444	Leukemogenesis	C0598766	disease	Pathological Conditions, Signs and Symptoms; Neoplasms	Neoplastic Process	996	25	0.01		1	1	0	2005	2005
FRK	2444	Carcinoma of lung	C0684249	disease	Neoplasms; Respiratory Tract Diseases	Neoplastic Process	4081	1204	0.01		1	1	0	2020	2020
FRK	2444	Secondary malignant neoplasm of lymph node	C0686619	disease	Pathological Conditions, Signs and Symptoms; Neoplasms	Neoplastic Process	2825	188	0.01		1	1	0	2016	2016
FRK	2444	Malignant neoplasm of kidney	C0740457	disease	Neoplasms; Female Urogenital Diseases and Pregnancy Complications; Male Urogenital Diseases	Neoplastic Process	664	22	0.01		1	1	0	2019	2019
FRK	2444	Primary malignant neoplasm of lung	C1306460	disease	Neoplasms; Respiratory Tract Diseases	Neoplastic Process	3894	981	0.01		1	1	0	2020	2020
FRK	2444	Renal carcinoma	C1378703	disease	Neoplasms; Female Urogenital Diseases and Pregnancy Complications; Male Urogenital Diseases	Neoplastic Process	665	21	0.01		1	1	0	2019	2019
FRK	2444	Mammary Neoplasms	C1458155	group	Neoplasms; Skin and Connective Tissue Diseases	Neoplastic Process	2780	385	0.01		1	1	0	2003	2003
FRK	2444	Malignant transformation	C1608408	phenotype		Neoplastic Process	1027	20	0.01		1	1	0	2014	2014
FRK	2444	Liver carcinoma	C2239176	disease	Digestive System Diseases; Neoplasms	Neoplastic Process	5725	942	0.01		1	1	0	2013	2013
FRK	2444	intracranial glioma	C3665419	disease	Neoplasms; Nervous System Diseases	Neoplastic Process	108	1	0.01		1	1	0	2019	2019
FRK	2444	cervical cancer	C4048328	disease	Neoplasms; Female Urogenital Diseases and Pregnancy Complications	Neoplastic Process	1817	268	0.01		1	1	0	2016	2016

## Sheet: STK35
Gene	Gene_id	Disease	Disease_id	Type	Disease_Class	Semantic_Type	N_genes_d	N_SNPs_d	Score_gda	EL_gda	EI_gda	N_PMIDs	N_SNPs_gda	First_Ref	Last_Ref
STK35	140901	Fetal Membranes, Premature Rupture	C0015944	phenotype	Female Urogenital Diseases and Pregnancy Complications	Pathologic Function	22	21	0.1		1	1	1	2019	2019
STK35	140901	Body mass index	C1305855	phenotype		Clinical Attribute	1014	2689	0.1		1	1	1	2019	2019
STK35	140901	Bone Cysts	C0005937	disease	Neoplasms; Musculoskeletal Diseases	Anatomical Abnormality	35	4	0.01		1	1	0	2018	2018
STK35	140901	Colorectal Carcinoma	C0009402	disease	Digestive System Diseases; Neoplasms	Neoplastic Process	5473	1962	0.01		1	1	0	2018	2018
STK35	140901	Neoplasms	C0027651	group	Neoplasms	Neoplastic Process	10161	1644	0.01		1	1	0	2018	2018
STK35	140901	Osteosarcoma	C0029463	disease	Neoplasms	Neoplastic Process	2283	178	0.01		1	1	0	2018	2018
STK35	140901	Parkinson Disease	C0030567	disease	Nervous System Diseases	Disease or Syndrome	2078	990	0.01		1	1	0	2018	2018
STK35	140901	Osteosarcoma of bone	C0585442	disease	Neoplasms	Neoplastic Process	2247	151	0.01		1	1	0	2018	2018
STK35	140901	Childhood Osteosarcoma	C1332986	disease	Neoplasms	Neoplastic Process	2208	151	0.01		1	1	0	2018	2018
STK35	140901	Malignant neoplasm of colon and/or rectum	C4722085	disease		Neoplastic Process	3669	502	0.01		1	1	0	2018	2018

## Sheet: SRC
Gene	Gene_id	Disease	Disease_id	Type	Disease_Class	Semantic_Type	N_genes_d	N_SNPs_d	Score_gda	EL_gda	EI_gda	N_PMIDs	N_SNPs_gda	First_Ref	Last_Ref
SRC	6714	THROMBOCYTOPENIA 6	C4310789	disease		Disease or Syndrome	1	1	0.7	strong	1	1	1	2016	2016
SRC	6714	Status Epilepticus	C0038220	disease	Pathological Conditions, Signs and Symptoms; Nervous System Diseases	Disease or Syndrome	533	12	0.5		1	1	0	2006	2006
SRC	6714	Malignant neoplasm of breast	C0006142	disease	Neoplasms; Skin and Connective Tissue Diseases	Neoplastic Process	6941	3417	0.4		1	30	0	1997	2019
SRC	6714	Malignant tumor of colon	C0007102	disease	Digestive System Diseases; Neoplasms	Neoplastic Process	2969	688	0.4		0.786	14	1	1992	2018
SRC	6714	Colorectal Carcinoma	C0009402	disease	Digestive System Diseases; Neoplasms	Neoplastic Process	5473	1962	0.4		0.929	14	0	1995	2020
SRC	6714	Breast Carcinoma	C0678222	disease	Neoplasms; Skin and Connective Tissue Diseases	Neoplastic Process	6776	2793	0.4		1	29	0	2001	2019
SRC	6714	Colon Carcinoma	C0699790	disease	Digestive System Diseases; Neoplasms	Neoplastic Process	2832	275	0.4		0.7	10	1	1999	2018
SRC	6714	Mammary Neoplasms	C1458155	group	Neoplasms; Skin and Connective Tissue Diseases	Neoplastic Process	2780	385	0.4		1	15	0	1998	2015
SRC	6714	Colonic Neoplasms	C0009375	group	Digestive System Diseases; Neoplasms	Neoplastic Process	947	45	0.35		1	6	0	2003	2009
SRC	6714	Colorectal Neoplasms	C0009404	group	Digestive System Diseases; Neoplasms	Neoplastic Process	1296	609	0.31		1	1	0	2007	2007
SRC	6714	Malignant neoplasm of urinary bladder	C0005684	disease	Neoplasms; Female Urogenital Diseases and Pregnancy Complications; Male Urogenital Diseases	Neoplastic Process	2113	316	0.3		1	2	0	2002	2007
SRC	6714	Bladder Neoplasm	C0005695	disease	Neoplasms; Female Urogenital Diseases and Pregnancy Complications; Male Urogenital Diseases	Neoplastic Process	2130	281	0.3		1	2	0	2002	2007
SRC	6714	Blood Platelet Disorders	C0005818	group	Hemic and Lymphatic Diseases	Disease or Syndrome	59	5	0.3	strong	1	1	0	2016	2016
SRC	6714	Colitis	C0009319	disease	Digestive System Diseases	Disease or Syndrome	1135	15	0.3		1	1	0	2007	2007
SRC	6714	Cardiomegaly	C0018800	phenotype	Pathological Conditions, Signs and Symptoms; Cardiovascular Diseases	Finding	267	11	0.3		1	1	0	2008	2008
SRC	6714	Neoplasm Invasiveness	C0027626	phenotype	Pathological Conditions, Signs and Symptoms; Neoplasms	Pathologic Function	193	0	0.3		1	2	0	2009	2011
SRC	6714	Autosomal Recessive Polycystic Kidney Disease	C0085548	disease	Congenital, Hereditary, and Neonatal Diseases and Abnormalities; Female Urogenital Diseases and Pregnancy Complications; Male Urogenital Diseases	Disease or Syndrome	69	317	0.3		1	1	0	2008	2008
SRC	6714	Petit mal status	C0270823	disease	Pathological Conditions, Signs and Symptoms; Nervous System Diseases	Disease or Syndrome	78	0	0.3		1	1	0	2006	2006
SRC	6714	Grand Mal Status Epilepticus	C0311335	disease	Pathological Conditions, Signs and Symptoms; Nervous System Diseases	Disease or Syndrome	75	0	0.3		1	1	0	2006	2006
SRC	6714	Complex Partial Status Epilepticus	C0393734	disease	Pathological Conditions, Signs and Symptoms; Nervous System Diseases	Disease or Syndrome	68	0	0.3		1	1	0	2006	2006
SRC	6714	Status Epilepticus, Subclinical	C0751522	disease	Pathological Conditions, Signs and Symptoms; Nervous System Diseases	Disease or Syndrome	69	0	0.3		1	1	0	2006	2006
SRC	6714	Non-Convulsive Status Epilepticus	C0751523	disease	Pathological Conditions, Signs and Symptoms; Nervous System Diseases	Disease or Syndrome	71	0	0.3		1	1	0	2006	2006
SRC	6714	Simple Partial Status Epilepticus	C0751524	phenotype	Pathological Conditions, Signs and Symptoms; Nervous System Diseases	Disease or Syndrome	68	0	0.3		1	1	0	2006	2006
SRC	6714	Mammary Neoplasms, Human	C1257931	disease	Neoplasms; Skin and Connective Tissue Diseases	Neoplastic Process	527	0	0.3		1	1	0	2011	2011
SRC	6714	Cardiac Hypertrophy	C1383860	phenotype	Pathological Conditions, Signs and Symptoms; Cardiovascular Diseases	Pathologic Function	88	11	0.3		1	1	0	2008	2008
SRC	6714	Mammary Carcinoma, Human	C4704874	disease	Neoplasms; Skin and Connective Tissue Diseases	Neoplastic Process	545	0	0.3		1	1	0	2011	2011
SRC	6714	Brain Ischemia	C0007786	disease	Nervous System Diseases; Cardiovascular Diseases	Disease or Syndrome	358	5	0.2		1	1	0	2005	2005
SRC	6714	Diabetes Mellitus, Non-Insulin-Dependent	C0011860	disease	Nutritional and Metabolic Diseases; Endocrine System Diseases	Disease or Syndrome	3134	2672	0.2		1	1	0	2009	2009
SRC	6714	Hypertensive disease	C0020538	group	Cardiovascular Diseases	Disease or Syndrome	2322	1085	0.2		1	1	0	2005	2005
SRC	6714	Neoplasms	C0027651	group	Neoplasms	Neoplastic Process	10161	1644	0.2		0.983	58	2	1987	2019
SRC	6714	Reperfusion Injury	C0035126	disease	Pathological Conditions, Signs and Symptoms; Cardiovascular Diseases	Injury or Poisoning	300	0	0.2		1	1	0	2010	2010
SRC	6714	Cerebrovascular accident	C0038454	group	Nervous System Diseases; Cardiovascular Diseases	Disease or Syndrome	1658	591	0.2		1	1	0	2009	2009
SRC	6714	Williams Syndrome	C0175702	disease	Congenital, Hereditary, and Neonatal Diseases and Abnormalities; Nervous System Diseases; Cardiovascular Diseases	Disease or Syndrome	104	6	0.2		1	1	0	2015	2015
SRC	6714	Parkinsonian Disorders	C0242422	group	Nervous System Diseases	Disease or Syndrome	373	95	0.2		1	1	0	2006	2006
SRC	6714	Squamous cell carcinoma	C0007137	disease	Neoplasms	Neoplastic Process	2507	257	0.15		1	6	1	2007	2016
SRC	6714	Thrombocytopenia	C0040034	phenotype	Hemic and Lymphatic Diseases	Disease or Syndrome	592	110	0.12		1	2	1	2016	2019
SRC	6714	Renal Cell Carcinoma	C0007134	disease	Neoplasms; Female Urogenital Diseases and Pregnancy Complications; Male Urogenital Diseases	Neoplastic Process	2084	288	0.11		1	1	0	2018	2018
SRC	6714	Stomach Neoplasms	C0038356	group	Digestive System Diseases; Neoplasms	Neoplastic Process	820	55	0.11		1	1	0	2015	2015
SRC	6714	Primary Myelofibrosis	C0001815	disease	Hemic and Lymphatic Diseases	Neoplastic Process	282	29	0.1			0	1
SRC	6714	Malignant Neoplasms	C0006826	group	Neoplasms	Neoplastic Process	8621	1641	0.1		0.971	34	0	1988	2019
SRC	6714	Non-Small Cell Lung Carcinoma	C0007131	disease	Neoplasms; Respiratory Tract Diseases	Neoplastic Process	3926	712	0.1		1	10	0	2011	2019
SRC	6714	Neoplasm Metastasis	C0027627	phenotype	Pathological Conditions, Signs and Symptoms; Neoplasms	Neoplastic Process	6385	327	0.1		1	28	0	1999	2019
SRC	6714	Rous Sarcoma	C0086942	disease	Neoplasms; Infections; Animal Diseases	Neoplastic Process; Experimental Model of Disease	60	0	0.1		1	10	0	1980	2019
SRC	6714	Transitional cell carcinoma of bladder	C0279680	disease	Neoplasms; Female Urogenital Diseases and Pregnancy Complications; Male Urogenital Diseases	Neoplastic Process	333	158	0.1			0	0
SRC	6714	Leiomyosarcoma of uterus	C0280631	disease	Neoplasms; Female Urogenital Diseases and Pregnancy Complications	Neoplastic Process	71	0	0.1			0	0
SRC	6714	Malignant neoplasm of prostate	C0376358	disease	Neoplasms; Male Urogenital Diseases	Neoplastic Process	4502	1082	0.1		0.833	12	0	2004	2019
SRC	6714	Sunken eyes	C0423224	phenotype	Pathological Conditions, Signs and Symptoms; Eye Diseases; Nervous System Diseases	Finding	171	54	0.1			0	0
SRC	6714	Orbital separation diminished	C0424711	phenotype		Finding	89	11	0.1			0	0
SRC	6714	Somatic mutation	C0544886	phenotype		Cell or Molecular Dysfunction	151	0	0.1			0	0
SRC	6714	Carcinogenesis	C0596263	phenotype	Pathological Conditions, Signs and Symptoms; Neoplasms	Neoplastic Process	6243	355	0.1		1	20	0	1992	2019
SRC	6714	Prostate carcinoma	C0600139	disease	Neoplasms; Male Urogenital Diseases	Neoplastic Process	4388	1168	0.1		0.833	12	0	2004	2019
SRC	6714	Tumor Cell Invasion	C1269955	phenotype		Neoplastic Process	6626	169	0.1		1	23	0	1995	2019
SRC	6714	Primary malignant neoplasm	C1306459	group	Neoplasms	Neoplastic Process	8221	1374	0.1		0.967	30	0	1988	2019
SRC	6714	Large forehead	C1839783	phenotype		Finding	14	1	0.1			0	0
SRC	6714	Bone marrow hypercellularity	C1860320	phenotype		Finding	26	0	0.1			0	0
SRC	6714	Spontaneous, recurrent epistaxis	C3809715	phenotype	Pathological Conditions, Signs and Symptoms; Respiratory Tract Diseases; Otorhinolaryngologic Diseases	Sign or Symptom	11	1	0.1			0	0
SRC	6714	COLON CANCER, ADVANCED, SOMATIC	C4016406	disease		Neoplastic Process	1	1	0.1			0	1
SRC	6714	Hereditary nonpolyposis colorectal carcinoma	C4024989	disease	Congenital, Hereditary, and Neonatal Diseases and Abnormalities; Digestive System Diseases; Neoplasms; Nutritional and Metabolic Diseases	Neoplastic Process	28	5	0.1			0	0
SRC	6714	Myeloid Leukemia, Chronic	C0023473	disease	Neoplasms; Hemic and Lymphatic Diseases	Neoplastic Process	1172	115	0.09		1	9	0	2006	2017
SRC	6714	Liver carcinoma	C2239176	disease	Digestive System Diseases; Neoplasms	Neoplastic Process	5725	942	0.09		0.889	9	0	2004	2019
SRC	6714	melanoma	C0025202	disease	Neoplasms	Neoplastic Process	3087	515	0.08		1	8	0	1990	2019
SRC	6714	Hepatitis C	C0019196	disease	Digestive System Diseases; Infections	Disease or Syndrome	1768	347	0.07		1	7	0	2015	2019
SRC	6714	Tumor Progression	C0178874	phenotype	Pathological Conditions, Signs and Symptoms	Neoplastic Process	3865	72	0.07		1	7	0	2005	2018
SRC	6714	Pancreatic carcinoma	C0235974	disease	Digestive System Diseases; Neoplasms; Endocrine System Diseases	Neoplastic Process	2689	322	0.07		1	7	0	2012	2019
SRC	6714	Malignant neoplasm of lung	C0242379	disease	Neoplasms; Respiratory Tract Diseases	Neoplastic Process	4173	1142	0.07		1	7	0	2006	2019
SRC	6714	Malignant neoplasm of pancreas	C0346647	disease	Digestive System Diseases; Neoplasms; Endocrine System Diseases	Neoplastic Process	2667	277	0.07		1	7	0	2012	2019
SRC	6714	Carcinoma of lung	C0684249	disease	Neoplasms; Respiratory Tract Diseases	Neoplastic Process	4081	1204	0.07		1	7	0	2006	2020
SRC	6714	Carcinoma	C0007097	group	Neoplasms	Neoplastic Process	2462	103	0.06		1	6	0	1983	2019
SRC	6714	Glioblastoma	C0017636	disease	Neoplasms	Neoplastic Process	3177	281	0.06		1	6	0	2005	2019
SRC	6714	leukemia	C0023418	disease	Neoplasms	Neoplastic Process	2111	144	0.06		1	6	0	2003	2016
SRC	6714	Neuroblastoma	C0027819	disease	Neoplasms	Neoplastic Process	2509	386	0.06		1	6	0	1987	2018
SRC	6714	Endometrial Carcinoma	C0476089	disease	Neoplasms; Female Urogenital Diseases and Pregnancy Complications	Neoplastic Process	1597	326	0.06		1	6	1	2000	2019
SRC	6714	Central neuroblastoma	C0700095	disease	Neoplasms; Nervous System Diseases	Neoplastic Process	2419	231	0.06		1	6	0	1987	2018
SRC	6714	Glioblastoma Multiforme	C1621958	disease	Neoplasms	Neoplastic Process	3197	186	0.06		1	6	0	2005	2019
SRC	6714	B Acute Lymphoblastic Leukemia with t(9;22)(q34.1;q11.2); BCR-ABL1	C1709527	disease		Neoplastic Process	83	11	0.06		1	6	0	2007	2015
SRC	6714	Childhood Neuroblastoma	C4086165	disease	Neoplasms	Neoplastic Process	2420	231	0.06		1	6	0	1987	2018
SRC	6714	Primary malignant neoplasm of lung	C1306460	disease	Neoplasms; Respiratory Tract Diseases	Neoplastic Process	3894	981	0.05		1	5	0	2006	2019
SRC	6714	Malignant neoplasm of colon and/or rectum	C4722085	disease		Neoplastic Process	3669	502	0.05		0.8	5	0	1995	2015
SRC	6714	Osteosarcoma	C0029463	disease	Neoplasms	Neoplastic Process	2283	178	0.04		1	4	0	2017	2018
SRC	6714	Osteosarcoma of bone	C0585442	disease	Neoplasms	Neoplastic Process	2247	151	0.04		1	4	0	2017	2018
SRC	6714	Squamous cell carcinoma of the head and neck	C1168401	disease	Neoplasms	Neoplastic Process	1543	348	0.04		1	4	0	2018	2019
SRC	6714	Childhood Osteosarcoma	C1332986	disease	Neoplasms	Neoplastic Process	2208	151	0.04		1	4	0	2017	2018
SRC	6714	Adenocarcinoma	C0001418	group	Neoplasms	Neoplastic Process	2235	168	0.03		1	3	0	2013	2018
SRC	6714	Astrocytoma	C0004114	disease	Neoplasms	Neoplastic Process	985	59	0.03		1	3	0	1985	2012
SRC	6714	Adenocarcinoma of lung (disorder)	C0152013	disease	Neoplasms	Neoplastic Process	2438	563	0.03		1	3	0	2011	2020
SRC	6714	Adult Glioblastoma	C0278878	disease	Neoplasms	Neoplastic Process	2528	98	0.03		1	3	0	2005	2019
SRC	6714	Childhood Glioblastoma	C0280474	disease	Neoplasms	Neoplastic Process	2527	98	0.03		1	3	0	2005	2019
SRC	6714	Sarcoma	C1261473	group	Neoplasms	Neoplastic Process	853	42	0.03		1	3	0	1982	1984
SRC	6714	Hormone refractory prostate cancer	C1328504	disease	Neoplasms; Male Urogenital Diseases	Neoplastic Process	683	29	0.03		0.667	3	0	2012	2015
SRC	6714	Secondary Neoplasm	C2939419	group	Pathological Conditions, Signs and Symptoms; Neoplasms	Neoplastic Process	2492	85	0.03		1	3	0	2011	2019
SRC	6714	Malignant neoplasm of soft tissue	C4551686	group	Neoplasms	Neoplastic Process	699	32	0.03		1	3	0	1982	1984
SRC	6714	Anoxia	C0003130	phenotype	Pathological Conditions, Signs and Symptoms	Pathologic Function	287	0	0.02		1	2	0	2008	2009
SRC	6714	Malignant neoplasm of endometrium	C0007103	disease	Neoplasms; Female Urogenital Diseases and Pregnancy Complications	Neoplastic Process	1235	197	0.02		1	2	0	2009	2019
SRC	6714	Congenital chromosomal disease	C0008626	group	Congenital, Hereditary, and Neonatal Diseases and Abnormalities	Congenital Abnormality	757	47	0.02		1	2	0	1989	2009
SRC	6714	Endometriosis	C0014175	disease	Female Urogenital Diseases and Pregnancy Complications	Disease or Syndrome	1188	274	0.02		1	2	0	2014	2018
SRC	6714	Esophageal Neoplasms	C0014859	group	Digestive System Diseases; Neoplasms	Neoplastic Process	1254	270	0.02		1	2	0	2008	2019
SRC	6714	Hepatitis B	C0019163	disease	Digestive System Diseases; Infections	Disease or Syndrome	1449	519	0.02		1	2	0	2003	2017
SRC	6714	Chronic Obstructive Airway Disease	C0024117	disease	Respiratory Tract Diseases	Disease or Syndrome	1428	852	0.02		1	2	0	2014	2017
SRC	6714	Malignant neoplasm of stomach	C0024623	disease	Digestive System Diseases; Neoplasms	Neoplastic Process	3806	615	0.02		1	2	0	2014	2015
SRC	6714	Mesothelioma	C0025500	disease	Neoplasms	Neoplastic Process	560	4	0.02		1	2	0	2007	2012
SRC	6714	Osteopenia	C0029453	disease	Nutritional and Metabolic Diseases; Musculoskeletal Diseases	Disease or Syndrome	845	61	0.02		1	2	0	2012	2017
SRC	6714	Pancreatic Neoplasm	C0030297	disease	Digestive System Diseases; Neoplasms; Endocrine System Diseases	Neoplastic Process	764	20	0.02		1	2	0	2003	2005
SRC	6714	Thyroid Neoplasm	C0040136	disease	Neoplasms; Endocrine System Diseases	Neoplastic Process	1164	135	0.02		1	2	0	2012	2012
SRC	6714	Small cell carcinoma of lung	C0149925	disease	Neoplasms; Respiratory Tract Diseases	Neoplastic Process	972	125	0.02		1	2	0	2004	2018
SRC	6714	Esophageal carcinoma	C0152018	disease	Digestive System Diseases; Neoplasms	Neoplastic Process	1287	272	0.02		1	2	0	2008	2019
SRC	6714	Adult Liver Carcinoma	C0220630	disease	Digestive System Diseases; Neoplasms	Neoplastic Process	1377	72	0.02		1	2	0	2018	2019
SRC	6714	X-linked agammaglobulinemia	C0221026	disease	Congenital, Hereditary, and Neonatal Diseases and Abnormalities; Immune System Diseases; Hemic and Lymphatic Diseases	Disease or Syndrome	68	69	0.02		1	2	0	1994	1996
SRC	6714	Malignant Head and Neck Neoplasm	C0278996	disease	Neoplasms	Neoplastic Process	767	118	0.02		1	2	0	2017	2019
SRC	6714	Liver and Intrahepatic Biliary Tract Carcinoma	C0279000	disease	Digestive System Diseases; Neoplasms	Neoplastic Process	1395	73	0.02		1	2	0	2018	2019
SRC	6714	Familial primary pulmonary hypertension	C0340543	disease	Respiratory Tract Diseases	Disease or Syndrome	30	2	0.02		1	2	0	2015	2017
SRC	6714	Malignant neoplasm of liver	C0345904	disease	Digestive System Diseases; Neoplasms	Neoplastic Process	1649	88	0.02		1	2	0	2018	2019
SRC	6714	Secondary malignant neoplasm of liver	C0494165	disease	Digestive System Diseases; Neoplasms	Neoplastic Process	951	34	0.02		1	2	0	2008	2019
SRC	6714	Malignant neoplasm of esophagus	C0546837	disease	Digestive System Diseases; Neoplasms	Neoplastic Process	1286	214	0.02		1	2	0	2008	2019
SRC	6714	Squamous cell carcinoma of skin	C0553723	disease	Neoplasms; Skin and Connective Tissue Diseases	Neoplastic Process	458	92	0.02		1	2	1	2014	2016
SRC	6714	Stomach Carcinoma	C0699791	disease	Digestive System Diseases; Neoplasms	Neoplastic Process	3720	652	0.02		1	2	0	2014	2015
SRC	6714	Endothelial dysfunction	C0856169	phenotype		Disease or Syndrome	716	25	0.02		1	2	0	2015	2019
SRC	6714	Childhood Leukemia	C1332977	disease	Neoplasms	Neoplastic Process	1740	140	0.02		1	2	0	2006	2007
SRC	6714	Nasopharyngeal carcinoma	C2931822	disease	Neoplasms; Stomatognathic Diseases; Otorhinolaryngologic Diseases	Neoplastic Process	1553	320	0.02		1	2	0	2018	2019
SRC	6714	Oestrogen receptor positive breast cancer	C2938924	disease		Neoplastic Process	510	58	0.02		1	2	0	2018	2018
SRC	6714	Idiopathic pulmonary arterial hypertension	C3203102	disease	Respiratory Tract Diseases	Disease or Syndrome	776	24	0.02		1	2	0	2015	2019
SRC	6714	Advanced breast cancer	C3495917	disease		Neoplastic Process	151	3	0.02		1	2	0	2017	2018
SRC	6714	Triple Negative Breast Neoplasms	C3539878	disease	Neoplasms; Skin and Connective Tissue Diseases	Neoplastic Process	1674	99	0.02		1	2	0	2015	2016
SRC	6714	Head and Neck Carcinoma	C3887461	disease	Neoplasms	Neoplastic Process	786	118	0.02		1	2	0	2017	2019
SRC	6714	Childhood Astrocytoma	C4086152	disease	Neoplasms	Neoplastic Process	615	39	0.02		1	2	0	2010	2012
SRC	6714	Generalized Thyroid Hormone Resistance	C4722330	disease	Endocrine System Diseases	Disease or Syndrome	45	34	0.02		1	2	0	1998	2014
SRC	6714	Triple-Negative Breast Carcinoma	C4722518	disease	Neoplasms; Skin and Connective Tissue Diseases	Neoplastic Process	1598	96	0.02		1	2	0	2015	2016
SRC	6714	Anaplasia	C0002793	disease	Pathological Conditions, Signs and Symptoms; Neoplasms	Neoplastic Process	538	7	0.01		1	1	0	2006	2006
SRC	6714	Anemia	C0002871	disease	Hemic and Lymphatic Diseases	Disease or Syndrome	847	94	0.01		1	1	0	2004	2004
SRC	6714	Anxiety	C0003467	disease	Behavior and Behavior Mechanisms	Mental or Behavioral Dysfunction	1048	287	0.01		1	1	0	2017	2017
SRC	6714	Anxiety Disorders	C0003469	group	Mental Disorders	Mental or Behavioral Dysfunction	840	163	0.01		1	1	0	2017	2017
SRC	6714	Rheumatoid Arthritis	C0003873	disease	Skin and Connective Tissue Diseases; Musculoskeletal Diseases; Immune System Diseases	Disease or Syndrome	2723	2387	0.01		1	1	0	2016	2016
SRC	6714	Atherosclerosis	C0004153	disease	Cardiovascular Diseases	Disease or Syndrome	2044	281	0.01		1	1	0	2006	2006
SRC	6714	Autistic Disorder	C0004352	disease	Mental Disorders	Mental or Behavioral Dysfunction	1112	395	0.01		1	1	0	2013	2013
SRC	6714	Blast Phase	C0005699	disease	Pathological Conditions, Signs and Symptoms; Neoplasms; Hemic and Lymphatic Diseases	Neoplastic Process	299	14	0.01		1	1	0	2006	2006
SRC	6714	Brain Neoplasms	C0006118	group	Neoplasms; Nervous System Diseases	Neoplastic Process	1018	204	0.01		1	1	0	1985	1985
SRC	6714	Malignant neoplasm of thyroid	C0007115	disease	Neoplasms; Endocrine System Diseases	Neoplastic Process	949	103	0.01		1	1	0	2012	2012
SRC	6714	Cherubism	C0008029	disease	Congenital, Hereditary, and Neonatal Diseases and Abnormalities; Musculoskeletal Diseases; Stomatognathic Diseases	Disease or Syndrome	22	6	0.01		1	1	0	2006	2006
SRC	6714	Chondrosarcoma	C0008479	disease	Neoplasms	Neoplastic Process	385	8	0.01		1	1	0	2013	2013
SRC	6714	Ulcerative Colitis	C0009324	disease	Digestive System Diseases	Disease or Syndrome	1458	827	0.01		1	1	0	1988	1988
SRC	6714	Coronary Aneurysm	C0010051	disease	Cardiovascular Diseases	Disease or Syndrome	75	17	0.01		1	1	0	2014	2014
SRC	6714	Coronary Arteriosclerosis	C0010054	disease	Cardiovascular Diseases	Disease or Syndrome	1282	440	0.01		0	1	0	2019	2019
SRC	6714	Coronary heart disease	C0010068	disease	Cardiovascular Diseases	Disease or Syndrome	1576	1178	0.01		0	1	0	2019	2019
SRC	6714	Crohn Disease	C0010346	disease	Digestive System Diseases	Disease or Syndrome	1382	1147	0.01		1	1	0	2020	2020
SRC	6714	Dyskinetic syndrome	C0013384	disease	Pathological Conditions, Signs and Symptoms; Nervous System Diseases	Disease or Syndrome	316	42	0.01		1	1	0	2019	2019
SRC	6714	Endometrial Hyperplasia	C0014173	disease	Female Urogenital Diseases and Pregnancy Complications	Disease or Syndrome	143	6	0.01		1	1	0	2003	2003
SRC	6714	Giant Cell Tumors	C0017525	group	Neoplasms	Neoplastic Process	76	3	0.01		1	1	0	2006	2006
SRC	6714	Glioma	C0017638	disease	Neoplasms	Neoplastic Process	3097	353	0.01		1	1	0	2008	2008
SRC	6714	Giant Cell Granuloma	C0018194	phenotype	Pathological Conditions, Signs and Symptoms; Musculoskeletal Diseases; Stomatognathic Diseases	Pathologic Function	4	0	0.01		1	1	0	2006	2006
SRC	6714	Hyperglycemia	C0020456	disease	Nutritional and Metabolic Diseases	Disease or Syndrome	1098	108	0.01		1	1	0	2019	2019
SRC	6714	Intestinal Neoplasms	C0021841	group	Digestive System Diseases; Neoplasms	Neoplastic Process	182	2	0.01		1	1	0	2017	2017
SRC	6714	Kidney Diseases	C0022658	group	Female Urogenital Diseases and Pregnancy Complications; Male Urogenital Diseases	Disease or Syndrome	1180	140	0.01		1	1	0	2018	2018
SRC	6714	Laryngeal Diseases	C0023051	group	Respiratory Tract Diseases; Otorhinolaryngologic Diseases	Disease or Syndrome	159	7	0.01		1	1	0	2019	2019
SRC	6714	Fibroid Tumor	C0023267	disease	Neoplasms	Neoplastic Process	413	14	0.01		1	1	0	2010	2010
SRC	6714	leiomyosarcoma	C0023269	disease	Neoplasms	Neoplastic Process	213	5	0.01		1	1	0	2014	2014
SRC	6714	Chronic Lymphocytic Leukemia	C0023434	disease	Neoplasms; Immune System Diseases; Hemic and Lymphatic Diseases	Neoplastic Process	1447	291	0.01		1	1	0	1993	1993
SRC	6714	Leukemia, Myelocytic, Acute	C0023467	disease	Neoplasms	Neoplastic Process	3111	6892	0.01		1	1	0	2013	2013
SRC	6714	Precursor B-Cell Lymphoblastic Leukemia-Lymphoma	C0023485	disease	Neoplasms; Immune System Diseases; Hemic and Lymphatic Diseases	Neoplastic Process	145	21	0.01		1	1	0	2017	2017
SRC	6714	liposarcoma	C0023827	disease	Neoplasms	Neoplastic Process	200	6	0.01		1	1	0	2017	2017
SRC	6714	Liver Cirrhosis	C0023890	disease	Pathological Conditions, Signs and Symptoms; Digestive System Diseases	Disease or Syndrome	1182	189	0.01		1	1	0	2016	2016
SRC	6714	Liver neoplasms	C0023903	group	Digestive System Diseases; Neoplasms	Neoplastic Process	1424	7	0.01		1	1	0	2004	2004
SRC	6714	Lung Neoplasms	C0024121	group	Neoplasms; Respiratory Tract Diseases	Neoplastic Process	1486	39	0.01		1	1	0	2010	2010
SRC	6714	Lymphoma	C0024299	group	Neoplasms; Immune System Diseases; Hemic and Lymphatic Diseases	Neoplastic Process	1548	91	0.01		1	1	0	1993	1993
SRC	6714	Lymphoma, Non-Hodgkin	C0024305	disease	Neoplasms; Immune System Diseases; Hemic and Lymphatic Diseases	Neoplastic Process	733	197	0.01		1	1	0	2018	2018
SRC	6714	Medulloblastoma	C0025149	disease	Neoplasms	Neoplastic Process	862	115	0.01		1	1	0	2018	2018
SRC	6714	Mixed Salivary Gland Tumor	C0026277	disease	Neoplasms	Neoplastic Process	185	3	0.01		1	1	0	2009	2009
SRC	6714	Mucocutaneous Lymph Node Syndrome	C0026691	disease	Skin and Connective Tissue Diseases; Hemic and Lymphatic Diseases; Cardiovascular Diseases	Disease or Syndrome	370	195	0.01		1	1	0	2014	2014
SRC	6714	Myopia	C0027092	disease	Eye Diseases	Disease or Syndrome	490	167	0.01		1	1	0	2017	2017
SRC	6714	Neurofibromatosis 2	C0027832	disease	Congenital, Hereditary, and Neonatal Diseases and Abnormalities; Neoplasms; Nervous System Diseases; Otorhinolaryngologic Diseases	Neoplastic Process	127	49	0.01		1	1	0	2017	2017
SRC	6714	Obesity	C0028754	disease	Pathological Conditions, Signs and Symptoms; Nutritional and Metabolic Diseases	Disease or Syndrome	2821	1111	0.01		1	1	0	2019	2019
SRC	6714	Osteopetrosis	C0029454	disease	Musculoskeletal Diseases	Disease or Syndrome	74	5	0.01		1	1	0	1993	1993
SRC	6714	Osteoporosis	C0029456	disease	Nutritional and Metabolic Diseases; Musculoskeletal Diseases	Disease or Syndrome	1098	182	0.01		1	1	0	2017	2017
SRC	6714	Pheochromocytoma	C0031511	disease	Neoplasms	Neoplastic Process	344	186	0.01		0	1	0	2019	2019
SRC	6714	polyps	C0032584	phenotype	Pathological Conditions, Signs and Symptoms	Anatomical Abnormality	390	18	0.01		1	1	0	2017	2017
SRC	6714	Prostatic Neoplasms	C0033578	group	Neoplasms; Male Urogenital Diseases	Neoplastic Process	1722	31	0.01		1	1	0	2006	2006
SRC	6714	Pulmonary Fibrosis	C0034069	disease	Respiratory Tract Diseases	Disease or Syndrome	924	25	0.01		1	1	0	2014	2014
SRC	6714	Retinoblastoma	C0035335	disease	Neoplasms; Eye Diseases	Neoplastic Process	853	193	0.01		0	1	0	1990	1990
SRC	6714	synovial sarcoma	C0039101	disease	Neoplasms	Neoplastic Process	299	4	0.01		1	1	0	2013	2013
SRC	6714	Uterine Fibroids	C0042133	group	Neoplasms	Neoplastic Process	569	154	0.01		1	1	0	2010	2010
SRC	6714	B-Cell Lymphomas	C0079731	group	Neoplasms; Immune System Diseases; Hemic and Lymphatic Diseases	Neoplastic Process	1408	42	0.01		1	1	0	2019	2019
SRC	6714	Cutaneous Melanoma	C0151779	disease	Neoplasms; Skin and Connective Tissue Diseases	Neoplastic Process	507	248	0.01		1	1	0	2011	2011
SRC	6714	Secondary malignant neoplasm of bone	C0153690	disease	Pathological Conditions, Signs and Symptoms; Neoplasms; Musculoskeletal Diseases	Neoplastic Process	647	18	0.01		1	1	0	2015	2015
SRC	6714	Endometriosis of ovary	C0156344	disease	Female Urogenital Diseases and Pregnancy Complications; Endocrine System Diseases	Disease or Syndrome	70	3	0.01		1	1	0	2011	2011
SRC	6714	Agenesis of corpus callosum	C0175754	disease	Pathological Conditions, Signs and Symptoms; Congenital, Hereditary, and Neonatal Diseases and Abnormalities; Nervous System Diseases	Congenital Abnormality	615	45	0.01		1	1	0	2019	2019
SRC	6714	Adenosquamous carcinoma	C0206623	disease	Neoplasms	Neoplastic Process	101	3	0.01		1	1	0	2018	2018
SRC	6714	Neuroectodermal Tumor, Primitive	C0206663	disease	Neoplasms	Neoplastic Process	184	6	0.01		1	1	0	1990	1990
SRC	6714	Adenomatous Polyps	C0206677	disease	Neoplasms	Neoplastic Process	120	20	0.01		0	1	0	2008	2008
SRC	6714	Cholangiocarcinoma	C0206698	disease	Neoplasms	Neoplastic Process	877	43	0.01		1	1	0	2018	2018
SRC	6714	Adult Non-Hodgkin Lymphoma	C0220605	disease	Neoplasms; Immune System Diseases; Hemic and Lymphatic Diseases	Neoplastic Process	370	39	0.01		1	1	0	2018	2018
SRC	6714	Childhood Non-Hodgkin Lymphoma	C0220612	disease	Neoplasms; Immune System Diseases; Hemic and Lymphatic Diseases	Neoplastic Process	371	39	0.01		1	1	0	2018	2018
SRC	6714	Amphetamine withdrawal	C0236665	disease	Chemically-Induced Disorders; Mental Disorders	Mental or Behavioral Dysfunction	1	0	0.01		1	1	0	2017	2017
SRC	6714	Gastrointestinal Stromal Tumors	C0238198	group	Digestive System Diseases; Neoplasms	Neoplastic Process	538	154	0.01		1	1	0	2009	2009
SRC	6714	Anaplastic thyroid carcinoma	C0238461	disease	Neoplasms	Neoplastic Process	392	16	0.01		1	1	0	2014	2014
SRC	6714	Medullary carcinoma of thyroid	C0238462	disease	Neoplasms; Endocrine System Diseases	Neoplastic Process	330	71	0.01		1	1	0	2005	2005
SRC	6714	Papillary thyroid carcinoma	C0238463	disease	Neoplasms; Endocrine System Diseases	Neoplastic Process	1348	204	0.01		1	1	0	2016	2016
SRC	6714	Erectile dysfunction	C0242350	disease	Male Urogenital Diseases; Mental Disorders	Disease or Syndrome	256	44	0.01		1	1	0	2019	2019
SRC	6714	Carcinoma breast stage IV	C0278488	disease		Neoplastic Process	573	14	0.01		1	1	0	2018	2018
SRC	6714	Childhood Medulloblastoma	C0278510	disease	Neoplasms	Neoplastic Process	771	25	0.01		1	1	0	2018	2018
SRC	6714	Adult Liposarcoma	C0278608	disease	Neoplasms	Neoplastic Process	143	6	0.01		1	1	0	2017	2017
SRC	6714	Adult Synovial Sarcoma	C0278660	disease	Neoplasms	Neoplastic Process	198	1	0.01		1	1	0	2013	2013
SRC	6714	Adult Medulloblastoma	C0278876	disease	Neoplasms	Neoplastic Process	762	24	0.01		1	1	0	2018	2018
SRC	6714	Childhood Solid Neoplasm	C0279068	phenotype		Neoplastic Process	169	3	0.01		1	1	0	2011	2011
SRC	6714	Philadelphia chromosome positive chronic myelogenous leukemia	C0279543	disease	Neoplasms; Hemic and Lymphatic Diseases	Neoplastic Process	27	3	0.01		1	1	0	2018	2018
SRC	6714	Squamous cell carcinoma of esophagus	C0279626	disease	Digestive System Diseases; Neoplasms	Neoplastic Process	2053	329	0.01		1	1	0	2019	2019
SRC	6714	Conventional (Clear Cell) Renal Cell Carcinoma	C0279702	disease	Neoplasms; Female Urogenital Diseases and Pregnancy Complications; Male Urogenital Diseases	Neoplastic Process	2346	222	0.01		1	1	0	2018	2018
SRC	6714	Childhood Synovial Sarcoma	C0279982	disease	Neoplasms	Neoplastic Process	198	1	0.01		1	1	0	2013	2013
SRC	6714	Childhood Liposarcoma	C0279984	disease	Neoplasms	Neoplastic Process	143	6	0.01		1	1	0	2017	2017
SRC	6714	Adult Solid Neoplasm	C0280099	group		Neoplastic Process	163	3	0.01		1	1	0	2011	2011
SRC	6714	Solid Neoplasm	C0280100	phenotype	Neoplasms	Neoplastic Process	1145	24	0.01		1	1	0	2011	2011
SRC	6714	Adenocarcinoma of pancreas	C0281361	disease	Digestive System Diseases; Neoplasms; Endocrine System Diseases	Neoplastic Process	518	138	0.01		1	1	0	2012	2012
SRC	6714	Aplasia Cutis Congenita	C0282160	disease	Congenital, Hereditary, and Neonatal Diseases and Abnormalities; Skin and Connective Tissue Diseases	Congenital Abnormality	393	14	0.01		1	1	0	2019	2019
SRC	6714	Maturation defect	C0334070	phenotype		Acquired Abnormality	43	2	0.01		1	1	0	2004	2004
SRC	6714	Malignant Fibrous Histiocytoma	C0334463	disease	Neoplasms	Neoplastic Process	150	3	0.01		1	1	0	2014	2014
SRC	6714	Carcinoma ex pleomorphic adenoma	C0344460	disease	Neoplasms; Stomatognathic Diseases	Neoplastic Process	30	2	0.01		1	1	0	2009	2009
SRC	6714	Intrahepatic Cholangiocarcinoma	C0345905	disease	Neoplasms	Neoplastic Process	470	19	0.01		1	1	0	2016	2016
SRC	6714	Malignant mesothelioma	C0345967	disease	Neoplasms; Respiratory Tract Diseases	Neoplastic Process	420	12	0.01		1	1	0	2012	2012
SRC	6714	Squamous cell carcinoma of tongue	C0349566	disease	Neoplasms; Stomatognathic Diseases	Neoplastic Process	462	2	0.01		1	1	0	2017	2017
SRC	6714	Juvenile Myelomonocytic Leukemia	C0349639	disease	Neoplasms; Hemic and Lymphatic Diseases	Neoplastic Process	179	70	0.01		1	1	0	2013	2013
SRC	6714	Hematologic Neoplasms	C0376545	group	Neoplasms; Hemic and Lymphatic Diseases	Neoplastic Process	827	60	0.01		1	1	0	2017	2017
SRC	6714	Acanthosis palmaris	C0406352	disease		Disease or Syndrome	4	0	0.01		0	1	0	1999	1999
SRC	6714	Atlantoaxial instability	C0410653	disease		Disease or Syndrome	7	0	0.01		1	1	0	2017	2017
SRC	6714	Sleep Apnea, Obstructive	C0520679	disease	Respiratory Tract Diseases; Nervous System Diseases	Disease or Syndrome	480	105	0.01		1	1	0	2017	2017
SRC	6714	Thyroid carcinoma	C0549473	disease	Neoplasms; Endocrine System Diseases	Neoplastic Process	1175	145	0.01		1	1	0	2012	2012
SRC	6714	Ewings sarcoma	C0553580	disease	Neoplasms	Neoplastic Process	517	25	0.01		1	1	0	2017	2017
SRC	6714	Intraocular pressure disorder	C0595921	disease	Eye Diseases	Disease or Syndrome	304	56	0.01		1	1	0	2017	2017
SRC	6714	Leukemogenesis	C0598766	disease	Pathological Conditions, Signs and Symptoms; Neoplasms	Neoplastic Process	996	25	0.01		1	1	0	1992	1992
SRC	6714	invasive cancer	C0677898	phenotype	Neoplasms	Neoplastic Process	146	15	0.01		1	1	0	2012	2012
SRC	6714	Refractory cancer	C0677936	phenotype	Neoplasms	Neoplastic Process	184	9	0.01		1	1	0	2006	2006
SRC	6714	Stage IV Colorectal Cancer	C0677950	disease	Digestive System Diseases; Neoplasms	Neoplastic Process	19	2	0.01		1	1	0	2019	2019
SRC	6714	Secondary malignant neoplasm of lymph node	C0686619	disease	Pathological Conditions, Signs and Symptoms; Neoplasms	Neoplastic Process	2825	188	0.01		1	1	0	2019	2019
SRC	6714	Malignant Pleural Mesothelioma	C0812413	disease	Neoplasms; Respiratory Tract Diseases	Neoplastic Process	421	15	0.01		1	1	0	2016	2016
SRC	6714	ovarian neoplasm	C0919267	disease	Neoplasms; Female Urogenital Diseases and Pregnancy Complications; Endocrine System Diseases	Neoplastic Process	2542	757	0.01		1	1	0	2008	2008
SRC	6714	Ductal Carcinoma	C1176475	disease	Neoplasms	Neoplastic Process	273	11	0.01		1	1	0	2013	2013
SRC	6714	Non-small cell carcinoma	C1266002	disease	Neoplasms	Neoplastic Process	33	0	0.01		1	1	0	2011	2011
SRC	6714	Precursor B-cell lymphoblastic leukemia	C1292769	disease	Neoplasms; Immune System Diseases; Hemic and Lymphatic Diseases	Neoplastic Process	478	23	0.01		1	1	0	2017	2017
SRC	6714	Invasive Carcinoma	C1334274	phenotype	Neoplasms	Neoplastic Process	173	1	0.01		1	1	0	2015	2015
SRC	6714	Nasopharyngeal Angiofibroma	C1367536	disease	Neoplasms	Neoplastic Process	17	0	0.01		1	1	0	2018	2018
SRC	6714	Epithelioma	C1368683	disease	Neoplasms	Neoplastic Process	326	2	0.01		1	1	0	2019	2019
SRC	6714	Hepatocarcinogenesis	C1512409	disease	Pathological Conditions, Signs and Symptoms; Neoplasms	Neoplastic Process	855	24	0.01		1	1	0	2018	2018
SRC	6714	Ductal Breast Carcinoma	C1527349	disease	Neoplasms	Neoplastic Process	196	10	0.01		1	1	0	2013	2013
SRC	6714	Malignant transformation	C1608408	phenotype		Neoplastic Process	1027	20	0.01		1	1	0	2017	2017
SRC	6714	Cirrhosis	C1623038	disease	Pathological Conditions, Signs and Symptoms	Disease or Syndrome	919	110	0.01		1	1	0	2016	2016
SRC	6714	Benign Prostatic Hyperplasia	C1704272	disease	Male Urogenital Diseases	Disease or Syndrome	770	91	0.01		1	1	0	2018	2018
SRC	6714	Columnar Cell Change of the Breast	C1707444	phenotype		Neoplastic Process	82	3	0.01		1	1	0	2018	2018
SRC	6714	ANOPHTHALMIA AND PULMONARY HYPOPLASIA	C1832661	disease	Congenital, Hereditary, and Neonatal Diseases and Abnormalities; Eye Diseases; Respiratory Tract Diseases	Disease or Syndrome	1410	80	0.01		1	1	0	2012	2012
SRC	6714	Glucocorticoid Receptor Deficiency	C1841972	disease	Congenital, Hereditary, and Neonatal Diseases and Abnormalities; Nutritional and Metabolic Diseases	Disease or Syndrome	104	12	0.01		1	1	0	2004	2004
SRC	6714	LATERAL MENINGOCELE SYNDROME	C1851710	disease	Pathological Conditions, Signs and Symptoms; Congenital, Hereditary, and Neonatal Diseases and Abnormalities; Nervous System Diseases	Disease or Syndrome	118	12	0.01		1	1	0	2014	2014
SRC	6714	CRANIOMETAPHYSEAL DYSPLASIA, AUTOSOMAL DOMINANT	C1852502	disease	Musculoskeletal Diseases; Stomatognathic Diseases	Disease or Syndrome	45	9	0.01		1	1	0	1993	1993
SRC	6714	CAMPOMELIC DYSPLASIA	C1861922	disease	Congenital, Hereditary, and Neonatal Diseases and Abnormalities; Musculoskeletal Diseases	Disease or Syndrome	68	20	0.01		1	1	0	1993	1993
SRC	6714	LIMB-MAMMARY SYNDROME	C1863753	disease	Congenital, Hereditary, and Neonatal Diseases and Abnormalities; Musculoskeletal Diseases	Disease or Syndrome	120	1	0.01		1	1	0	2014	2014
SRC	6714	Coronary Artery Disease	C1956346	disease	Cardiovascular Diseases	Disease or Syndrome	1708	1577	0.01		0	1	0	2019	2019
SRC	6714	Precursor T-Cell Lymphoblastic Leukemia-Lymphoma	C1961099	disease	Neoplasms; Immune System Diseases; Hemic and Lymphatic Diseases	Neoplastic Process	644	23	0.01		1	1	0	2014	2014
SRC	6714	Coronary Microvascular Disease	C2827469	disease		Disease or Syndrome	45	3	0.01		1	1	0	1993	1993
SRC	6714	Pulmonary arterial hypertension	C2973725	disease	Respiratory Tract Diseases; Cardiovascular Diseases	Disease or Syndrome	413	70	0.01		1	1	0	2015	2015
SRC	6714	Stage IV Colorectal Cancer AJCC v7	C3146251	disease		Neoplastic Process	19	2	0.01		1	1	0	2019	2019
SRC	6714	Basal-Like Breast Carcinoma	C3642347	disease		Neoplastic Process	245	9	0.01		1	1	0	2019	2019
SRC	6714	Congenital Osteopetrosis	C3645711	disease	Musculoskeletal Diseases	Disease or Syndrome	4	0	0.01		1	1	0	1993	1993
SRC	6714	Neuroepithelioma	C4048305	disease		Neoplastic Process	28	0	0.01		1	1	0	1990	1990
SRC	6714	Primary cholangiocarcinoma of intrahepatic biliary tract	C4284013	disease	Neoplasms	Neoplastic Process	274	10	0.01		1	1	0	2016	2016
SRC	6714	trachomatis	C4290046	disease		Disease or Syndrome	175	7	0.01		1	1	0	2010	2010
SRC	6714	Adrenal Gland Pheochromocytoma	C4551683	disease	Neoplasms; Endocrine System Diseases	Neoplastic Process	416	50	0.01		0	1	0	2019	2019
SRC	6714	Episodic Kinesigenic Dyskinesia 1	C4552000	disease	Pathological Conditions, Signs and Symptoms; Nervous System Diseases	Disease or Syndrome	153	18	0.01		1	1	0	2020	2020
SRC	6714	Platinum-Resistant Ovarian Carcinoma	C4688007	disease		Neoplastic Process	41	0	0.01		1	1	0	2018	2018
SRC	6714	Lymphoma, Non-Hodgkin, Familial	C4721532	disease	Neoplasms; Immune System Diseases; Hemic and Lymphatic Diseases	Neoplastic Process	462	79	0.01		1	1	0	2018	2018
SRC	6714	Advanced Cutaneous Melanoma of the Extremity	C4743983	disease		Neoplastic Process	2	0	0.01		1	1	0	2014	2014
SRC	6714	Biliary Tract Carcinoma	C4745063	disease		Neoplastic Process	25	1	0.01		1	1	0	2012	2012
