# Supplementary material for: Artificial Intelligence/Machine Learning-Driven Small Molecule Repurposing via Off-Target Prediction and Transcriptomics
Source: Toxics. 2023 Oct 22;11(10):875. doi: 10.3390/toxics11100875 (PMC10611213; doi:10.3390/toxics11100875)
Supplement: Supplementary file 1 [file toxics-11-00875-s001.zip › Certinib_off_targets_diseases_Supplemental_Table4.xlsx]

## Sheet: NUAK1
Gene	Gene_id	Disease	Disease_id	Type	Disease_Class	Semantic_Type	N_genes_d	N_SNPs_d	Score_gda	EL_gda	EI_gda	N_PMIDs	N_SNPs_gda	First_Ref	Last_Ref
NUAK1	9891	Multiple Myeloma	C0026764	disease	Neoplasms; Immune System Diseases; Hemic and Lymphatic Diseases; Cardiovascular Diseases	Neoplastic Process	1740	865	0.31		1	2	0	2005	2016
NUAK1	9891	Neoplasm Invasiveness	C0027626	phenotype	Pathological Conditions, Signs and Symptoms; Neoplasms	Pathologic Function	193	0	0.3		1	2	0	2015	2016
NUAK1	9891	Neoplasm Metastasis	C0027627	phenotype	Pathological Conditions, Signs and Symptoms; Neoplasms	Neoplastic Process	6385	327	0.1		1	10	0	2004	2019
NUAK1	9891	Neoplasms	C0027651	group	Neoplasms	Neoplastic Process	10161	1644	0.1		1	12	0	2003	2019
NUAK1	9891	Attention deficit hyperactivity disorder	C1263846	disease	Mental Disorders	Mental or Behavioral Dysfunction	842	420	0.1		1	1	1	2015	2015
NUAK1	9891	Tumor Cell Invasion	C1269955	phenotype		Neoplastic Process	6626	169	0.1		1	14	0	2004	2019
NUAK1	9891	Malignant Neoplasms	C0006826	group	Neoplasms	Neoplastic Process	8621	1641	0.07		1	7	0	2004	2019
NUAK1	9891	Primary malignant neoplasm	C1306459	group	Neoplasms	Neoplastic Process	8221	1374	0.07		1	7	0	2004	2019
NUAK1	9891	Liver carcinoma	C2239176	disease	Digestive System Diseases; Neoplasms	Neoplastic Process	5725	942	0.05		1	5	0	2012	2018
NUAK1	9891	Non-Small Cell Lung Carcinoma	C0007131	disease	Neoplasms; Respiratory Tract Diseases	Neoplastic Process	3926	712	0.04		1	4	0	2013	2017
NUAK1	9891	Nasopharyngeal carcinoma	C2931822	disease	Neoplasms; Stomatognathic Diseases; Otorhinolaryngologic Diseases	Neoplastic Process	1553	320	0.04		1	4	0	2017	2019
NUAK1	9891	Secondary malignant neoplasm of lung	C0153676	disease	Neoplasms; Respiratory Tract Diseases	Neoplastic Process	1370	20	0.03		1	3	0	2012	2014
NUAK1	9891	Colorectal Carcinoma	C0009402	disease	Digestive System Diseases; Neoplasms	Neoplastic Process	5473	1962	0.02		1	2	0	2005	2018
NUAK1	9891	melanoma	C0025202	disease	Neoplasms	Neoplastic Process	3087	515	0.02		1	2	0	2014	2014
NUAK1	9891	Pancreatic carcinoma	C0235974	disease	Digestive System Diseases; Neoplasms; Endocrine System Diseases	Neoplastic Process	2689	322	0.02		1	2	0	2014	2018
NUAK1	9891	Intrahepatic Cholangiocarcinoma	C0345905	disease	Neoplasms	Neoplastic Process	470	19	0.02		1	2	0	2015	2019
NUAK1	9891	Secondary malignant neoplasm of lymph node	C0686619	disease	Pathological Conditions, Signs and Symptoms; Neoplasms	Neoplastic Process	2825	188	0.02		1	2	0	2013	2016
NUAK1	9891	Malignant neoplasm of colon and/or rectum	C4722085	disease		Neoplastic Process	3669	502	0.02		1	2	0	2005	2018
NUAK1	9891	Malignant neoplasm of urinary bladder	C0005684	disease	Neoplasms; Female Urogenital Diseases and Pregnancy Complications; Male Urogenital Diseases	Neoplastic Process	2113	316	0.01		1	1	0	2019	2019
NUAK1	9891	Bladder Neoplasm	C0005695	disease	Neoplasms; Female Urogenital Diseases and Pregnancy Complications; Male Urogenital Diseases	Neoplastic Process	2130	281	0.01		1	1	0	2019	2019
NUAK1	9891	Malignant neoplasm of breast	C0006142	disease	Neoplasms; Skin and Connective Tissue Diseases	Neoplastic Process	6941	3417	0.01		1	1	0	2012	2012
NUAK1	9891	Burkitt Lymphoma	C0006413	disease	Neoplasms; Infections; Immune System Diseases; Hemic and Lymphatic Diseases	Neoplastic Process	556	13	0.01		1	1	0	2005	2005
NUAK1	9891	Malignant tumor of colon	C0007102	disease	Digestive System Diseases; Neoplasms	Neoplastic Process	2969	688	0.01		1	1	0	2018	2018
NUAK1	9891	Colorectal Neoplasms	C0009404	group	Digestive System Diseases; Neoplasms	Neoplastic Process	1296	609	0.01		1	1	0	2018	2018
NUAK1	9891	Diabetes	C0011847	disease	Endocrine System Diseases	Disease or Syndrome	2359	710	0.01		1	1	0	2018	2018
NUAK1	9891	Diabetes Mellitus	C0011849	group	Nutritional and Metabolic Diseases; Endocrine System Diseases	Disease or Syndrome	2803	824	0.01		1	1	0	2018	2018
NUAK1	9891	Diabetic Nephropathy	C0011881	disease	Female Urogenital Diseases and Pregnancy Complications; Male Urogenital Diseases; Endocrine System Diseases	Disease or Syndrome	1189	238	0.01		1	1	0	2012	2012
NUAK1	9891	Hypocalcemia	C0020598	phenotype	Nutritional and Metabolic Diseases	Disease or Syndrome	94	13	0.01		1	1	0	2014	2014
NUAK1	9891	Primary Malignant Liver Neoplasm	C0024620	disease	Digestive System Diseases; Neoplasms	Neoplastic Process	60	4	0.01		1	1	0	2019	2019
NUAK1	9891	Malignant neoplasm of stomach	C0024623	disease	Digestive System Diseases; Neoplasms	Neoplastic Process	3806	615	0.01		1	1	0	2017	2017
NUAK1	9891	Plasmacytoma	C0032131	disease	Neoplasms; Immune System Diseases	Neoplastic Process	142	8	0.01		1	1	0	2005	2005
NUAK1	9891	T-Cell Lymphoma	C0079772	disease	Neoplasms; Immune System Diseases; Hemic and Lymphatic Diseases	Neoplastic Process	485	24	0.01		1	1	0	2006	2006
NUAK1	9891	Tumor Progression	C0178874	phenotype	Pathological Conditions, Signs and Symptoms	Neoplastic Process	3865	72	0.01		1	1	0	2005	2005
NUAK1	9891	Cholangiocarcinoma	C0206698	disease	Neoplasms	Neoplastic Process	877	43	0.01		1	1	0	2017	2017
NUAK1	9891	Adult Liver Carcinoma	C0220630	disease	Digestive System Diseases; Neoplasms	Neoplastic Process	1377	72	0.01		1	1	0	2019	2019
NUAK1	9891	Adult Burkitt Lymphoma	C0278764	disease	Neoplasms; Infections; Immune System Diseases; Hemic and Lymphatic Diseases	Neoplastic Process	475	7	0.01		1	1	0	2005	2005
NUAK1	9891	Childhood Burkitt Lymphoma	C0278879	disease	Neoplasms; Infections; Immune System Diseases; Hemic and Lymphatic Diseases	Neoplastic Process	477	7	0.01		1	1	0	2005	2005
NUAK1	9891	Metastatic melanoma	C0278883	disease	Neoplasms	Neoplastic Process	504	42	0.01		1	1	0	2014	2014
NUAK1	9891	Malignant Head and Neck Neoplasm	C0278996	disease	Neoplasms	Neoplastic Process	767	118	0.01		1	1	0	2016	2016
NUAK1	9891	Liver and Intrahepatic Biliary Tract Carcinoma	C0279000	disease	Digestive System Diseases; Neoplasms	Neoplastic Process	1395	73	0.01		1	1	0	2019	2019
NUAK1	9891	Malignant neoplasm of liver	C0345904	disease	Digestive System Diseases; Neoplasms	Neoplastic Process	1649	88	0.01		1	1	0	2019	2019
NUAK1	9891	Malignant neoplasm of pancreas	C0346647	disease	Digestive System Diseases; Neoplasms; Endocrine System Diseases	Neoplastic Process	2667	277	0.01		1	1	0	2014	2014
NUAK1	9891	Disseminated Malignant Neoplasm	C0346957	phenotype	Neoplasms	Neoplastic Process	232	4	0.01		1	1	0	2018	2018
NUAK1	9891	Secondary malignant neoplasm of liver	C0494165	disease	Digestive System Diseases; Neoplasms	Neoplastic Process	951	34	0.01		1	1	0	2018	2018
NUAK1	9891	Pervasive Development Disorder	C0524528	group	Mental Disorders	Mental or Behavioral Dysfunction	328	49	0.01		1	1	0	2018	2018
NUAK1	9891	Carcinogenesis	C0596263	phenotype	Pathological Conditions, Signs and Symptoms; Neoplasms	Neoplastic Process	6243	355	0.01		1	1	0	2019	2019
NUAK1	9891	Breast Carcinoma	C0678222	disease	Neoplasms; Skin and Connective Tissue Diseases	Neoplastic Process	6776	2793	0.01		1	1	0	2012	2012
NUAK1	9891	Colon Carcinoma	C0699790	disease	Digestive System Diseases; Neoplasms	Neoplastic Process	2832	275	0.01		1	1	0	2018	2018
NUAK1	9891	Stomach Carcinoma	C0699791	disease	Digestive System Diseases; Neoplasms	Neoplastic Process	3720	652	0.01		1	1	0	2017	2017
NUAK1	9891	Carcinoma of bladder	C0699885	disease	Neoplasms; Female Urogenital Diseases and Pregnancy Complications; Male Urogenital Diseases	Neoplastic Process	2104	309	0.01		1	1	0	2019	2019
NUAK1	9891	ovarian neoplasm	C0919267	disease	Neoplasms; Female Urogenital Diseases and Pregnancy Complications; Endocrine System Diseases	Neoplastic Process	2542	757	0.01		1	1	0	2015	2015
NUAK1	9891	Tauopathies	C0949664	group	Nervous System Diseases	Disease or Syndrome	245	43	0.01		1	1	0	2016	2016
NUAK1	9891	Malignant neoplasm of ovary	C1140680	disease	Neoplasms; Female Urogenital Diseases and Pregnancy Complications; Endocrine System Diseases	Neoplastic Process	2563	315	0.01		1	1	0	2015	2015
NUAK1	9891	Squamous cell carcinoma of the head and neck	C1168401	disease	Neoplasms	Neoplastic Process	1543	348	0.01		1	1	0	2016	2016
NUAK1	9891	Mammary Neoplasms	C1458155	group	Neoplasms; Skin and Connective Tissue Diseases	Neoplastic Process	2780	385	0.01		1	1	0	2018	2018
NUAK1	9891	Autism Spectrum Disorders	C1510586	disease	Mental Disorders	Mental or Behavioral Dysfunction	1071	331	0.01		1	1	0	2018	2018
NUAK1	9891	Malignant transformation	C1608408	phenotype		Neoplastic Process	1027	20	0.01		1	1	0	2006	2006
NUAK1	9891	Secondary Neoplasm	C2939419	group	Pathological Conditions, Signs and Symptoms; Neoplasms	Neoplastic Process	2492	85	0.01		1	1	0	2018	2018
NUAK1	9891	Head and Neck Carcinoma	C3887461	disease	Neoplasms	Neoplastic Process	786	118	0.01		1	1	0	2016	2016
NUAK1	9891	Primary cholangiocarcinoma of intrahepatic biliary tract	C4284013	disease	Neoplasms	Neoplastic Process	274	10	0.01		1	1	0	2015	2015
NUAK1	9891	Carcinoma, Ovarian Epithelial	C4721610	disease	Neoplasms; Female Urogenital Diseases and Pregnancy Complications; Endocrine System Diseases	Neoplastic Process	2841	327	0.01		1	1	0	2015	2015

## Sheet: MAP4K4
Gene	Gene_id	Disease	Disease_id	Type	Disease_Class	Semantic_Type	N_genes_d	N_SNPs_d	Score_gda	EL_gda	EI_gda	N_PMIDs	N_SNPs_gda	First_Ref	Last_Ref
MAP4K4	9448	Lung Neoplasms	C0024121	group	Neoplasms; Respiratory Tract Diseases	Neoplastic Process	1486	39	0.3		1	1	0	2017	2017
MAP4K4	9448	Malignant neoplasm of lung	C0242379	disease	Neoplasms; Respiratory Tract Diseases	Neoplastic Process	4173	1142	0.3		1	1	0	2017	2017
MAP4K4	9448	Asthma	C0004096	disease	Respiratory Tract Diseases; Immune System Diseases	Disease or Syndrome	2096	1536	0.1		1	1	1	2016	2016
MAP4K4	9448	Body Height	C0005890	phenotype		Organism Attribute	1903	3972	0.1		1	1	1	2019	2019
MAP4K4	9448	White Blood Cell Count procedure	C0023508	phenotype		Laboratory Procedure	681	1322	0.1		1	1	1	2019	2019
MAP4K4	9448	Neoplasm Metastasis	C0027627	phenotype	Pathological Conditions, Signs and Symptoms; Neoplasms	Neoplastic Process	6385	327	0.1		1	10	0	2012	2019
MAP4K4	9448	Neoplasms	C0027651	group	Neoplasms	Neoplastic Process	10161	1644	0.1		1	10	0	2003	2019
MAP4K4	9448	Parkinson Disease	C0030567	disease	Nervous System Diseases	Disease or Syndrome	2078	990	0.1		1	1	1	2017	2017
MAP4K4	9448	Eosinophil count procedure	C0200638	phenotype		Laboratory Procedure	610	1144	0.1		1	1	2	2019	2019
MAP4K4	9448	Tumor Cell Invasion	C1269955	phenotype		Neoplastic Process	6626	169	0.1		1	10	0	2003	2019
MAP4K4	9448	Diabetes Mellitus, Non-Insulin-Dependent	C0011860	disease	Nutritional and Metabolic Diseases; Endocrine System Diseases	Disease or Syndrome	3134	2672	0.05		1	5	3	2009	2017
MAP4K4	9448	Arteriosclerosis	C0003850	disease	Cardiovascular Diseases	Disease or Syndrome	2006	267	0.04		1	4	0	2014	2017
MAP4K4	9448	Atherosclerosis	C0004153	disease	Cardiovascular Diseases	Disease or Syndrome	2044	281	0.04		1	4	0	2014	2017
MAP4K4	9448	Malignant Neoplasms	C0006826	group	Neoplasms	Neoplastic Process	8621	1641	0.04		1	4	0	2001	2015
MAP4K4	9448	Malignant neoplasm of breast	C0006142	disease	Neoplasms; Skin and Connective Tissue Diseases	Neoplastic Process	6941	3417	0.03		1	3	0	2015	2018
MAP4K4	9448	Breast Carcinoma	C0678222	disease	Neoplasms; Skin and Connective Tissue Diseases	Neoplastic Process	6776	2793	0.03		1	3	0	2015	2018
MAP4K4	9448	Primary malignant neoplasm	C1306459	group	Neoplasms	Neoplastic Process	8221	1374	0.03		1	3	0	2001	2015
MAP4K4	9448	Liver carcinoma	C2239176	disease	Digestive System Diseases; Neoplasms	Neoplastic Process	5725	942	0.03		1	3	0	2011	2016
MAP4K4	9448	Colorectal Carcinoma	C0009402	disease	Digestive System Diseases; Neoplasms	Neoplastic Process	5473	1962	0.02		1	2	0	2018	2018
MAP4K4	9448	Kaposi Sarcoma	C0036220	disease	Neoplasms; Infections	Neoplastic Process	488	15	0.02		1	2	0	2013	2015
MAP4K4	9448	Adenocarcinoma of lung (disorder)	C0152013	disease	Neoplasms	Neoplastic Process	2438	563	0.02		1	2	0	2012	2017
MAP4K4	9448	Secondary malignant neoplasm of lung	C0153676	disease	Neoplasms; Respiratory Tract Diseases	Neoplastic Process	1370	20	0.02		1	2	0	2012	2016
MAP4K4	9448	Amyotrophic Lateral Sclerosis	C0002736	disease	Nutritional and Metabolic Diseases; Nervous System Diseases	Disease or Syndrome	1114	485	0.01		1	1	0	2019	2019
MAP4K4	9448	Malignant neoplasm of larynx	C0007107	disease	Neoplasms; Respiratory Tract Diseases; Otorhinolaryngologic Diseases	Neoplastic Process	349	50	0.01		1	1	0	2015	2015
MAP4K4	9448	Malignant neoplasm of thyroid	C0007115	disease	Neoplasms; Endocrine System Diseases	Neoplastic Process	949	103	0.01		1	1	0	2017	2017
MAP4K4	9448	Non-Small Cell Lung Carcinoma	C0007131	disease	Neoplasms; Respiratory Tract Diseases	Neoplastic Process	3926	712	0.01		1	1	0	2019	2019
MAP4K4	9448	Cardiovascular Diseases	C0007222	group	Cardiovascular Diseases	Disease or Syndrome	1756	711	0.01		1	1	0	2016	2016
MAP4K4	9448	Malignant tumor of cervix	C0007847	disease	Neoplasms; Female Urogenital Diseases and Pregnancy Complications	Neoplastic Process	1718	245	0.01		1	1	0	2018	2018
MAP4K4	9448	Chylous Ascites	C0008732	disease	Digestive System Diseases	Disease or Syndrome	6	1	0.01		1	1	0	2017	2017
MAP4K4	9448	Chylothorax	C0008733	disease	Respiratory Tract Diseases	Disease or Syndrome	23	2	0.01		1	1	0	2016	2016
MAP4K4	9448	Hepatitis D Infection	C0011226	disease	Digestive System Diseases; Infections	Disease or Syndrome	72	4	0.01		1	1	0	2016	2016
MAP4K4	9448	Diabetes	C0011847	disease	Endocrine System Diseases	Disease or Syndrome	2359	710	0.01		1	1	0	2018	2018
MAP4K4	9448	Diabetes Mellitus	C0011849	group	Nutritional and Metabolic Diseases; Endocrine System Diseases	Disease or Syndrome	2803	824	0.01		1	1	0	2018	2018
MAP4K4	9448	Esophageal Neoplasms	C0014859	group	Digestive System Diseases; Neoplasms	Neoplastic Process	1254	270	0.01		1	1	0	2019	2019
MAP4K4	9448	Glioblastoma	C0017636	disease	Neoplasms	Neoplastic Process	3177	281	0.01		1	1	0	2019	2019
MAP4K4	9448	Hepatitis B	C0019163	disease	Digestive System Diseases; Infections	Disease or Syndrome	1449	519	0.01		1	1	0	2011	2011
MAP4K4	9448	Hyperglycemia	C0020456	disease	Nutritional and Metabolic Diseases	Disease or Syndrome	1098	108	0.01		1	1	0	2016	2016
MAP4K4	9448	Lymphoma	C0024299	group	Neoplasms; Immune System Diseases; Hemic and Lymphatic Diseases	Neoplastic Process	1548	91	0.01		1	1	0	2014	2014
MAP4K4	9448	Lymphopenia	C0024312	disease	Immune System Diseases; Hemic and Lymphatic Diseases	Disease or Syndrome	239	16	0.01		1	1	0	2014	2014
MAP4K4	9448	Malignant neoplasm of stomach	C0024623	disease	Digestive System Diseases; Neoplasms	Neoplastic Process	3806	615	0.01		1	1	0	2016	2016
MAP4K4	9448	Mastitis	C0024894	disease	Female Urogenital Diseases and Pregnancy Complications; Skin and Connective Tissue Diseases	Disease or Syndrome	103	1	0.01		1	1	0	2017	2017
MAP4K4	9448	Medulloblastoma	C0025149	disease	Neoplasms	Neoplastic Process	862	115	0.01		1	1	0	2018	2018
MAP4K4	9448	Obesity	C0028754	disease	Pathological Conditions, Signs and Symptoms; Nutritional and Metabolic Diseases	Disease or Syndrome	2821	1111	0.01		1	1	0	2017	2017
MAP4K4	9448	Progressive supranuclear palsy	C0038868	disease	Pathological Conditions, Signs and Symptoms; Eye Diseases; Nervous System Diseases	Disease or Syndrome	176	52	0.01		0	1	0	2003	2003
MAP4K4	9448	Thyroid Neoplasm	C0040136	disease	Neoplasms; Endocrine System Diseases	Neoplastic Process	1164	135	0.01		1	1	0	2017	2017
MAP4K4	9448	Diffuse Large B-Cell Lymphoma	C0079744	disease	Neoplasms; Immune System Diseases; Hemic and Lymphatic Diseases	Neoplastic Process	1043	127	0.01		1	1	0	2011	2011
MAP4K4	9448	Esophageal carcinoma	C0152018	disease	Digestive System Diseases; Neoplasms	Neoplastic Process	1287	272	0.01		1	1	0	2019	2019
MAP4K4	9448	Tumor Progression	C0178874	phenotype	Pathological Conditions, Signs and Symptoms	Neoplastic Process	3865	72	0.01		1	1	0	2014	2014
MAP4K4	9448	Pancreatic carcinoma	C0235974	disease	Digestive System Diseases; Neoplasms; Endocrine System Diseases	Neoplastic Process	2689	322	0.01		1	1	0	2013	2013
MAP4K4	9448	Pick Disease of the Brain	C0236642	disease	Nervous System Diseases; Mental Disorders	Disease or Syndrome	213	83	0.01		1	1	0	1998	1998
MAP4K4	9448	Pelvic Inflammatory Disease	C0242172	group	Female Urogenital Diseases and Pregnancy Complications; Infections	Disease or Syndrome	74	3	0.01		1	1	0	2017	2017
MAP4K4	9448	Impaired glucose tolerance	C0271650	phenotype	Nutritional and Metabolic Diseases	Disease or Syndrome	596	81	0.01		1	1	0	2012	2012
MAP4K4	9448	Virchow's node (disorder)	C0272401	disease		Sign or Symptom	30	1	0.01		1	1	0	2016	2016
MAP4K4	9448	Childhood Medulloblastoma	C0278510	disease	Neoplasms	Neoplastic Process	771	25	0.01		1	1	0	2018	2018
MAP4K4	9448	Adult Medulloblastoma	C0278876	disease	Neoplasms	Neoplastic Process	762	24	0.01		1	1	0	2018	2018
MAP4K4	9448	Adult Glioblastoma	C0278878	disease	Neoplasms	Neoplastic Process	2528	98	0.01		1	1	0	2019	2019
MAP4K4	9448	Childhood Glioblastoma	C0280474	disease	Neoplasms	Neoplastic Process	2527	98	0.01		1	1	0	2019	2019
MAP4K4	9448	Cervix carcinoma	C0302592	disease	Neoplasms; Female Urogenital Diseases and Pregnancy Complications	Neoplastic Process	1881	283	0.01		1	1	0	2018	2018
MAP4K4	9448	Frontotemporal dementia	C0338451	disease	Nutritional and Metabolic Diseases; Nervous System Diseases; Mental Disorders	Disease or Syndrome	320	215	0.01		1	1	0	1998	1998
MAP4K4	9448	Malignant neoplasm of pancreas	C0346647	disease	Digestive System Diseases; Neoplasms; Endocrine System Diseases	Neoplastic Process	2667	277	0.01		1	1	0	2013	2013
MAP4K4	9448	Malignant neoplasm of prostate	C0376358	disease	Neoplasms; Male Urogenital Diseases	Neoplastic Process	4502	1082	0.01		1	1	0	2019	2019
MAP4K4	9448	Primary immune deficiency disorder	C0398686	group	Immune System Diseases	Disease or Syndrome	93	23	0.01		1	1	0	2014	2014
MAP4K4	9448	Autoimmune liver disease	C0400936	disease	Digestive System Diseases; Immune System Diseases	Disease or Syndrome	26	3	0.01		1	1	0	2017	2017
MAP4K4	9448	Malignant neoplasm of esophagus	C0546837	disease	Digestive System Diseases; Neoplasms	Neoplastic Process	1286	214	0.01		1	1	0	2019	2019
MAP4K4	9448	Thyroid carcinoma	C0549473	disease	Neoplasms; Endocrine System Diseases	Neoplastic Process	1175	145	0.01		1	1	0	2017	2017
MAP4K4	9448	Carcinoma of larynx	C0595989	disease	Neoplasms; Respiratory Tract Diseases; Otorhinolaryngologic Diseases	Neoplastic Process	456	65	0.01		1	1	0	2015	2015
MAP4K4	9448	Carcinogenesis	C0596263	phenotype	Pathological Conditions, Signs and Symptoms; Neoplasms	Neoplastic Process	6243	355	0.01		1	1	0	2015	2015
MAP4K4	9448	Prostate carcinoma	C0600139	disease	Neoplasms; Male Urogenital Diseases	Neoplastic Process	4388	1168	0.01		1	1	0	2019	2019
MAP4K4	9448	Secondary malignant neoplasm of lymph node	C0686619	disease	Pathological Conditions, Signs and Symptoms; Neoplasms	Neoplastic Process	2825	188	0.01		1	1	0	2010	2010
MAP4K4	9448	Stomach Carcinoma	C0699791	disease	Digestive System Diseases; Neoplasms	Neoplastic Process	3720	652	0.01		1	1	0	2016	2016
MAP4K4	9448	Glioblastoma Multiforme	C1621958	disease	Neoplasms	Neoplastic Process	3197	186	0.01		1	1	0	2019	2019
MAP4K4	9448	Benign Prostatic Hyperplasia	C1704272	disease	Male Urogenital Diseases	Disease or Syndrome	770	91	0.01		1	1	0	2014	2014
MAP4K4	9448	ANOPHTHALMIA AND PULMONARY HYPOPLASIA	C1832661	disease	Congenital, Hereditary, and Neonatal Diseases and Abnormalities; Eye Diseases; Respiratory Tract Diseases	Disease or Syndrome	1410	80	0.01		1	1	0	2018	2018
MAP4K4	9448	Oestrogen receptor positive breast cancer	C2938924	disease		Neoplastic Process	510	58	0.01		1	1	0	2014	2014
MAP4K4	9448	Secondary Neoplasm	C2939419	group	Pathological Conditions, Signs and Symptoms; Neoplasms	Neoplastic Process	2492	85	0.01		1	1	0	2012	2012
MAP4K4	9448	LEPTIN RECEPTOR DEFICIENCY	C3554225	disease		Disease or Syndrome	9	3	0.01		1	1	0	2014	2014
MAP4K4	9448	Basal-Like Breast Carcinoma	C3642347	disease		Neoplastic Process	245	9	0.01		1	1	0	2010	2010
MAP4K4	9448	Motor neuron atrophy	C4024896	disease		Disease or Syndrome	138	21	0.01		1	1	0	2019	2019
MAP4K4	9448	cervical cancer	C4048328	disease	Neoplasms; Female Urogenital Diseases and Pregnancy Complications	Neoplastic Process	1817	268	0.01		1	1	0	2018	2018
MAP4K4	9448	Malignant neoplasm of colon and/or rectum	C4722085	disease		Neoplastic Process	3669	502	0.01		1	1	0	2018	2018

## Sheet: ACVR1
Gene	Gene_id	Disease	Disease_id	Type	Disease_Class	Semantic_Type	N_genes_d	N_SNPs_d	Score_gda	EL_gda	EI_gda	N_PMIDs	N_SNPs_gda	First_Ref	Last_Ref
ACVR1	90	Fibrodysplasia Ossificans Progressiva	C0016037	disease	Musculoskeletal Diseases	Disease or Syndrome	58	17	1		1	108	12	2006	2020
ACVR1	90	Glioma	C0017638	disease	Neoplasms	Neoplastic Process	3097	353	0.5		1	3	0	2014	2014
ACVR1	90	Malignant neoplasm of breast	C0006142	disease	Neoplasms; Skin and Connective Tissue Diseases	Neoplastic Process	6941	3417	0.33		0.75	4	0	2007	2018
ACVR1	90	Breast Carcinoma	C0678222	disease	Neoplasms; Skin and Connective Tissue Diseases	Neoplastic Process	6776	2793	0.33		0.75	4	0	2007	2018
ACVR1	90	Astrocytoma	C0004114	disease	Neoplasms	Neoplastic Process	985	59	0.32		1	2	0	2014	2014
ACVR1	90	melanoma	C0025202	disease	Neoplasms	Neoplastic Process	3087	515	0.31		1	1	0	2016	2016
ACVR1	90	Myositis Ossificans	C0027122	disease	Musculoskeletal Diseases	Disease or Syndrome	12	0	0.31		1	1	0	2007	2007
ACVR1	90	Malignant Glioma	C0555198	disease	Neoplasms	Neoplastic Process	724	22	0.31		1	3	0	2014	2014
ACVR1	90	Connective Tissue Diseases	C0009782	group	Skin and Connective Tissue Diseases	Disease or Syndrome	188	24	0.3			0	0
ACVR1	90	Iron-Refractory Iron Deficiency Anemia	C0085576	disease	Nutritional and Metabolic Diseases; Hemic and Lymphatic Diseases	Disease or Syndrome	51	36	0.3	limited	1	1	0	2017	2017
ACVR1	90	Subependymal Giant Cell Astrocytoma	C0205768	disease	Neoplasms	Neoplastic Process	44	2	0.3		1	1	0	2014	2014
ACVR1	90	Acute Lung Injury	C0242488	disease	Respiratory Tract Diseases	Injury or Poisoning	93	3	0.3		1	1	0	2011	2011
ACVR1	90	mixed gliomas	C0259783	disease	Neoplasms	Neoplastic Process	76	0	0.3		1	3	0	2014	2014
ACVR1	90	Juvenile Pilocytic Astrocytoma	C0280783	disease	Neoplasms	Neoplastic Process	38	2	0.3		1	1	0	2014	2014
ACVR1	90	Diffuse Astrocytoma	C0280785	disease	Neoplasms	Neoplastic Process	81	8	0.3		1	1	0	2014	2014
ACVR1	90	Anaplastic astrocytoma	C0334579	disease	Neoplasms	Neoplastic Process	202	12	0.3		1	1	0	2014	2014
ACVR1	90	Protoplasmic astrocytoma	C0334580	disease	Neoplasms	Neoplastic Process	29	0	0.3		1	1	0	2014	2014
ACVR1	90	Gemistocytic astrocytoma	C0334581	disease	Neoplasms	Neoplastic Process	45	0	0.3		1	1	0	2014	2014
ACVR1	90	Fibrillary Astrocytoma	C0334582	disease	Neoplasms	Neoplastic Process	32	0	0.3		1	1	0	2014	2014
ACVR1	90	Pilocytic Astrocytoma	C0334583	disease	Neoplasms	Neoplastic Process	163	14	0.3		1	1	0	2014	2014
ACVR1	90	Childhood Cerebral Astrocytoma	C0338070	disease	Neoplasms	Neoplastic Process	28	0	0.3		1	1	0	2014	2014
ACVR1	90	Mixed oligoastrocytoma	C0547065	disease	Neoplasms	Neoplastic Process	30	0	0.3		1	1	0	2014	2014
ACVR1	90	Cerebral Astrocytoma	C0750935	disease	Neoplasms	Neoplastic Process	32	0	0.3		1	1	0	2014	2014
ACVR1	90	Intracranial Astrocytoma	C0750936	disease	Neoplasms	Neoplastic Process	26	0	0.3		1	1	0	2014	2014
ACVR1	90	Mammary Neoplasms, Human	C1257931	disease	Neoplasms; Skin and Connective Tissue Diseases	Neoplastic Process	527	0	0.3		1	1	0	2013	2013
ACVR1	90	Mammary Neoplasms	C1458155	group	Neoplasms; Skin and Connective Tissue Diseases	Neoplastic Process	2780	385	0.3		1	1	0	2013	2013
ACVR1	90	Grade I Astrocytoma	C1704230	disease	Neoplasms	Neoplastic Process	35	0	0.3		1	1	0	2014	2014
ACVR1	90	Mammary Carcinoma, Human	C4704874	disease	Neoplasms; Skin and Connective Tissue Diseases	Neoplastic Process	545	0	0.3		1	1	0	2013	2013
ACVR1	90	Diabetic Nephropathy	C0011881	disease	Female Urogenital Diseases and Pregnancy Complications; Male Urogenital Diseases; Endocrine System Diseases	Disease or Syndrome	1189	238	0.2		1	1	0	2001	2001
ACVR1	90	Hallux Valgus	C0018536	disease	Musculoskeletal Diseases	Anatomical Abnormality	61	6	0.11		1	1	0	2017	2017
ACVR1	90	Multiple congenital anomalies	C0000772	group	Congenital, Hereditary, and Neonatal Diseases and Abnormalities	Congenital Abnormality	251	350	0.1		1	4	1	1996	2015
ACVR1	90	Alopecia	C0002170	disease	Pathological Conditions, Signs and Symptoms; Skin and Connective Tissue Diseases	Disease or Syndrome	491	375	0.1			0	0
ACVR1	90	Anemia	C0002871	disease	Hemic and Lymphatic Diseases	Disease or Syndrome	847	94	0.1			0	0
ACVR1	90	Failure to Thrive	C0015544	disease	Pathological Conditions, Signs and Symptoms	Disease or Syndrome	842	10	0.1			0	0
ACVR1	90	Glaucoma	C0017601	disease	Eye Diseases	Disease or Syndrome	770	198	0.1			0	0
ACVR1	90	Hamartoma	C0018552	disease	Neoplasms	Neoplastic Process	91	8	0.1			0	0
ACVR1	90	Conductive hearing loss	C0018777	disease	Pathological Conditions, Signs and Symptoms; Nervous System Diseases; Otorhinolaryngologic Diseases	Disease or Syndrome	291	5	0.1			0	0
ACVR1	90	Sensorineural Hearing Loss (disorder)	C0018784	disease	Pathological Conditions, Signs and Symptoms; Nervous System Diseases; Otorhinolaryngologic Diseases	Disease or Syndrome	783	111	0.1			0	0
ACVR1	90	Respiratory Insufficiency	C0035229	phenotype	Respiratory Tract Diseases	Pathologic Function	315	15	0.1			0	0
ACVR1	90	Scoliosis, unspecified	C0036439	disease	Musculoskeletal Diseases	Disease or Syndrome	850	135	0.1			0	0
ACVR1	90	Seizures	C0036572	phenotype	Pathological Conditions, Signs and Symptoms; Nervous System Diseases	Sign or Symptom	2152	553	0.1			0	0
ACVR1	90	Subcutaneous nodule	C0151811	phenotype	Neoplasms; Skin and Connective Tissue Diseases; Musculoskeletal Diseases	Pathologic Function	80	1	0.1			0	0
ACVR1	90	Gastric Adenocarcinoma	C0278701	disease	Digestive System Diseases; Neoplasms	Neoplastic Process	453	235	0.1		1	1	2	2016	2016
ACVR1	90	Osseous ankylosis	C0332790	disease	Musculoskeletal Diseases	Acquired Abnormality	10	1	0.1			0	0
ACVR1	90	Brain Stem Glioma	C0677865	disease	Neoplasms; Nervous System Diseases	Neoplastic Process	29	45	0.1		1	1	3	2016	2016
ACVR1	90	Respiratory Failure	C1145670	disease	Respiratory Tract Diseases	Disease or Syndrome	319	23	0.1			0	0
ACVR1	90	hearing impairment	C1384666	phenotype	Pathological Conditions, Signs and Symptoms; Nervous System Diseases; Otorhinolaryngologic Diseases	Disease or Syndrome	740	337	0.1			0	0
ACVR1	90	Abnormal vertebral morphology	C1834129	phenotype		Finding	28	0	0.1			0	0
ACVR1	90	Widely spaced teeth	C1844813	phenotype		Finding	71	10	0.1			0	0
ACVR1	90	Broad femoral neck	C1849016	phenotype		Finding	7	0	0.1			0	0
ACVR1	90	Metaphyseal widening	C1849039	phenotype		Finding	43	3	0.1			0	0
ACVR1	90	Short 1st metacarpal	C1849311	phenotype		Finding	18	1	0.1			0	0
ACVR1	90	Clinodactyly of the 5th finger	C1850049	disease		Congenital Abnormality	284	39	0.1			0	0
ACVR1	90	Progressive cervical vertebral spine fusion	C1851129	phenotype		Finding	1	0	0.1			0	0
ACVR1	90	Small cervical vertebral bodies	C1851130	phenotype		Finding	3	0	0.1			0	0
ACVR1	90	Limitation of joint mobility	C1857108	phenotype		Finding	84	3	0.1			0	0
ACVR1	90	Spinal rigidity	C1858025	phenotype		Finding	55	3	0.1			0	0
ACVR1	90	Short hallux	C1865992	phenotype		Finding	23	0	0.1			0	0
ACVR1	90	Diffuse Intrinsic Pontine Glioma	C2986658	disease		Neoplastic Process	87	9	0.1		1	10	1	2014	2019
ACVR1	90	Intellectual Disability	C3714756	group	Pathological Conditions, Signs and Symptoms; Nervous System Diseases; Mental Disorders; Behavior and Behavior Mechanisms	Mental or Behavioral Dysfunction	2165	159	0.1			0	0
ACVR1	90	Ectopic ossification in ligament tissue	C4023094	disease	Pathological Conditions, Signs and Symptoms	Anatomical Abnormality	1	0	0.1			0	0
ACVR1	90	Ectopic ossification in tendon tissue	C4023095	phenotype	Pathological Conditions, Signs and Symptoms	Pathologic Function	1	0	0.1			0	0
ACVR1	90	Ectopic ossification in muscle tissue	C4023096	phenotype	Pathological Conditions, Signs and Symptoms	Pathologic Function	2	0	0.1			0	0
ACVR1	90	Aplasia/Hypoplasia of the phalanges of the hallux	C4024079	phenotype		Finding	1	0	0.1			0	0
ACVR1	90	Abnormality of the first metatarsal bone	C4024082	disease		Anatomical Abnormality	1	0	0.1			0	0
ACVR1	90	Neoplasms	C0027651	group	Neoplasms	Neoplastic Process	10161	1644	0.09		1	9	0	1996	2019
ACVR1	90	Congenital Abnormality	C0000768	group	Congenital, Hereditary, and Neonatal Diseases and Abnormalities	Congenital Abnormality	1098	73	0.08		1	8	1	2009	2020
ACVR1	90	Malignant Neoplasms	C0006826	group	Neoplasms	Neoplastic Process	8621	1641	0.06		1	6	1	2011	2019
ACVR1	90	Primary malignant neoplasm	C1306459	group	Neoplasms	Neoplastic Process	8221	1374	0.05		1	5	1	2012	2019
ACVR1	90	Myeloproliferative disease	C0027022	group	Hemic and Lymphatic Diseases	Neoplastic Process	365	43	0.04		1	4	0	2001	2013
ACVR1	90	Colorectal Carcinoma	C0009402	disease	Digestive System Diseases; Neoplasms	Neoplastic Process	5473	1962	0.03		1	3	1	2014	2019
ACVR1	90	Congenital Heart Defects	C0018798	group	Congenital, Hereditary, and Neonatal Diseases and Abnormalities; Cardiovascular Diseases	Congenital Abnormality	406	58	0.03		1	3	0	2009	2018
ACVR1	90	Deformity	C0302142	group	Pathological Conditions, Signs and Symptoms; Congenital, Hereditary, and Neonatal Diseases and Abnormalities	Anatomical Abnormality	350	26	0.03		1	3	0	2017	2020
ACVR1	90	Chronic myeloproliferative disorder	C1292778	disease	Neoplasms; Hemic and Lymphatic Diseases	Neoplastic Process	366	47	0.03		1	3	0	2001	2013
ACVR1	90	Malignant neoplasm of prostate	C0376358	disease	Neoplasms; Male Urogenital Diseases	Neoplastic Process	4502	1082	0.02		1	2	0	2010	2017
ACVR1	90	Hyperactive behavior	C0424295	phenotype	Pathological Conditions, Signs and Symptoms; Nervous System Diseases	Mental or Behavioral Dysfunction	1263	112	0.02		1	2	1	2012	2017
ACVR1	90	Prostate carcinoma	C0600139	disease	Neoplasms; Male Urogenital Diseases	Neoplastic Process	4388	1168	0.02		1	2	0	2010	2017
ACVR1	90	Myeloid/Lymphoid Neoplasms with FGFR1 Rearrangement	C2827362	disease		Neoplastic Process	22	0	0.02		1	2	0	2001	2002
ACVR1	90	Asthma	C0004096	disease	Respiratory Tract Diseases; Immune System Diseases	Disease or Syndrome	2096	1536	0.01		1	1	0	2008	2008
ACVR1	90	Carcinoma	C0007097	group	Neoplasms	Neoplastic Process	2462	103	0.01		1	1	0	2011	2011
ACVR1	90	Renal Cell Carcinoma	C0007134	disease	Neoplasms; Female Urogenital Diseases and Pregnancy Complications; Male Urogenital Diseases	Neoplastic Process	2084	288	0.01		1	1	0	1996	1996
ACVR1	90	Squamous cell carcinoma	C0007137	disease	Neoplasms	Neoplastic Process	2507	257	0.01		1	1	0	2011	2011
ACVR1	90	Malignant tumor of cervix	C0007847	disease	Neoplasms; Female Urogenital Diseases and Pregnancy Complications	Neoplastic Process	1718	245	0.01		1	1	0	2018	2018
ACVR1	90	Developmental Disabilities	C0008073	group	Mental Disorders	Mental or Behavioral Dysfunction	355	19	0.01		1	1	1	2018	2018
ACVR1	90	Coronary heart disease	C0010068	disease	Cardiovascular Diseases	Disease or Syndrome	1576	1178	0.01		1	1	0	2011	2011
ACVR1	90	Dentin Dysplasia	C0011430	disease	Congenital, Hereditary, and Neonatal Diseases and Abnormalities; Stomatognathic Diseases	Disease or Syndrome	16	0	0.01		1	1	0	2019	2019
ACVR1	90	Down Syndrome	C0013080	disease	Congenital, Hereditary, and Neonatal Diseases and Abnormalities; Nervous System Diseases	Disease or Syndrome	766	80	0.01		1	1	0	2011	2011
ACVR1	90	Endocardial Cushion Defects	C0014116	group	Congenital, Hereditary, and Neonatal Diseases and Abnormalities; Cardiovascular Diseases	Congenital Abnormality	71	4	0.01		1	1	0	2009	2009
ACVR1	90	Arthropathy	C0022408	group	Musculoskeletal Diseases	Disease or Syndrome	187	10	0.01		1	1	1	2020	2020
ACVR1	90	Microglossia	C0025988	disease	Stomatognathic Diseases	Congenital Abnormality	19	2	0.01		1	1	0	2020	2020
ACVR1	90	Neoplasm Metastasis	C0027627	phenotype	Pathological Conditions, Signs and Symptoms; Neoplasms	Neoplastic Process	6385	327	0.01		1	1	0	2017	2017
ACVR1	90	Noonan Syndrome	C0028326	disease	Congenital, Hereditary, and Neonatal Diseases and Abnormalities; Skin and Connective Tissue Diseases; Musculoskeletal Diseases; Cardiovascular Diseases	Disease or Syndrome	85	187	0.01		1	1	0	2016	2016
ACVR1	90	Obesity, Morbid	C0028756	disease	Pathological Conditions, Signs and Symptoms; Nutritional and Metabolic Diseases	Disease or Syndrome	203	49	0.01		1	1	0	2017	2017
ACVR1	90	Degenerative polyarthritis	C0029408	disease	Musculoskeletal Diseases	Disease or Syndrome	1827	247	0.01		1	1	0	2020	2020
ACVR1	90	Osteochondrodysplasias	C0029422	group	Congenital, Hereditary, and Neonatal Diseases and Abnormalities; Musculoskeletal Diseases	Disease or Syndrome	207	26	0.01		1	1	0	2016	2016
ACVR1	90	Pain	C0030193	phenotype	Pathological Conditions, Signs and Symptoms	Sign or Symptom	1554	196	0.01		1	1	0	2019	2019
ACVR1	90	Pancreatic Neoplasm	C0030297	disease	Digestive System Diseases; Neoplasms; Endocrine System Diseases	Neoplastic Process	764	20	0.01		1	1	0	1996	1996
ACVR1	90	Pheochromocytoma	C0031511	disease	Neoplasms	Neoplastic Process	344	186	0.01		1	1	0	2000	2000
ACVR1	90	Polycystic Ovary Syndrome	C0032460	disease	Neoplasms; Female Urogenital Diseases and Pregnancy Complications; Endocrine System Diseases	Disease or Syndrome	988	363	0.01		1	1	0	2009	2009
ACVR1	90	Seminoma	C0036631	disease	Neoplasms	Neoplastic Process	311	12	0.01		1	1	0	2008	2008
ACVR1	90	Esophageal carcinoma	C0152018	disease	Digestive System Diseases; Neoplasms	Neoplastic Process	1287	272	0.01		1	1	0	2003	2003
ACVR1	90	Acquired hallux valgus	C0158458	disease	Musculoskeletal Diseases	Acquired Abnormality	14	0	0.01		1	1	0	2017	2017
ACVR1	90	Tumor Progression	C0178874	phenotype	Pathological Conditions, Signs and Symptoms	Neoplastic Process	3865	72	0.01		1	1	0	2017	2017
ACVR1	90	Myofibromatosis	C0206648	disease	Neoplasms	Neoplastic Process	19	7	0.01		1	1	1	2015	2015
ACVR1	90	Adenocarcinoma, Clear Cell	C0206681	disease	Neoplasms	Neoplastic Process	117	6	0.01		1	1	0	1996	1996
ACVR1	90	Childhood Brain Neoplasm	C0220603	disease	Neoplasms; Nervous System Diseases	Neoplastic Process	44	1	0.01		1	1	0	2018	2018
ACVR1	90	Gastrointestinal Carcinoid Tumor	C0220620	disease	Digestive System Diseases; Neoplasms; Endocrine System Diseases	Neoplastic Process	323	13	0.01		1	1	0	2011	2011
ACVR1	90	Cancerophobia	C0233705	disease	Mental Disorders	Mental or Behavioral Dysfunction	17	0	0.01		1	1	0	2017	2017
ACVR1	90	Pancreatic carcinoma	C0235974	disease	Digestive System Diseases; Neoplasms; Endocrine System Diseases	Neoplastic Process	2689	322	0.01		1	1	0	2019	2019
ACVR1	90	Congenital hallux valgus	C0265656	disease	Congenital, Hereditary, and Neonatal Diseases and Abnormalities; Musculoskeletal Diseases	Congenital Abnormality	14	0	0.01		1	1	0	2017	2017
ACVR1	90	Iron Overload	C0282193	disease	Nutritional and Metabolic Diseases	Disease or Syndrome	241	53	0.01		1	1	0	2018	2018
ACVR1	90	Cervix carcinoma	C0302592	disease	Neoplasms; Female Urogenital Diseases and Pregnancy Complications	Neoplastic Process	1881	283	0.01		1	1	0	2018	2018
ACVR1	90	Osteoma cutis	C0334041	disease	Pathological Conditions, Signs and Symptoms; Congenital, Hereditary, and Neonatal Diseases and Abnormalities; Nutritional and Metabolic Diseases; Skin and Connective Tissue Diseases; Musculoskeletal Diseases	Disease or Syndrome	4	5	0.01		1	1	1	2018	2018
ACVR1	90	Partial atrioventricular canal	C0344735	disease	Congenital, Hereditary, and Neonatal Diseases and Abnormalities; Cardiovascular Diseases	Congenital Abnormality	9	1	0.01		1	1	0	2011	2011
ACVR1	90	Malignant neoplasm of pancreas	C0346647	disease	Digestive System Diseases; Neoplasms; Endocrine System Diseases	Neoplastic Process	2667	277	0.01		1	1	0	2019	2019
ACVR1	90	Skeletal dysplasia	C0410528	disease	Congenital, Hereditary, and Neonatal Diseases and Abnormalities	Congenital Abnormality	186	65	0.01		1	1	0	2016	2016
ACVR1	90	Infantile myofibromatosis	C0432284	disease	Neoplasms	Disease or Syndrome	18	10	0.01		1	1	1	2015	2015
ACVR1	90	Carcinogenesis	C0596263	phenotype	Pathological Conditions, Signs and Symptoms; Neoplasms	Neoplastic Process	6243	355	0.01		1	1	0	2019	2019
ACVR1	90	Leukemogenesis	C0598766	disease	Pathological Conditions, Signs and Symptoms; Neoplasms	Neoplastic Process	996	25	0.01		1	1	0	2001	2001
ACVR1	90	Tumor Initiation	C0598935	phenotype	Pathological Conditions, Signs and Symptoms; Neoplasms	Neoplastic Process	533	8	0.01		1	1	1	2019	2019
ACVR1	90	Posterior subcapsular cataract	C0858617	disease	Eye Diseases	Disease or Syndrome	67	9	0.01		1	1	0	2011	2011
ACVR1	90	Stromal Neoplasm	C0879615	disease	Neoplasms	Neoplastic Process	86	1	0.01		1	1	0	2017	2017
ACVR1	90	ovarian neoplasm	C0919267	disease	Neoplasms; Female Urogenital Diseases and Pregnancy Complications; Endocrine System Diseases	Neoplastic Process	2542	757	0.01		1	1	0	1998	1998
ACVR1	90	Spondylarthritis	C0949690	disease	Musculoskeletal Diseases	Disease or Syndrome	158	23	0.01		1	1	0	2019	2019
ACVR1	90	Atypical Lipoma	C1266129	disease	Neoplasms	Neoplastic Process	70	2	0.01		1	1	0	2014	2014
ACVR1	90	Congenital malformation syndrome	C1302790	disease	Pathological Conditions, Signs and Symptoms; Congenital, Hereditary, and Neonatal Diseases and Abnormalities	Disease or Syndrome	57	2	0.01		1	1	0	2014	2014
ACVR1	90	Anaplastic Large Cell Lymphoma, ALK-Positive	C1332079	disease	Neoplasms; Immune System Diseases; Hemic and Lymphatic Diseases	Neoplastic Process	25	0	0.01		1	1	0	2018	2018
ACVR1	90	Childhood Brain Stem Neoplasm	C1332951	disease	Neoplasms; Nervous System Diseases	Neoplastic Process	1	0	0.01		1	1	0	2014	2014
ACVR1	90	Grade I Chondrosarcoma	C1337014	disease	Neoplasms	Neoplastic Process	7	0	0.01		1	1	0	2012	2012
ACVR1	90	ATRIOVENTRICULAR CANAL DEFECT	C1389016	disease	Congenital, Hereditary, and Neonatal Diseases and Abnormalities; Cardiovascular Diseases	Anatomical Abnormality	55	14	0.01		1	1	0	2011	2011
ACVR1	90	Atrioventricular Septal Defect	C1389018	disease	Congenital, Hereditary, and Neonatal Diseases and Abnormalities; Cardiovascular Diseases	Congenital Abnormality	58	19	0.01		1	1	0	2009	2009
ACVR1	90	Neonatal Deformity	C1705254	disease	Congenital, Hereditary, and Neonatal Diseases and Abnormalities	Congenital Abnormality	23	0	0.01		1	1	0	2013	2013
ACVR1	90	Sex Differentiation Disorders	C2930619	group	Congenital, Hereditary, and Neonatal Diseases and Abnormalities; Female Urogenital Diseases and Pregnancy Complications; Male Urogenital Diseases; Endocrine System Diseases	Disease or Syndrome	103	10	0.01		0	1	0	2019	2019
ACVR1	90	Triple Negative Breast Neoplasms	C3539878	disease	Neoplasms; Skin and Connective Tissue Diseases	Neoplastic Process	1674	99	0.01		0	1	0	2018	2018
ACVR1	90	Lethal skeletal dysplasia	C4021626	disease	Congenital, Hereditary, and Neonatal Diseases and Abnormalities; Musculoskeletal Diseases	Anatomical Abnormality	17	1	0.01		1	1	0	2018	2018
ACVR1	90	cervical cancer	C4048328	disease	Neoplasms; Female Urogenital Diseases and Pregnancy Complications	Neoplastic Process	1817	268	0.01		1	1	0	2018	2018
ACVR1	90	Abnormality of cardiovascular system morphology	C4049796	disease	Congenital, Hereditary, and Neonatal Diseases and Abnormalities; Cardiovascular Diseases	Congenital Abnormality	198	13	0.01		0	1	0	2017	2017
ACVR1	90	Childhood Astrocytoma	C4086152	disease	Neoplasms	Neoplastic Process	615	39	0.01		1	1	0	2014	2014
ACVR1	90	Ciliopathies	C4277690	disease	Congenital, Hereditary, and Neonatal Diseases and Abnormalities	Congenital Abnormality	241	7	0.01		1	1	0	2017	2017
ACVR1	90	Complete Trisomy 21 Syndrome	C4521042	disease	Pathological Conditions, Signs and Symptoms; Congenital, Hereditary, and Neonatal Diseases and Abnormalities; Nervous System Diseases	Disease or Syndrome	669	77	0.01		1	1	0	2011	2011
ACVR1	90	Adrenal Gland Pheochromocytoma	C4551683	disease	Neoplasms; Endocrine System Diseases	Neoplastic Process	416	50	0.01		1	1	0	2000	2000
ACVR1	90	Miscarriage	C4552766	disease	Female Urogenital Diseases and Pregnancy Complications	Disease or Syndrome	426	56	0.01		1	1	1	2010	2010
ACVR1	90	High grade glioma	C4722099	disease	Neoplasms	Neoplastic Process	190	15	0.01		1	1	0	2014	2014
ACVR1	90	Triple-Negative Breast Carcinoma	C4722518	disease	Neoplasms; Skin and Connective Tissue Diseases	Neoplastic Process	1598	96	0.01		0	1	0	2018	2018

## Sheet: AXL
Gene	Gene_id	Disease	Disease_id	Type	Disease_Class	Semantic_Type	N_genes_d	N_SNPs_d	Score_gda	EL_gda	EI_gda	N_PMIDs	N_SNPs_gda	First_Ref	Last_Ref
AXL	558	Non-Small Cell Lung Carcinoma	C0007131	disease	Neoplasms; Respiratory Tract Diseases	Neoplastic Process	3926	712	0.4		1	29	1	2011	2019
AXL	558	Neoplasm Metastasis	C0027627	phenotype	Pathological Conditions, Signs and Symptoms; Neoplasms	Neoplastic Process	6385	327	0.4		1	36	0	1999	2019
AXL	558	Malignant neoplasm of pancreas	C0346647	disease	Digestive System Diseases; Neoplasms; Endocrine System Diseases	Neoplastic Process	2667	277	0.36		1	6	0	2009	2019
AXL	558	Neurilemmoma	C0027809	disease	Neoplasms	Neoplastic Process	193	11	0.31		1	2	0	2014	2014
AXL	558	Idiopathic hypogonadotropic hypogonadism	C0342384	disease	Endocrine System Diseases	Disease or Syndrome	82	66	0.31		1	1	0	2014	2014
AXL	558	Malignant neoplasm of kidney	C0740457	disease	Neoplasms; Female Urogenital Diseases and Pregnancy Complications; Male Urogenital Diseases	Neoplastic Process	664	22	0.31		1	2	0	2014	2017
AXL	558	Diabetic Nephropathy	C0011881	disease	Female Urogenital Diseases and Pregnancy Complications; Male Urogenital Diseases; Endocrine System Diseases	Disease or Syndrome	1189	238	0.3		1	1	0	2003	2003
AXL	558	Nodular glomerulosclerosis	C0017667	disease	Female Urogenital Diseases and Pregnancy Complications; Male Urogenital Diseases; Endocrine System Diseases	Disease or Syndrome	59	0	0.3		1	1	0	2003	2003
AXL	558	Kidney Neoplasm	C0022665	disease	Neoplasms; Female Urogenital Diseases and Pregnancy Complications; Male Urogenital Diseases	Neoplastic Process	295	11	0.3		1	1	0	2014	2014
AXL	558	Liver Cirrhosis, Experimental	C0023893	disease	Pathological Conditions, Signs and Symptoms; Digestive System Diseases	Experimental Model of Disease	870	0	0.3		1	1	0	2014	2014
AXL	558	Neoplasm Invasiveness	C0027626	phenotype	Pathological Conditions, Signs and Symptoms; Neoplasms	Pathologic Function	193	0	0.3		1	1	0	2015	2015
AXL	558	Neoplasms, Experimental	C0027659	phenotype	Neoplasms	Neoplastic Process; Experimental Model of Disease	95	0	0.3		1	1	0	2015	2015
AXL	558	Pancreatic Neoplasm	C0030297	disease	Digestive System Diseases; Neoplasms; Endocrine System Diseases	Neoplastic Process	764	20	0.3		1	1	0	2015	2015
AXL	558	Plexiform Neurofibroma	C0206728	disease	Neoplasms; Nervous System Diseases	Neoplastic Process	46	5	0.3		1	1	0	2014	2014
AXL	558	Gastric Adenocarcinoma	C0278701	disease	Digestive System Diseases; Neoplasms	Neoplastic Process	453	235	0.3			0	1
AXL	558	Schwannomatosis, Plexiform	C0751374	disease	Neoplasms	Neoplastic Process	5	0	0.3		1	1	0	2014	2014
AXL	558	Glomerulonephritis	C0017658	disease	Female Urogenital Diseases and Pregnancy Complications; Male Urogenital Diseases	Disease or Syndrome	391	7	0.2		1	1	0	2001	2001
AXL	558	Neointima	C2936380	disease	Pathological Conditions, Signs and Symptoms	Acquired Abnormality	40	0	0.2		1	1	0	1998	1998
AXL	558	Hypogonadotropic hypogonadism	C0271623	disease	Endocrine System Diseases	Disease or Syndrome	178	18	0.11		1	1	0	2014	2014
AXL	558	Malignant Neoplasms	C0006826	group	Neoplasms	Neoplastic Process	8621	1641	0.1		1	46	0	2010	2019
AXL	558	Renal Cell Carcinoma	C0007134	disease	Neoplasms; Female Urogenital Diseases and Pregnancy Complications; Male Urogenital Diseases	Neoplastic Process	2084	288	0.1		1	10	0	2003	2020
AXL	558	Cryptorchidism	C0010417	disease	Congenital, Hereditary, and Neonatal Diseases and Abnormalities; Male Urogenital Diseases; Endocrine System Diseases	Congenital Abnormality	725	80	0.1			0	0
AXL	558	Red Blood Cell Count measurement	C0014772	phenotype		Laboratory Procedure	717	1599	0.1		1	1	1	2019	2019
AXL	558	Gynecomastia	C0018418	disease	Skin and Connective Tissue Diseases	Disease or Syndrome	121	8	0.1			0	0
AXL	558	Neoplasms	C0027651	group	Neoplasms	Neoplastic Process	10161	1644	0.1		0.98	51	1	2006	2019
AXL	558	Primary physiologic amenorrhea	C0232939	disease	Pathological Conditions, Signs and Symptoms	Disease or Syndrome	129	10	0.1			0	0
AXL	558	Small testicle	C0241355	phenotype		Finding	129	0	0.1			0	0
AXL	558	Malignant neoplasm of lung	C0242379	disease	Neoplasms; Respiratory Tract Diseases	Neoplastic Process	4173	1142	0.1		1	16	1	2001	2019
AXL	558	Conventional (Clear Cell) Renal Cell Carcinoma	C0279702	disease	Neoplasms; Female Urogenital Diseases and Pregnancy Complications; Male Urogenital Diseases	Neoplastic Process	2346	222	0.1		1	10	0	2003	2020
AXL	558	High density lipoprotein measurement	C0392885	phenotype		Laboratory Procedure	545	1440	0.1		1	1	1	2019	2019
AXL	558	Carcinogenesis	C0596263	phenotype	Pathological Conditions, Signs and Symptoms; Neoplasms	Neoplastic Process	6243	355	0.1		1	11	0	2010	2019
AXL	558	Carcinoma of lung	C0684249	disease	Neoplasms; Respiratory Tract Diseases	Neoplastic Process	4081	1204	0.1		1	13	1	2001	2019
AXL	558	Tumor Cell Invasion	C1269955	phenotype		Neoplastic Process	6626	169	0.1		0.952	21	0	2005	2018
AXL	558	Primary malignant neoplasm	C1306459	group	Neoplasms	Neoplastic Process	8221	1374	0.1		1	36	0	2010	2019
AXL	558	Primary malignant neoplasm of lung	C1306460	disease	Neoplasms; Respiratory Tract Diseases	Neoplastic Process	3894	981	0.1		1	13	1	2001	2019
AXL	558	Penis agenesis	C1387005	disease	Male Urogenital Diseases	Congenital Abnormality	217	11	0.1			0	0
AXL	558	Glioblastoma Multiforme	C1621958	disease	Neoplasms	Neoplastic Process	3197	186	0.1		1	11	0	2012	2019
AXL	558	Sparse pubic hair	C1858573	phenotype		Finding	42	0	0.1			0	0
AXL	558	Sparse axillary hair	C1858574	phenotype		Finding	39	0	0.1			0	0
AXL	558	Triple Negative Breast Neoplasms	C3539878	disease	Neoplasms; Skin and Connective Tissue Diseases	Neoplastic Process	1674	99	0.1		1	10	0	2013	2019
AXL	558	Triple-Negative Breast Carcinoma	C4722518	disease	Neoplasms; Skin and Connective Tissue Diseases	Neoplastic Process	1598	96	0.1		1	10	0	2013	2019
AXL	558	Glioblastoma	C0017636	disease	Neoplasms	Neoplastic Process	3177	281	0.09		1	9	0	2012	2019
AXL	558	Leukemia, Myelocytic, Acute	C0023467	disease	Neoplasms	Neoplastic Process	3111	6892	0.09		1	9	0	2008	2019
AXL	558	melanoma	C0025202	disease	Neoplasms	Neoplastic Process	3087	515	0.09		1	9	0	2004	2018
AXL	558	Malignant neoplasm of breast	C0006142	disease	Neoplasms; Skin and Connective Tissue Diseases	Neoplastic Process	6941	3417	0.08		1	8	0	2008	2019
AXL	558	Adult Glioblastoma	C0278878	disease	Neoplasms	Neoplastic Process	2528	98	0.07		1	7	0	2012	2019
AXL	558	Childhood Glioblastoma	C0280474	disease	Neoplasms	Neoplastic Process	2527	98	0.07		1	7	0	2012	2019
AXL	558	Malignant neoplasm of prostate	C0376358	disease	Neoplasms; Male Urogenital Diseases	Neoplastic Process	4502	1082	0.07		1	7	0	1999	2019
AXL	558	Prostate carcinoma	C0600139	disease	Neoplasms; Male Urogenital Diseases	Neoplastic Process	4388	1168	0.07		1	7	0	1999	2019
AXL	558	Breast Carcinoma	C0678222	disease	Neoplasms; Skin and Connective Tissue Diseases	Neoplastic Process	6776	2793	0.07		1	7	0	2008	2018
AXL	558	Secondary Neoplasm	C2939419	group	Pathological Conditions, Signs and Symptoms; Neoplasms	Neoplastic Process	2492	85	0.07		1	7	0	2008	2019
AXL	558	Adenocarcinoma of lung (disorder)	C0152013	disease	Neoplasms	Neoplastic Process	2438	563	0.06		1	6	0	2015	2019
AXL	558	Tumor Progression	C0178874	phenotype	Pathological Conditions, Signs and Symptoms	Neoplastic Process	3865	72	0.06		0.833	6	0	2004	2019
AXL	558	Zika Virus Infection	C0276289	disease	Infections	Disease or Syndrome	192	1	0.06		0.833	6	0	2016	2019
AXL	558	Glioma	C0017638	disease	Neoplasms	Neoplastic Process	3097	353	0.05		1	5	0	2006	2019
AXL	558	Pancreatic carcinoma	C0235974	disease	Digestive System Diseases; Neoplasms; Endocrine System Diseases	Neoplastic Process	2689	322	0.05		0.8	5	0	2009	2019
AXL	558	Adenocarcinoma Of Esophagus	C0279628	disease	Digestive System Diseases; Neoplasms	Neoplastic Process	468	81	0.05		1	5	0	2010	2018
AXL	558	ovarian neoplasm	C0919267	disease	Neoplasms; Female Urogenital Diseases and Pregnancy Complications; Endocrine System Diseases	Neoplastic Process	2542	757	0.05		1	5	0	2010	2019
AXL	558	Malignant neoplasm of ovary	C1140680	disease	Neoplasms; Female Urogenital Diseases and Pregnancy Complications; Endocrine System Diseases	Neoplastic Process	2563	315	0.05		1	5	0	2015	2019
AXL	558	Carcinoma, Ovarian Epithelial	C4721610	disease	Neoplasms; Female Urogenital Diseases and Pregnancy Complications; Endocrine System Diseases	Neoplastic Process	2841	327	0.05		1	5	0	2015	2019
AXL	558	leukemia	C0023418	disease	Neoplasms	Neoplastic Process	2111	144	0.04		1	4	0	1996	2013
AXL	558	Neuroblastoma	C0027819	disease	Neoplasms	Neoplastic Process	2509	386	0.04		1	4	0	2013	2016
AXL	558	Squamous cell carcinoma of the head and neck	C1168401	disease	Neoplasms	Neoplastic Process	1543	348	0.04		1	4	0	2014	2018
AXL	558	Familial multiple trichoepitheliomata	C1275122	disease	Congenital, Hereditary, and Neonatal Diseases and Abnormalities; Neoplasms; Skin and Connective Tissue Diseases	Neoplastic Process	317	32	0.04		1	4	0	2013	2018
AXL	558	Asthma	C0004096	disease	Respiratory Tract Diseases; Immune System Diseases	Disease or Syndrome	2096	1536	0.03		1	3	0	1998	2018
AXL	558	Squamous cell carcinoma	C0007137	disease	Neoplasms	Neoplastic Process	2507	257	0.03		1	3	0	2006	2017
AXL	558	Heart failure	C0018801	disease	Cardiovascular Diseases	Disease or Syndrome	1499	201	0.03		1	3	0	1993	2019
AXL	558	Congestive heart failure	C0018802	disease	Cardiovascular Diseases	Disease or Syndrome	1760	165	0.03		1	3	0	1993	2019
AXL	558	Myeloid Leukemia, Chronic	C0023473	disease	Neoplasms; Hemic and Lymphatic Diseases	Neoplastic Process	1172	115	0.03		1	3	0	2015	2017
AXL	558	Gastrointestinal Stromal Tumors	C0238198	group	Digestive System Diseases; Neoplasms	Neoplastic Process	538	154	0.03		1	3	0	2010	2018
AXL	558	Metastatic Renal Cell Cancer	C0278678	disease		Neoplastic Process	145	9	0.03		1	3	0	2017	2018
AXL	558	Secondary malignant neoplasm of liver	C0494165	disease	Digestive System Diseases; Neoplasms	Neoplastic Process	951	34	0.03		1	3	0	2004	2018
AXL	558	Central neuroblastoma	C0700095	disease	Neoplasms; Nervous System Diseases	Neoplastic Process	2419	231	0.03		1	3	0	2014	2016
AXL	558	Childhood Leukemia	C1332977	disease	Neoplasms	Neoplastic Process	1740	140	0.03		1	3	0	1996	2013
AXL	558	Liver carcinoma	C2239176	disease	Digestive System Diseases; Neoplasms	Neoplastic Process	5725	942	0.03		1	3	0	2011	2018
AXL	558	Refractory Cytopenia of Childhood	C2826323	disease		Neoplastic Process	264	3	0.03		1	3	0	2016	2018
AXL	558	Childhood Neuroblastoma	C4086165	disease	Neoplasms	Neoplastic Process	2420	231	0.03		1	3	0	2014	2016
AXL	558	Metastatic Renal Cell Carcinoma	C4721698	disease	Neoplasms; Female Urogenital Diseases and Pregnancy Complications; Male Urogenital Diseases	Neoplastic Process	144	9	0.03		1	3	0	2017	2018
AXL	558	Adenocarcinoma	C0001418	group	Neoplasms	Neoplastic Process	2235	168	0.02		1	2	0	2005	2019
AXL	558	Arthritis	C0003864	disease	Musculoskeletal Diseases	Disease or Syndrome	1072	69	0.02		1	2	0	2017	2019
AXL	558	Astrocytoma	C0004114	disease	Neoplasms	Neoplastic Process	985	59	0.02		1	2	0	2010	2018
AXL	558	Malignant neoplasm of urinary bladder	C0005684	disease	Neoplasms; Female Urogenital Diseases and Pregnancy Complications; Male Urogenital Diseases	Neoplastic Process	2113	316	0.02		1	2	0	2012	2015
AXL	558	Bladder Neoplasm	C0005695	disease	Neoplasms; Female Urogenital Diseases and Pregnancy Complications; Male Urogenital Diseases	Neoplastic Process	2130	281	0.02		1	2	0	2012	2015
AXL	558	Brain Neoplasms	C0006118	group	Neoplasms; Nervous System Diseases	Neoplastic Process	1018	204	0.02		1	2	0	2006	2016
AXL	558	Carcinoma	C0007097	group	Neoplasms	Neoplastic Process	2462	103	0.02		1	2	0	2016	2018
AXL	558	Malignant tumor of cervix	C0007847	disease	Neoplasms; Female Urogenital Diseases and Pregnancy Complications	Neoplastic Process	1718	245	0.02		1	2	0	2017	2018
AXL	558	Colorectal Carcinoma	C0009402	disease	Digestive System Diseases; Neoplasms	Neoplastic Process	5473	1962	0.02		1	2	0	2017	2018
AXL	558	Esophageal Neoplasms	C0014859	group	Digestive System Diseases; Neoplasms	Neoplastic Process	1254	270	0.02		1	2	0	2013	2015
AXL	558	Hepatitis C	C0019196	disease	Digestive System Diseases; Infections	Disease or Syndrome	1768	347	0.02		1	2	0	2015	2019
AXL	558	leiomyosarcoma	C0023269	disease	Neoplasms	Neoplastic Process	213	5	0.02		1	2	0	2013	2017
AXL	558	Malignant neoplasm of stomach	C0024623	disease	Digestive System Diseases; Neoplasms	Neoplastic Process	3806	615	0.02		1	2	0	2002	2017
AXL	558	Mesothelioma	C0025500	disease	Neoplasms	Neoplastic Process	560	4	0.02		1	2	0	2011	2017
AXL	558	Multiple Sclerosis	C0026769	disease	Immune System Diseases; Nervous System Diseases	Disease or Syndrome	1800	1022	0.02		1	2	0	2011	2018
AXL	558	Secondary malignant neoplasm of bone	C0153690	disease	Pathological Conditions, Signs and Symptoms; Neoplasms; Musculoskeletal Diseases	Neoplastic Process	647	18	0.02		1	2	0	2017	2018
AXL	558	Metastatic malignant neoplasm to brain	C0220650	disease	Pathological Conditions, Signs and Symptoms; Neoplasms; Nervous System Diseases	Neoplastic Process	392	28	0.02		1	2	0	2017	2019
AXL	558	Carcinoma, Small Cell	C0262584	disease	Neoplasms	Neoplastic Process	185	7	0.02		1	2	1	2013	2017
AXL	558	Squamous cell carcinoma of esophagus	C0279626	disease	Digestive System Diseases; Neoplasms	Neoplastic Process	2053	329	0.02		1	2	0	2018	2019
AXL	558	Solid Neoplasm	C0280100	phenotype	Neoplasms	Neoplastic Process	1145	24	0.02		1	2	0	2010	2013
AXL	558	Cervix carcinoma	C0302592	disease	Neoplasms; Female Urogenital Diseases and Pregnancy Complications	Neoplastic Process	1881	283	0.02		1	2	0	2017	2018
AXL	558	Leukocyte adhesion deficiency type 1	C0398738	disease	Congenital, Hereditary, and Neonatal Diseases and Abnormalities; Immune System Diseases	Disease or Syndrome	114	26	0.02		1	2	0	2016	2016
AXL	558	Stomach Carcinoma	C0699791	disease	Digestive System Diseases; Neoplasms	Neoplastic Process	3720	652	0.02		1	2	0	2002	2017
AXL	558	Carcinoma of bladder	C0699885	disease	Neoplasms; Female Urogenital Diseases and Pregnancy Complications; Male Urogenital Diseases	Neoplastic Process	2104	309	0.02		1	2	0	2012	2015
AXL	558	ANOPHTHALMIA AND PULMONARY HYPOPLASIA	C1832661	disease	Congenital, Hereditary, and Neonatal Diseases and Abnormalities; Eye Diseases; Respiratory Tract Diseases	Disease or Syndrome	1410	80	0.02		1	2	0	2014	2018
AXL	558	cervical cancer	C4048328	disease	Neoplasms; Female Urogenital Diseases and Pregnancy Complications	Neoplastic Process	1817	268	0.02		1	2	0	2017	2018
AXL	558	Childhood Astrocytoma	C4086152	disease	Neoplasms	Neoplastic Process	615	39	0.02		1	2	0	2010	2018
AXL	558	Congenital Abnormality	C0000768	group	Congenital, Hereditary, and Neonatal Diseases and Abnormalities	Congenital Abnormality	1098	73	0.01		1	1	0	2016	2016
AXL	558	Autoimmune Diseases	C0004364	group	Immune System Diseases	Disease or Syndrome	1758	428	0.01		1	1	0	2009	2009
AXL	558	Malignant tumor of colon	C0007102	disease	Digestive System Diseases; Neoplasms	Neoplastic Process	2969	688	0.01		1	1	0	2017	2017
AXL	558	Malignant neoplasm of endometrium	C0007103	disease	Neoplasms; Female Urogenital Diseases and Pregnancy Complications	Neoplastic Process	1235	197	0.01		1	1	0	2016	2016
AXL	558	Cardiomyopathy, Dilated	C0007193	group	Cardiovascular Diseases	Disease or Syndrome	512	509	0.01		1	1	0	1993	1993
AXL	558	Crohn Disease	C0010346	disease	Digestive System Diseases	Disease or Syndrome	1382	1147	0.01		1	1	0	2017	2017
AXL	558	Patent ductus arteriosus	C0013274	disease	Congenital, Hereditary, and Neonatal Diseases and Abnormalities; Cardiovascular Diseases	Congenital Abnormality	510	56	0.01		1	1	0	2011	2011
AXL	558	Encephalitis, St. Louis	C0014060	disease	Infections; Nervous System Diseases	Disease or Syndrome	272	34	0.01		1	1	0	2016	2016
AXL	558	Endometriosis	C0014175	disease	Female Urogenital Diseases and Pregnancy Complications	Disease or Syndrome	1188	274	0.01		1	1	0	2008	2008
AXL	558	gallbladder neoplasm	C0016978	disease	Digestive System Diseases; Neoplasms	Neoplastic Process	51	6	0.01		1	1	0	2014	2014
AXL	558	Klinefelter Syndrome	C0022735	disease	Congenital, Hereditary, and Neonatal Diseases and Abnormalities; Female Urogenital Diseases and Pregnancy Complications; Male Urogenital Diseases; Endocrine System Diseases	Disease or Syndrome	150	18	0.01		1	1	0	2014	2014
AXL	558	Lymphoid leukemia	C0023448	disease	Neoplasms; Immune System Diseases; Hemic and Lymphatic Diseases	Neoplastic Process	288	4	0.01		1	1	0	2019	2019
AXL	558	Myeloid Leukemia	C0023470	disease	Neoplasms	Neoplastic Process	385	7	0.01		1	1	0	1996	1996
AXL	558	Lung Neoplasms	C0024121	group	Neoplasms; Respiratory Tract Diseases	Neoplastic Process	1486	39	0.01		1	1	0	2019	2019
AXL	558	Lupus Erythematosus, Systemic	C0024141	disease	Skin and Connective Tissue Diseases; Immune System Diseases	Disease or Syndrome	1883	1172	0.01		1	1	0	2016	2016
AXL	558	Lupus Nephritis	C0024143	disease	Female Urogenital Diseases and Pregnancy Complications; Skin and Connective Tissue Diseases; Male Urogenital Diseases; Immune System Diseases	Disease or Syndrome	503	64	0.01		1	1	0	2017	2017
AXL	558	Lymphoma	C0024299	group	Neoplasms; Immune System Diseases; Hemic and Lymphatic Diseases	Neoplastic Process	1548	91	0.01		1	1	0	1996	1996
AXL	558	Multiple Myeloma	C0026764	disease	Neoplasms; Immune System Diseases; Hemic and Lymphatic Diseases; Cardiovascular Diseases	Neoplastic Process	1740	865	0.01		1	1	0	2019	2019
AXL	558	Nephritis	C0027697	disease	Female Urogenital Diseases and Pregnancy Complications; Male Urogenital Diseases	Disease or Syndrome	296	40	0.01		1	1	0	2018	2018
AXL	558	Nodule	C0028259	phenotype		Acquired Abnormality	278	19	0.01		1	1	0	1995	1995
AXL	558	Osteosarcoma	C0029463	disease	Neoplasms	Neoplastic Process	2283	178	0.01		1	1	0	2013	2013
AXL	558	Ovarian Carcinoma	C0029925	disease	Neoplasms; Female Urogenital Diseases and Pregnancy Complications; Endocrine System Diseases	Neoplastic Process	539	19	0.01		1	1	0	2019	2019
AXL	558	Refractive Errors	C0034951	group	Eye Diseases	Disease or Syndrome	71	75	0.01		1	1	0	2018	2018
AXL	558	Kaposi Sarcoma	C0036220	disease	Neoplasms; Infections	Neoplastic Process	488	15	0.01		1	1	0	2010	2010
AXL	558	Skin Neoplasms	C0037286	group	Neoplasms; Skin and Connective Tissue Diseases	Neoplastic Process	363	9	0.01		1	1	0	2006	2006
AXL	558	Strabismus	C0038379	disease	Eye Diseases; Nervous System Diseases	Disease or Syndrome	716	89	0.01		1	1	0	2017	2017
AXL	558	Cerebrovascular accident	C0038454	group	Nervous System Diseases; Cardiovascular Diseases	Disease or Syndrome	1658	591	0.01		0	1	0	2010	2010
AXL	558	Vascular Diseases	C0042373	group	Cardiovascular Diseases	Disease or Syndrome	688	40	0.01		1	1	0	2019	2019
AXL	558	Virus Diseases	C0042769	group	Infections	Disease or Syndrome	1471	42	0.01		1	1	0	2014	2014
AXL	558	Cataract	C0086543	disease	Eye Diseases	Acquired Abnormality	878	124	0.01		1	1	0	2018	2018
AXL	558	Small cell carcinoma of lung	C0149925	disease	Neoplasms; Respiratory Tract Diseases	Neoplastic Process	972	125	0.01		1	1	0	2017	2017
AXL	558	Esophageal carcinoma	C0152018	disease	Digestive System Diseases; Neoplasms	Neoplastic Process	1287	272	0.01		1	1	0	2013	2013
AXL	558	Posterior synechiae	C0152253	disease	Pathological Conditions, Signs and Symptoms; Eye Diseases; Nervous System Diseases	Disease or Syndrome	5	0	0.01		1	1	0	2018	2018
AXL	558	Malignant neoplasm of gallbladder	C0153452	disease	Digestive System Diseases; Neoplasms	Neoplastic Process	425	81	0.01		1	1	0	2014	2014
AXL	558	Secondary malignant neoplasm of lung	C0153676	disease	Neoplasms; Respiratory Tract Diseases	Neoplastic Process	1370	20	0.01		1	1	0	2017	2017
AXL	558	Monoarthritis	C0158026	disease	Musculoskeletal Diseases	Disease or Syndrome	14	1	0.01		0	1	0	2019	2019
AXL	558	Kallmann Syndrome	C0162809	disease	Congenital, Hereditary, and Neonatal Diseases and Abnormalities; Female Urogenital Diseases and Pregnancy Complications; Male Urogenital Diseases; Endocrine System Diseases	Disease or Syndrome	86	30	0.01		1	1	1	2014	2014
AXL	558	Congenital defects	C0220810	group		Congenital Abnormality	126	6	0.01		1	1	0	2016	2016
AXL	558	Neuromuscular inhibition	C0234119	disease		Disease or Syndrome	72	2	0.01		1	1	0	1998	1998
AXL	558	Gallbladder Carcinoma	C0235782	disease	Digestive System Diseases; Neoplasms	Neoplastic Process	498	75	0.01		1	1	0	2014	2014
AXL	558	Carcinoma of Male Breast	C0238033	disease	Neoplasms; Skin and Connective Tissue Diseases	Neoplastic Process	87	38	0.01		1	1	0	2017	2017
AXL	558	Malignant neoplasm of male breast	C0242787	disease	Neoplasms; Skin and Connective Tissue Diseases; Endocrine System Diseases	Neoplastic Process	75	43	0.01		1	1	0	2017	2017
AXL	558	Childhood asthma	C0264408	disease	Respiratory Tract Diseases; Immune System Diseases	Disease or Syndrome	303	317	0.01		1	1	0	2018	2018
AXL	558	Metastatic osteosarcoma	C0278512	disease	Neoplasms	Neoplastic Process	51	5	0.01		1	1	0	2019	2019
AXL	558	Adult Leiomyosarcoma	C0278607	disease	Neoplasms	Neoplastic Process	141	1	0.01		1	1	0	2017	2017
AXL	558	Endometrial neoplasm malignant metastatic	C0278801	disease	Neoplasms; Female Urogenital Diseases and Pregnancy Complications	Neoplastic Process	9	0	0.01		1	1	0	2016	2016
AXL	558	Metastatic melanoma	C0278883	disease	Neoplasms	Neoplastic Process	504	42	0.01		1	1	0	2017	2017
AXL	558	Malignant Head and Neck Neoplasm	C0278996	disease	Neoplasms	Neoplastic Process	767	118	0.01		1	1	0	2017	2017
AXL	558	Childhood Leiomyosarcoma	C0279986	disease	Neoplasms	Neoplastic Process	140	1	0.01		1	1	0	2017	2017
AXL	558	Glaucoma, Primary Open Angle	C0339573	disease	Eye Diseases	Disease or Syndrome	383	222	0.01		1	1	0	2017	2017
AXL	558	Disseminated Malignant Neoplasm	C0346957	phenotype	Neoplasms	Neoplastic Process	232	4	0.01		1	1	0	2014	2014
AXL	558	Ischemic cardiomyopathy	C0349782	disease	Cardiovascular Diseases	Disease or Syndrome	110	5	0.01		1	1	0	1993	1993
AXL	558	Hematopoietic Neoplasms	C0376544	group	Neoplasms; Hemic and Lymphatic Diseases	Neoplastic Process	322	2	0.01		1	1	0	2019	2019
AXL	558	Hematologic Neoplasms	C0376545	group	Neoplasms; Hemic and Lymphatic Diseases	Neoplastic Process	827	60	0.01		1	1	0	2019	2019
AXL	558	Tubular Aggregate Myopathy	C0410207	disease	Musculoskeletal Diseases; Nervous System Diseases	Disease or Syndrome	67	5	0.01		1	1	0	2017	2017
AXL	558	Comitant heterophoria	C0423063	disease	Eye Diseases; Nervous System Diseases	Disease or Syndrome	5	0	0.01		1	1	0	2017	2017
AXL	558	Endometrial Carcinoma	C0476089	disease	Neoplasms; Female Urogenital Diseases and Pregnancy Complications	Neoplastic Process	1597	326	0.01		1	1	0	2016	2016
AXL	558	Malignant neoplasm of esophagus	C0546837	disease	Digestive System Diseases; Neoplasms	Neoplastic Process	1286	214	0.01		1	1	0	2013	2013
AXL	558	Ewings sarcoma	C0553580	disease	Neoplasms	Neoplastic Process	517	25	0.01		1	1	0	2014	2014
AXL	558	Carotid Atherosclerosis	C0577631	disease	Nervous System Diseases; Cardiovascular Diseases	Disease or Syndrome	219	79	0.01		0	1	0	2010	2010
AXL	558	Osteosarcoma of bone	C0585442	disease	Neoplasms	Neoplastic Process	2247	151	0.01		1	1	0	2013	2013
AXL	558	Leukemogenesis	C0598766	disease	Pathological Conditions, Signs and Symptoms; Neoplasms	Neoplastic Process	996	25	0.01		1	1	0	1996	1996
AXL	558	Colon Carcinoma	C0699790	disease	Digestive System Diseases; Neoplasms	Neoplastic Process	2832	275	0.01		1	1	0	2017	2017
AXL	558	Pulmonary Pathology	C0748168	disease		Disease or Syndrome	29	0	0.01		1	1	0	2014	2014
AXL	558	Papillary serous endometrial carcinoma	C0854924	disease	Neoplasms; Female Urogenital Diseases and Pregnancy Complications	Neoplastic Process	63	0	0.01		1	1	0	2016	2016
AXL	558	West Nile viral infection	C1096184	disease	Infections; Nervous System Diseases	Disease or Syndrome	164	2	0.01		1	1	0	2017	2017
AXL	558	Precursor B-cell lymphoblastic leukemia	C1292769	disease	Neoplasms; Immune System Diseases; Hemic and Lymphatic Diseases	Neoplastic Process	478	23	0.01		1	1	0	2018	2018
AXL	558	Adult Lymphoma	C1332206	disease	Neoplasms; Immune System Diseases; Hemic and Lymphatic Diseases	Neoplastic Process	1169	66	0.01		1	1	0	1996	1996
AXL	558	Childhood Lymphoma	C1332979	disease	Neoplasms; Immune System Diseases; Hemic and Lymphatic Diseases	Neoplastic Process	1171	66	0.01		1	1	0	1996	1996
AXL	558	Childhood Osteosarcoma	C1332986	disease	Neoplasms	Neoplastic Process	2208	151	0.01		1	1	0	2013	2013
AXL	558	Childhood Renal Cell Carcinoma	C1333001	disease	Neoplasms; Female Urogenital Diseases and Pregnancy Complications; Male Urogenital Diseases	Neoplastic Process	107	10	0.01		1	1	0	2017	2017
AXL	558	Pancreatic Ductal Adenocarcinoma	C1335302	disease	Digestive System Diseases; Neoplasms; Endocrine System Diseases	Neoplastic Process	970	22	0.01		1	1	0	2011	2011
AXL	558	Cardiomyopathy, Familial Idiopathic	C1449563	disease	Cardiovascular Diseases	Disease or Syndrome	773	243	0.01		1	1	0	2012	2012
AXL	558	ST segment elevation myocardial infarction	C1536220	disease	Pathological Conditions, Signs and Symptoms; Cardiovascular Diseases	Disease or Syndrome	264	16	0.01		1	1	0	2019	2019
AXL	558	Columnar Cell Change of the Breast	C1707444	phenotype		Neoplastic Process	82	3	0.01		1	1	0	2018	2018
AXL	558	MYELOPROLIFERATIVE SYNDROME, TRANSIENT	C1834582	disease	Congenital, Hereditary, and Neonatal Diseases and Abnormalities; Nervous System Diseases; Hemic and Lymphatic Diseases	Neoplastic Process	105	9	0.01		1	1	0	2017	2017
AXL	558	IMMUNE SUPPRESSION	C1840264	phenotype		Disease or Syndrome	222	3	0.01		1	1	0	2019	2019
AXL	558	Azoospermia, Nonobstructive	C1847540	disease	Male Urogenital Diseases	Disease or Syndrome	91	22	0.01		1	1	0	2014	2014
AXL	558	LATERAL MENINGOCELE SYNDROME	C1851710	disease	Pathological Conditions, Signs and Symptoms; Congenital, Hereditary, and Neonatal Diseases and Abnormalities; Nervous System Diseases	Disease or Syndrome	118	12	0.01		1	1	0	2017	2017
AXL	558	LIMB-MAMMARY SYNDROME	C1863753	disease	Congenital, Hereditary, and Neonatal Diseases and Abnormalities; Musculoskeletal Diseases	Disease or Syndrome	120	1	0.01		1	1	0	2017	2017
AXL	558	HER2-positive carcinoma of breast	C1960398	disease	Neoplasms; Skin and Connective Tissue Diseases	Neoplastic Process	288	26	0.01		1	1	0	2018	2018
AXL	558	MYELODYSPLASTIC SYNDROME	C3463824	group	Hemic and Lymphatic Diseases	Neoplastic Process	1033	95	0.01		1	1	0	2013	2013
AXL	558	Allergic sensitization	C3662483	disease		Disease or Syndrome	85	26	0.01		1	1	0	2019	2019
AXL	558	Mesenchymal Glioblastoma	C3829122	disease		Neoplastic Process	21	0	0.01		1	1	0	2015	2015
AXL	558	Head and Neck Carcinoma	C3887461	disease	Neoplasms	Neoplastic Process	786	118	0.01		1	1	0	2017	2017
AXL	558	Recurrent Childhood Glioblastoma	C3897752	disease		Neoplastic Process	51	1	0.01		1	1	0	2018	2018
AXL	558	Immunosuppression	C4048329	disease		Disease or Syndrome	632	9	0.01		1	1	0	2019	2019
AXL	558	PATENT DUCTUS ARTERIOSUS 1	C4282128	disease	Congenital, Hereditary, and Neonatal Diseases and Abnormalities; Cardiovascular Diseases	Congenital Abnormality	229	12	0.01		1	1	0	2011	2011
AXL	558	Recurrent Glioblastoma	C4288305	disease	Neoplasms	Neoplastic Process	51	1	0.01		1	1	0	2018	2018
AXL	558	Natural killer cell enteropathy	C4509932	disease	Immune System Diseases; Hemic and Lymphatic Diseases	Disease or Syndrome	2	0	0.01		1	1	0	2019	2019
AXL	558	Stage 0 Gallbladder Cancer AJCC v8	C4525297	disease		Neoplastic Process	367	56	0.01		1	1	0	2014	2014
AXL	558	Stage IIA Gallbladder Cancer AJCC v8	C4525300	disease		Neoplastic Process	367	56	0.01		1	1	0	2014	2014
AXL	558	Stage IIB Gallbladder Cancer AJCC v8	C4525301	disease		Neoplastic Process	367	56	0.01		1	1	0	2014	2014
AXL	558	Stage III Gallbladder Cancer AJCC v8	C4525302	disease		Neoplastic Process	367	56	0.01		1	1	0	2014	2014
AXL	558	Stage IV Gallbladder Cancer AJCC v8	C4525305	disease		Neoplastic Process	367	56	0.01		1	1	0	2014	2014
AXL	558	ST-segment elevation myocardial infarction (STEMI)	C4699152	disease		Disease or Syndrome	51	2	0.01		1	1	0	2019	2019
AXL	558	Ovarian cancer stage IV	C4721779	disease		Neoplastic Process	51	0	0.01		1	1	0	2010	2010
AXL	558	Malignant neoplasm of colon and/or rectum	C4722085	disease		Neoplastic Process	3669	502	0.01		1	1	0	2017	2017

## Sheet: PAK4
Gene	Gene_id	Disease	Disease_id	Type	Disease_Class	Semantic_Type	N_genes_d	N_SNPs_d	Score_gda	EL_gda	EI_gda	N_PMIDs	N_SNPs_gda	First_Ref	Last_Ref
PAK4	10298	Malignant neoplasm of breast	C0006142	disease	Neoplasms; Skin and Connective Tissue Diseases	Neoplastic Process	6941	3417	0.1		0.9	10	0	2010	2019
PAK4	10298	Malignant Neoplasms	C0006826	group	Neoplasms	Neoplastic Process	8621	1641	0.1		1	21	0	2005	2019
PAK4	10298	Neoplasm Metastasis	C0027627	phenotype	Pathological Conditions, Signs and Symptoms; Neoplasms	Neoplastic Process	6385	327	0.1		1	13	0	2010	2019
PAK4	10298	Neoplasms	C0027651	group	Neoplasms	Neoplastic Process	10161	1644	0.1		0.947	19	0	2008	2019
PAK4	10298	Tumor Cell Invasion	C1269955	phenotype		Neoplastic Process	6626	169	0.1		1	21	0	2008	2019
PAK4	10298	Primary malignant neoplasm	C1306459	group	Neoplasms	Neoplastic Process	8221	1374	0.1		1	19	0	2005	2019
PAK4	10298	Breast Carcinoma	C0678222	disease	Neoplasms; Skin and Connective Tissue Diseases	Neoplastic Process	6776	2793	0.09		0.889	9	0	2010	2019
PAK4	10298	Pancreatic carcinoma	C0235974	disease	Digestive System Diseases; Neoplasms; Endocrine System Diseases	Neoplastic Process	2689	322	0.07		1	7	0	2008	2018
PAK4	10298	Malignant neoplasm of pancreas	C0346647	disease	Digestive System Diseases; Neoplasms; Endocrine System Diseases	Neoplastic Process	2667	277	0.07		1	7	0	2008	2018
PAK4	10298	Malignant neoplasm of stomach	C0024623	disease	Digestive System Diseases; Neoplasms	Neoplastic Process	3806	615	0.06		1	6	0	2012	2017
PAK4	10298	Stomach Carcinoma	C0699791	disease	Digestive System Diseases; Neoplasms	Neoplastic Process	3720	652	0.06		1	6	0	2012	2017
PAK4	10298	Liver carcinoma	C2239176	disease	Digestive System Diseases; Neoplasms	Neoplastic Process	5725	942	0.06		1	6	0	2011	2018
PAK4	10298	Colorectal Carcinoma	C0009402	disease	Digestive System Diseases; Neoplasms	Neoplastic Process	5473	1962	0.04		1	4	0	2015	2020
PAK4	10298	Tumor Progression	C0178874	phenotype	Pathological Conditions, Signs and Symptoms	Neoplastic Process	3865	72	0.04		1	4	0	2013	2019
PAK4	10298	Malignant neoplasm of lung	C0242379	disease	Neoplasms; Respiratory Tract Diseases	Neoplastic Process	4173	1142	0.04		1	4	0	2014	2019
PAK4	10298	Malignant neoplasm of prostate	C0376358	disease	Neoplasms; Male Urogenital Diseases	Neoplastic Process	4502	1082	0.04		1	4	0	2010	2019
PAK4	10298	Carcinogenesis	C0596263	phenotype	Pathological Conditions, Signs and Symptoms; Neoplasms	Neoplastic Process	6243	355	0.04		1	4	0	2017	2019
PAK4	10298	Prostate carcinoma	C0600139	disease	Neoplasms; Male Urogenital Diseases	Neoplastic Process	4388	1168	0.04		1	4	0	2010	2019
PAK4	10298	Non-Small Cell Lung Carcinoma	C0007131	disease	Neoplasms; Respiratory Tract Diseases	Neoplastic Process	3926	712	0.03		1	3	0	2015	2019
PAK4	10298	Glioma	C0017638	disease	Neoplasms	Neoplastic Process	3097	353	0.03		1	3	0	2012	2017
PAK4	10298	Carcinoma of lung	C0684249	disease	Neoplasms; Respiratory Tract Diseases	Neoplastic Process	4081	1204	0.03		1	3	0	2014	2019
PAK4	10298	Secondary malignant neoplasm of lymph node	C0686619	disease	Pathological Conditions, Signs and Symptoms; Neoplasms	Neoplastic Process	2825	188	0.03		1	3	0	2015	2017
PAK4	10298	Primary malignant neoplasm of lung	C1306460	disease	Neoplasms; Respiratory Tract Diseases	Neoplastic Process	3894	981	0.03		1	3	0	2014	2019
PAK4	10298	ANOPHTHALMIA AND PULMONARY HYPOPLASIA	C1832661	disease	Congenital, Hereditary, and Neonatal Diseases and Abnormalities; Eye Diseases; Respiratory Tract Diseases	Disease or Syndrome	1410	80	0.03		1	3	0	2008	2017
PAK4	10298	Malignant tumor of colon	C0007102	disease	Digestive System Diseases; Neoplasms	Neoplastic Process	2969	688	0.02		1	2	0	2013	2017
PAK4	10298	Malignant neoplasm of endometrium	C0007103	disease	Neoplasms; Female Urogenital Diseases and Pregnancy Complications	Neoplastic Process	1235	197	0.02		1	2	0	2015	2017
PAK4	10298	Glioblastoma	C0017636	disease	Neoplasms	Neoplastic Process	3177	281	0.02		1	2	0	2015	2017
PAK4	10298	Multiple Myeloma	C0026764	disease	Neoplasms; Immune System Diseases; Hemic and Lymphatic Diseases; Cardiovascular Diseases	Neoplastic Process	1740	865	0.02		1	2	0	2017	2019
PAK4	10298	Pancreatitis	C0030305	disease	Digestive System Diseases	Disease or Syndrome	502	80	0.02		1	2	0	2017	2018
PAK4	10298	Conventional (Clear Cell) Renal Cell Carcinoma	C0279702	disease	Neoplasms; Female Urogenital Diseases and Pregnancy Complications; Male Urogenital Diseases	Neoplastic Process	2346	222	0.02		1	2	0	2015	2019
PAK4	10298	Endometrial Carcinoma	C0476089	disease	Neoplasms; Female Urogenital Diseases and Pregnancy Complications	Neoplastic Process	1597	326	0.02		1	2	0	2015	2017
PAK4	10298	Colon Carcinoma	C0699790	disease	Digestive System Diseases; Neoplasms	Neoplastic Process	2832	275	0.02		1	2	0	2013	2017
PAK4	10298	Glioblastoma Multiforme	C1621958	disease	Neoplasms	Neoplastic Process	3197	186	0.02		1	2	0	2015	2017
PAK4	10298	Malignant neoplasm of colon and/or rectum	C4722085	disease		Neoplastic Process	3669	502	0.02		1	2	0	2015	2019
PAK4	10298	Adenocarcinoma	C0001418	group	Neoplasms	Neoplastic Process	2235	168	0.01		1	1	0	2017	2017
PAK4	10298	Squamous cell carcinoma	C0007137	disease	Neoplasms	Neoplastic Process	2507	257	0.01		1	1	0	2009	2009
PAK4	10298	Cerebrovascular Disorders	C0007820	group	Nervous System Diseases; Cardiovascular Diseases	Disease or Syndrome	233	56	0.01		1	1	0	2017	2017
PAK4	10298	Malignant tumor of cervix	C0007847	disease	Neoplasms; Female Urogenital Diseases and Pregnancy Complications	Neoplastic Process	1718	245	0.01		1	1	0	2015	2015
PAK4	10298	Japanese Encephalitis	C0014057	disease	Infections; Nervous System Diseases	Disease or Syndrome	119	6	0.01		1	1	0	2017	2017
PAK4	10298	Endometriosis	C0014175	disease	Female Urogenital Diseases and Pregnancy Complications	Disease or Syndrome	1188	274	0.01		1	1	0	2013	2013
PAK4	10298	Esophageal Neoplasms	C0014859	group	Digestive System Diseases; Neoplasms	Neoplastic Process	1254	270	0.01		1	1	0	2018	2018
PAK4	10298	Hepatitis B	C0019163	disease	Digestive System Diseases; Infections	Disease or Syndrome	1449	519	0.01		1	1	0	2014	2014
PAK4	10298	Leukemia, Myelocytic, Acute	C0023467	disease	Neoplasms	Neoplastic Process	3111	6892	0.01		1	1	0	2019	2019
PAK4	10298	Liver diseases	C0023895	group	Digestive System Diseases	Disease or Syndrome	1019	100	0.01		1	1	0	2014	2014
PAK4	10298	Embryonal Neoplasm	C0027654	disease	Neoplasms	Neoplastic Process	57	2	0.01		1	1	0	2017	2017
PAK4	10298	Neuroblastoma	C0027819	disease	Neoplasms	Neoplastic Process	2509	386	0.01		1	1	0	2017	2017
PAK4	10298	Pancreatic Neoplasm	C0030297	disease	Digestive System Diseases; Neoplasms; Endocrine System Diseases	Neoplastic Process	764	20	0.01		1	1	0	2008	2008
PAK4	10298	Polycystic Kidney, Autosomal Dominant	C0085413	disease	Congenital, Hereditary, and Neonatal Diseases and Abnormalities; Female Urogenital Diseases and Pregnancy Complications; Male Urogenital Diseases	Disease or Syndrome	280	35	0.01		1	1	0	2017	2017
PAK4	10298	Esophageal carcinoma	C0152018	disease	Digestive System Diseases; Neoplasms	Neoplastic Process	1287	272	0.01		1	1	0	2018	2018
PAK4	10298	Secondary malignant neoplasm of bone	C0153690	disease	Pathological Conditions, Signs and Symptoms; Neoplasms; Musculoskeletal Diseases	Neoplastic Process	647	18	0.01		1	1	0	2019	2019
PAK4	10298	Neuroendocrine Tumors	C0206754	group	Neoplasms	Neoplastic Process	491	20	0.01		1	1	0	2019	2019
PAK4	10298	Congenital contractural arachnodactyly	C0220668	disease	Congenital, Hereditary, and Neonatal Diseases and Abnormalities; Musculoskeletal Diseases	Congenital Abnormality	559	48	0.01		1	1	0	2011	2011
PAK4	10298	Papillary thyroid carcinoma	C0238463	disease	Neoplasms; Endocrine System Diseases	Neoplastic Process	1348	204	0.01		1	1	0	2017	2017
PAK4	10298	Endometrioma	C0269102	disease	Female Urogenital Diseases and Pregnancy Complications	Neoplastic Process	279	4	0.01		1	1	0	2013	2013
PAK4	10298	Carcinoma breast stage IV	C0278488	disease		Neoplastic Process	573	14	0.01		1	1	0	2019	2019
PAK4	10298	Adult Glioblastoma	C0278878	disease	Neoplasms	Neoplastic Process	2528	98	0.01		1	1	0	2015	2015
PAK4	10298	Childhood Glioblastoma	C0280474	disease	Neoplasms	Neoplastic Process	2527	98	0.01		1	1	0	2015	2015
PAK4	10298	Cervix carcinoma	C0302592	disease	Neoplasms; Female Urogenital Diseases and Pregnancy Complications	Neoplastic Process	1881	283	0.01		1	1	0	2015	2015
PAK4	10298	Tumor necrosis	C0333516	phenotype	Pathological Conditions, Signs and Symptoms	Neoplastic Process	350	1	0.01		1	1	0	2015	2015
PAK4	10298	Endometriosis of uterus	C0341858	disease	Female Urogenital Diseases and Pregnancy Complications	Disease or Syndrome	154	4	0.01		1	1	0	2015	2015
PAK4	10298	Hereditary gingival fibromatosis	C0399440	disease	Congenital, Hereditary, and Neonatal Diseases and Abnormalities; Stomatognathic Diseases	Disease or Syndrome	86	0	0.01		1	1	0	2017	2017
PAK4	10298	Malignant neoplasm of esophagus	C0546837	disease	Digestive System Diseases; Neoplasms	Neoplastic Process	1286	214	0.01		1	1	0	2018	2018
PAK4	10298	Central neuroblastoma	C0700095	disease	Neoplasms; Nervous System Diseases	Neoplastic Process	2419	231	0.01		1	1	0	2017	2017
PAK4	10298	Malignant neoplasm of kidney	C0740457	disease	Neoplasms; Female Urogenital Diseases and Pregnancy Complications; Male Urogenital Diseases	Neoplastic Process	664	22	0.01		1	1	0	2016	2016
PAK4	10298	Enzyme inhibition disorder	C0877008	phenotype		Disease or Syndrome	171	1	0.01		1	1	0	2018	2018
PAK4	10298	ovarian neoplasm	C0919267	disease	Neoplasms; Female Urogenital Diseases and Pregnancy Complications; Endocrine System Diseases	Neoplastic Process	2542	757	0.01		1	1	0	2010	2010
PAK4	10298	Metastatic Prostate Carcinoma	C0936223	disease	Neoplasms; Male Urogenital Diseases	Neoplastic Process	362	24	0.01		1	1	1	2013	2013
PAK4	10298	Gestational Trophoblastic Neoplasms	C1135868	group	Neoplasms; Female Urogenital Diseases and Pregnancy Complications	Neoplastic Process	98	7	0.01		1	1	0	2011	2011
PAK4	10298	Malignant neoplasm of ovary	C1140680	disease	Neoplasms; Female Urogenital Diseases and Pregnancy Complications; Endocrine System Diseases	Neoplastic Process	2563	315	0.01		1	1	0	2010	2010
PAK4	10298	Pancreatic Ductal Adenocarcinoma	C1335302	disease	Digestive System Diseases; Neoplasms; Endocrine System Diseases	Neoplastic Process	970	22	0.01		1	1	0	2017	2017
PAK4	10298	Renal carcinoma	C1378703	disease	Neoplasms; Female Urogenital Diseases and Pregnancy Complications; Male Urogenital Diseases	Neoplastic Process	665	21	0.01		1	1	0	2016	2016
PAK4	10298	Mammary Neoplasms	C1458155	group	Neoplasms; Skin and Connective Tissue Diseases	Neoplastic Process	2780	385	0.01		1	1	0	2017	2017
PAK4	10298	Hepatocarcinogenesis	C1512409	disease	Pathological Conditions, Signs and Symptoms; Neoplasms	Neoplastic Process	855	24	0.01		1	1	0	2012	2012
PAK4	10298	Mammary Tumorigenesis	C1512981	phenotype	Pathological Conditions, Signs and Symptoms; Neoplasms	Neoplastic Process	162	5	0.01		1	1	0	2010	2010
PAK4	10298	CEREBRAL CAVERNOUS MALFORMATIONS 2	C1864041	disease	Pathological Conditions, Signs and Symptoms; Congenital, Hereditary, and Neonatal Diseases and Abnormalities; Musculoskeletal Diseases; Nervous System Diseases; Mental Disorders; Stomatognathic Diseases; Behavior and Behavior Mechanisms	Disease or Syndrome	4	16	0.01		1	1	0	2017	2017
PAK4	10298	Gestational trophoblastic disease	C2931618	disease	Neoplasms; Female Urogenital Diseases and Pregnancy Complications	Disease or Syndrome	75	0	0.01		1	1	0	2011	2011
PAK4	10298	Triple Negative Breast Neoplasms	C3539878	disease	Neoplasms; Skin and Connective Tissue Diseases	Neoplastic Process	1674	99	0.01		1	1	0	2017	2017
PAK4	10298	cervical cancer	C4048328	disease	Neoplasms; Female Urogenital Diseases and Pregnancy Complications	Neoplastic Process	1817	268	0.01		1	1	0	2015	2015
PAK4	10298	Childhood Neuroblastoma	C4086165	disease	Neoplasms	Neoplastic Process	2420	231	0.01		1	1	0	2017	2017
PAK4	10298	Carcinoma, Ovarian Epithelial	C4721610	disease	Neoplasms; Female Urogenital Diseases and Pregnancy Complications; Endocrine System Diseases	Neoplastic Process	2841	327	0.01		1	1	0	2010	2010
PAK4	10298	Triple-Negative Breast Carcinoma	C4722518	disease	Neoplasms; Skin and Connective Tissue Diseases	Neoplastic Process	1598	96	0.01		1	1	0	2017	2017

## Sheet: TYK2
Gene	Gene_id	Disease	Disease_id	Type	Disease_Class	Semantic_Type	N_genes_d	N_SNPs_d	Score_gda	EL_gda	EI_gda	N_PMIDs	N_SNPs_gda	First_Ref	Last_Ref
TYK2	7297	Tyrosine Kinase 2 Deficiency	C1969086	disease	Congenital, Hereditary, and Neonatal Diseases and Abnormalities; Immune System Diseases; Hemic and Lymphatic Diseases	Disease or Syndrome	2	7	0.72	strong	1	5	7	2006	2016
TYK2	7297	Crohn Disease	C0010346	disease	Digestive System Diseases	Disease or Syndrome	1382	1147	0.62		0.8	5	4	2010	2016
TYK2	7297	Psoriasis	C0033860	disease	Skin and Connective Tissue Diseases	Disease or Syndrome	1308	705	0.5		1	14	4	2010	2019
TYK2	7297	Rheumatoid Arthritis	C0003873	disease	Skin and Connective Tissue Diseases; Musculoskeletal Diseases; Immune System Diseases	Disease or Syndrome	2723	2387	0.49		1	15	3	2007	2019
TYK2	7297	Multiple Sclerosis	C0026769	disease	Immune System Diseases; Nervous System Diseases	Disease or Syndrome	1800	1022	0.49		1	10	2	2009	2014
TYK2	7297	Diabetes Mellitus, Insulin-Dependent	C0011854	disease	Nutritional and Metabolic Diseases; Immune System Diseases; Endocrine System Diseases	Disease or Syndrome	1675	954	0.43		1	7	3	2010	2018
TYK2	7297	Primary biliary cirrhosis	C0008312	disease	Pathological Conditions, Signs and Symptoms; Digestive System Diseases	Disease or Syndrome	478	667	0.4		1	2	2	2012	2015
TYK2	7297	Precursor T-Cell Lymphoblastic Leukemia-Lymphoma	C1961099	disease	Neoplasms; Immune System Diseases; Hemic and Lymphatic Diseases	Neoplastic Process	644	23	0.32		1	2	0	2013	2017
TYK2	7297	Major Depressive Disorder	C1269683	disease	Mental Disorders	Mental or Behavioral Dysfunction	1236	1451	0.31		1	1	0	2010	2010
TYK2	7297	Cocaine Abuse	C0009171	disease	Chemically-Induced Disorders; Mental Disorders	Mental or Behavioral Dysfunction	144	3	0.3		1	1	0	2008	2008
TYK2	7297	Biliary cirrhosis	C0023892	disease	Pathological Conditions, Signs and Symptoms; Digestive System Diseases	Disease or Syndrome	132	36	0.3		1	1	0	2012	2012
TYK2	7297	Pustulosis of Palms and Soles	C0030246	disease	Skin and Connective Tissue Diseases	Disease or Syndrome	74	1	0.3		1	1	0	2010	2010
TYK2	7297	Unipolar Depression	C0041696	disease	Mental Disorders	Mental or Behavioral Dysfunction	641	225	0.3		1	1	0	2010	2010
TYK2	7297	Crohn's disease of large bowel	C0156147	disease	Digestive System Diseases	Disease or Syndrome	96	1	0.3		1	1	0	2010	2010
TYK2	7297	Diabetes, Autoimmune	C0205734	disease	Nutritional and Metabolic Diseases; Immune System Diseases; Endocrine System Diseases	Disease or Syndrome	172	4	0.3		1	1	0	2018	2018
TYK2	7297	Lymphomatoid Papulosis	C0206182	disease	Neoplasms; Immune System Diseases; Hemic and Lymphatic Diseases	Neoplastic Process	34	0	0.3		1	1	0	2014	2014
TYK2	7297	Cocaine-Related Disorders	C0236736	group	Chemically-Induced Disorders; Mental Disorders	Mental or Behavioral Dysfunction	121	0	0.3		1	1	0	2008	2008
TYK2	7297	Secondary Biliary Cholangitis	C0238065	disease	Pathological Conditions, Signs and Symptoms; Digestive System Diseases	Disease or Syndrome	42	0	0.3		1	1	0	2012	2012
TYK2	7297	Crohn's disease of the ileum	C0267380	disease	Digestive System Diseases	Disease or Syndrome	55	0	0.3		1	1	0	2010	2010
TYK2	7297	Brittle diabetes	C0342302	disease	Nutritional and Metabolic Diseases; Immune System Diseases; Endocrine System Diseases	Disease or Syndrome	44	0	0.3		1	1	0	2018	2018
TYK2	7297	Depressed mood	C0344315	phenotype	Behavior and Behavior Mechanisms	Mental or Behavioral Dysfunction	1461	269	0.3		1	1	0	2010	2010
TYK2	7297	Cocaine Dependence	C0600427	disease	Chemically-Induced Disorders; Mental Disorders	Mental or Behavioral Dysfunction	199	39	0.3		1	1	0	2008	2008
TYK2	7297	Regional enteritis	C0678202	disease	Digestive System Diseases	Disease or Syndrome	46	15	0.3		1	1	0	2010	2010
TYK2	7297	Multiple Sclerosis, Acute Fulminating	C0751324	disease	Immune System Diseases; Nervous System Diseases	Disease or Syndrome	45	0	0.3		1	1	0	2009	2009
TYK2	7297	IIeocolitis	C0949272	disease	Digestive System Diseases	Disease or Syndrome	53	3	0.3		1	1	0	2010	2010
TYK2	7297	Primary Cutaneous Anaplastic Large Cell Lymphoma	C1301362	disease	Neoplasms; Immune System Diseases; Hemic and Lymphatic Diseases	Neoplastic Process	24	0	0.3		1	1	0	2014	2014
TYK2	7297	Adenocarcinoma of large intestine	C1319315	disease	Digestive System Diseases; Neoplasms	Neoplastic Process	543	432	0.3			0	0
TYK2	7297	Paranoia	C1456784	disease	Mental Disorders	Mental or Behavioral Dysfunction	35	5	0.3		1	1	0	2008	2008
TYK2	7297	Diabetes Mellitus, Ketosis-Prone	C3837958	disease	Nutritional and Metabolic Diseases; Immune System Diseases; Endocrine System Diseases	Disease or Syndrome	57	4	0.3		1	1	0	2018	2018
TYK2	7297	Biliary Cirrhosis, Primary, 1	C4551595	disease	Pathological Conditions, Signs and Symptoms; Digestive System Diseases	Disease or Syndrome	42	0	0.3		1	1	0	2012	2012
TYK2	7297	Diabetes Mellitus, Sudden-Onset	C4554117	disease	Nutritional and Metabolic Diseases; Immune System Diseases; Endocrine System Diseases	Disease or Syndrome	44	0	0.3		1	1	0	2018	2018
TYK2	7297	Obesity	C0028754	disease	Pathological Conditions, Signs and Symptoms; Nutritional and Metabolic Diseases	Disease or Syndrome	2821	1111	0.21		1	1	0	2012	2012
TYK2	7297	Autoimmune Diseases	C0004364	group	Immune System Diseases	Disease or Syndrome	1758	428	0.2		1	15	4	2005	2019
TYK2	7297	Lupus Erythematosus, Systemic	C0024141	disease	Skin and Connective Tissue Diseases; Immune System Diseases	Disease or Syndrome	1883	1172	0.2		0.955	22	11	2005	2019
TYK2	7297	Inflammatory Bowel Diseases	C0021390	group	Digestive System Diseases	Disease or Syndrome	1577	605	0.14		1	5	3	2015	2019
TYK2	7297	Ulcerative Colitis	C0009324	disease	Digestive System Diseases	Disease or Syndrome	1458	827	0.11		1	3	4	2015	2016
TYK2	7297	Immunologic Deficiency Syndromes	C0021051	group	Immune System Diseases	Disease or Syndrome	973	31	0.11		1	1	0	2006	2006
TYK2	7297	Sarcoidosis	C0036202	disease	Hemic and Lymphatic Diseases	Disease or Syndrome	413	787	0.11		1	2	1	2006	2015
TYK2	7297	Systemic Scleroderma	C0036421	disease	Skin and Connective Tissue Diseases	Disease or Syndrome	979	287	0.11		1	2	2	2016	2019
TYK2	7297	Ankylosing spondylitis	C0038013	disease	Musculoskeletal Diseases	Disease or Syndrome	710	609	0.11		1	2	2	2016	2018
TYK2	7297	Cholangitis, Sclerosing	C0008313	disease	Digestive System Diseases	Disease or Syndrome	188	276	0.1		1	1	2	2016	2016
TYK2	7297	Hypercholesterolemia, Familial	C0020445	disease	Congenital, Hereditary, and Neonatal Diseases and Abnormalities; Nutritional and Metabolic Diseases	Disease or Syndrome	203	1423	0.1		1	1	1	2013	2013
TYK2	7297	Hypothyroidism	C0020676	disease	Endocrine System Diseases	Disease or Syndrome	613	283	0.1		1	1	1	2019	2019
TYK2	7297	Myositis	C0027121	disease	Musculoskeletal Diseases; Nervous System Diseases	Disease or Syndrome	254	43	0.1		1	1	1	2019	2019
TYK2	7297	Neoplasms	C0027651	group	Neoplasms	Neoplastic Process	10161	1644	0.1		0.9	10	0	1996	2019
TYK2	7297	Platelet Count measurement	C0032181	phenotype		Laboratory Procedure	265	457	0.1		1	1	1	2016	2016
TYK2	7297	Juvenile-Onset Still Disease	C0087031	disease	Skin and Connective Tissue Diseases; Musculoskeletal Diseases; Immune System Diseases	Disease or Syndrome	171	41	0.1		1	1	1	2013	2013
TYK2	7297	Psoriasis vulgaris	C0263361	disease	Skin and Connective Tissue Diseases	Disease or Syndrome	255	80	0.1		1	1	1	2015	2015
TYK2	7297	Autoantibody measurement	C1272321	phenotype		Laboratory Procedure	27	52	0.1		1	1	1	2011	2011
TYK2	7297	Systemic onset juvenile chronic arthritis	C1384600	disease	Skin and Connective Tissue Diseases; Musculoskeletal Diseases; Immune System Diseases	Disease or Syndrome	90	53	0.1		1	1	1	2013	2013
TYK2	7297	Recurrent viral infection	C1837066	phenotype	Infections	Finding	32	0	0.1			0	0
TYK2	7297	Recurrent fungal infections	C1844384	phenotype		Finding	20	2	0.1			0	0
TYK2	7297	Rheumatoid Arthritis, Systemic Juvenile	C1858558	disease	Skin and Connective Tissue Diseases; Musculoskeletal Diseases; Immune System Diseases	Disease or Syndrome	30	42	0.1		1	1	1	2013	2013
TYK2	7297	Juvenile pauciarticular chronic arthritis	C2931171	disease	Skin and Connective Tissue Diseases; Musculoskeletal Diseases; Immune System Diseases	Disease or Syndrome	26	31	0.1		1	1	1	2013	2013
TYK2	7297	AUTOIMMUNE DISEASE, SUSCEPTIBILITY TO, 6	C3150797	disease		Finding	82	141	0.1		1	1	1	2019	2019
TYK2	7297	Recurrent respiratory infections	C3806482	phenotype	Infections; Respiratory Tract Diseases	Finding	318	7	0.1			0	0
TYK2	7297	Polyarticular Juvenile Idiopathic Arthritis, Rheumatoid Factor Negative	C3890205	disease	Skin and Connective Tissue Diseases; Musculoskeletal Diseases; Immune System Diseases	Disease or Syndrome	26	31	0.1		1	1	1	2013	2013
TYK2	7297	Oligoarticular Juvenile Idiopathic Arthritis	C3898105	disease	Skin and Connective Tissue Diseases; Musculoskeletal Diseases; Immune System Diseases	Disease or Syndrome	51	35	0.1		1	1	1	2013	2013
TYK2	7297	AUTOIMMUNE DISEASE, MULTISYSTEM, INFANTILE-ONSET, 1	C4014795	disease		Disease or Syndrome	82	142	0.1		1	1	1	2019	2019
TYK2	7297	Recurrent mycobacterial infections	C4023438	phenotype		Finding	9	0	0.1			0	0
TYK2	7297	AUTOIMMUNE DISEASE, MULTISYSTEM, INFANTILE-ONSET, 2	C4310768	disease		Disease or Syndrome	82	132	0.1		1	1	1	2019	2019
TYK2	7297	Job Syndrome	C3887645	disease	Congenital, Hereditary, and Neonatal Diseases and Abnormalities; Immune System Diseases; Hemic and Lymphatic Diseases	Disease or Syndrome	35	12	0.08		1	8	0	2006	2019
TYK2	7297	Malignant Neoplasms	C0006826	group	Neoplasms	Neoplastic Process	8621	1641	0.06		1	6	0	2012	2019
TYK2	7297	Mycobacterium Infections	C0026918	group	Infections	Disease or Syndrome	183	14	0.05		1	5	0	2008	2016
TYK2	7297	Primary malignant neoplasm	C1306459	group	Neoplasms	Neoplastic Process	8221	1374	0.05		1	5	0	2017	2019
TYK2	7297	Malignant neoplasm of breast	C0006142	disease	Neoplasms; Skin and Connective Tissue Diseases	Neoplastic Process	6941	3417	0.04		1	4	1	2012	2017
TYK2	7297	Encephalitis, St. Louis	C0014060	disease	Infections; Nervous System Diseases	Disease or Syndrome	272	34	0.04		1	4	5	2007	2019
TYK2	7297	Lymphoma	C0024299	group	Neoplasms; Immune System Diseases; Hemic and Lymphatic Diseases	Neoplastic Process	1548	91	0.04		1	4	0	2004	2019
TYK2	7297	Breast Carcinoma	C0678222	disease	Neoplasms; Skin and Connective Tissue Diseases	Neoplastic Process	6776	2793	0.04		1	4	1	2012	2017
TYK2	7297	Diabetes	C0011847	disease	Endocrine System Diseases	Disease or Syndrome	2359	710	0.03		1	3	0	2015	2019
TYK2	7297	Diabetes Mellitus	C0011849	group	Nutritional and Metabolic Diseases; Endocrine System Diseases	Disease or Syndrome	2803	824	0.03		1	3	0	2015	2019
TYK2	7297	Myeloproliferative disease	C0027022	group	Hemic and Lymphatic Diseases	Neoplastic Process	365	43	0.03		1	3	0	2006	2017
TYK2	7297	Polycythemia Vera	C0032463	disease	Neoplasms; Hemic and Lymphatic Diseases	Neoplastic Process	291	38	0.03		1	3	0	2005	2012
TYK2	7297	Herpes encephalitis	C0276226	disease	Infections; Nervous System Diseases	Disease or Syndrome	42	1	0.03		0.667	3	0	2008	2015
TYK2	7297	Chronic myeloproliferative disorder	C1292778	disease	Neoplasms; Hemic and Lymphatic Diseases	Neoplastic Process	366	47	0.03		1	3	0	2006	2017
TYK2	7297	Adult Lymphoma	C1332206	disease	Neoplasms; Immune System Diseases; Hemic and Lymphatic Diseases	Neoplastic Process	1169	66	0.03		1	3	0	2004	2017
TYK2	7297	Childhood Lymphoma	C1332979	disease	Neoplasms; Immune System Diseases; Hemic and Lymphatic Diseases	Neoplastic Process	1171	66	0.03		1	3	0	2004	2017
TYK2	7297	Hyper-Immunoglobulin E Syndrome, Autosomal Recessive	C1968689	disease	Congenital, Hereditary, and Neonatal Diseases and Abnormalities; Immune System Diseases; Hemic and Lymphatic Diseases	Disease or Syndrome	4	0	0.03		1	3	0	2009	2011
TYK2	7297	Alzheimer's Disease	C0002395	disease	Nervous System Diseases; Mental Disorders	Disease or Syndrome	3397	1843	0.02		1	2	0	2010	2018
TYK2	7297	Malignant tumor of colon	C0007102	disease	Digestive System Diseases; Neoplasms	Neoplastic Process	2969	688	0.02		1	2	0	2013	2014
TYK2	7297	Eczema	C0013595	disease	Skin and Connective Tissue Diseases	Disease or Syndrome	863	368	0.02		1	2	0	2016	2019
TYK2	7297	Childhood Acute Lymphoblastic Leukemia	C0023452	disease	Neoplasms; Immune System Diseases; Hemic and Lymphatic Diseases	Neoplastic Process	1096	261	0.02		1	2	0	2006	2017
TYK2	7297	Neoplasm Metastasis	C0027627	phenotype	Pathological Conditions, Signs and Symptoms; Neoplasms	Neoplastic Process	6385	327	0.02		1	2	0	2012	2017
TYK2	7297	Gastrointestinal Stromal Tumors	C0238198	group	Digestive System Diseases; Neoplasms	Neoplastic Process	538	154	0.02		1	2	0	2007	2008
TYK2	7297	Primary immune deficiency disorder	C0398686	group	Immune System Diseases	Disease or Syndrome	93	23	0.02		1	2	0	2006	2018
TYK2	7297	Carcinogenesis	C0596263	phenotype	Pathological Conditions, Signs and Symptoms; Neoplasms	Neoplastic Process	6243	355	0.02		1	2	0	2017	2019
TYK2	7297	Colon Carcinoma	C0699790	disease	Digestive System Diseases; Neoplasms	Neoplastic Process	2832	275	0.02		1	2	0	2013	2014
TYK2	7297	Malignant Peripheral Nerve Sheath Tumor	C0751690	disease	Neoplasms; Nervous System Diseases	Neoplastic Process	261	19	0.02		1	2	0	2017	2019
TYK2	7297	Liver carcinoma	C2239176	disease	Digestive System Diseases; Neoplasms	Neoplastic Process	5725	942	0.02		1	2	0	2018	2019
TYK2	7297	Acute periodontitis	C0001342	disease	Stomatognathic Diseases	Disease or Syndrome	130	49	0.01		1	1	0	2016	2016
TYK2	7297	Primary Myelofibrosis	C0001815	disease	Hemic and Lymphatic Diseases	Neoplastic Process	282	29	0.01		1	1	0	2006	2006
TYK2	7297	Arthritis, Psoriatic	C0003872	disease	Skin and Connective Tissue Diseases; Musculoskeletal Diseases	Disease or Syndrome	450	89	0.01		1	1	1	2017	2017
TYK2	7297	Astrocytoma	C0004114	disease	Neoplasms	Neoplastic Process	985	59	0.01		1	1	0	2016	2016
TYK2	7297	Pneumonia, Bacterial	C0004626	group	Infections; Respiratory Tract Diseases	Disease or Syndrome	66	2	0.01		1	1	0	2017	2017
TYK2	7297	Behcet Syndrome	C0004943	disease	Congenital, Hereditary, and Neonatal Diseases and Abnormalities; Eye Diseases; Skin and Connective Tissue Diseases; Stomatognathic Diseases; Cardiovascular Diseases	Disease or Syndrome	502	243	0.01		1	1	0	2014	2014
TYK2	7297	Burkitt Lymphoma	C0006413	disease	Neoplasms; Infections; Immune System Diseases; Hemic and Lymphatic Diseases	Neoplastic Process	556	13	0.01		1	1	0	1994	1994
TYK2	7297	Rectal Carcinoma	C0007113	disease	Digestive System Diseases; Neoplasms	Neoplastic Process	472	112	0.01		1	1	0	2013	2013
TYK2	7297	Renal Cell Carcinoma	C0007134	disease	Neoplasms; Female Urogenital Diseases and Pregnancy Complications; Male Urogenital Diseases	Neoplastic Process	2084	288	0.01		1	1	0	2007	2007
TYK2	7297	Chagas Cardiomyopathy	C0007930	disease	Infections; Cardiovascular Diseases	Disease or Syndrome	37	8	0.01		1	1	0	2018	2018
TYK2	7297	Colorectal Carcinoma	C0009402	disease	Digestive System Diseases; Neoplasms	Neoplastic Process	5473	1962	0.01		1	1	0	2013	2013
TYK2	7297	Dermatitis	C0011603	disease	Skin and Connective Tissue Diseases	Disease or Syndrome	496	16	0.01		1	1	0	2014	2014
TYK2	7297	Dermatitis, Atopic	C0011615	disease	Congenital, Hereditary, and Neonatal Diseases and Abnormalities; Skin and Connective Tissue Diseases; Immune System Diseases	Disease or Syndrome	751	232	0.01		1	1	0	2019	2019
TYK2	7297	Dermatomyositis	C0011633	disease	Skin and Connective Tissue Diseases; Musculoskeletal Diseases; Nervous System Diseases	Disease or Syndrome	235	34	0.01		0	1	4	2017	2017
TYK2	7297	Diabetes Mellitus, Non-Insulin-Dependent	C0011860	disease	Nutritional and Metabolic Diseases; Endocrine System Diseases	Disease or Syndrome	3134	2672	0.01		1	1	0	2015	2015
TYK2	7297	Endometriosis	C0014175	disease	Female Urogenital Diseases and Pregnancy Complications	Disease or Syndrome	1188	274	0.01		1	1	3	2013	2013
TYK2	7297	Fibrosarcoma	C0016057	disease	Neoplasms	Neoplastic Process	413	9	0.01		1	1	0	2005	2005
TYK2	7297	Glioblastoma	C0017636	disease	Neoplasms	Neoplastic Process	3177	281	0.01		1	1	0	2016	2016
TYK2	7297	Hepatitis C	C0019196	disease	Digestive System Diseases; Infections	Disease or Syndrome	1768	347	0.01		1	1	0	2016	2016
TYK2	7297	Immune System Diseases	C0021053	group	Immune System Diseases	Disease or Syndrome	451	116	0.01		1	1	0	2013	2013
TYK2	7297	leukemia	C0023418	disease	Neoplasms	Neoplastic Process	2111	144	0.01		1	1	0	2004	2004
TYK2	7297	Lymphoid leukemia	C0023448	disease	Neoplasms; Immune System Diseases; Hemic and Lymphatic Diseases	Neoplastic Process	288	4	0.01		1	1	0	2004	2004
TYK2	7297	Acute lymphocytic leukemia	C0023449	disease	Neoplasms; Immune System Diseases; Hemic and Lymphatic Diseases	Neoplastic Process	1293	222	0.01		1	1	0	2006	2006
TYK2	7297	Lupus Vulgaris	C0024131	disease	Infections; Skin and Connective Tissue Diseases	Disease or Syndrome	526	44	0.01		1	1	0	2008	2008
TYK2	7297	Lupus Erythematosus, Discoid	C0024138	disease	Skin and Connective Tissue Diseases	Disease or Syndrome	552	46	0.01		1	1	0	2008	2008
TYK2	7297	Lupus Erythematosus, Subacute Cutaneous	C0024140	disease	Skin and Connective Tissue Diseases	Disease or Syndrome	39	1	0.01		1	1	0	2010	2010
TYK2	7297	Lymphopenia	C0024312	disease	Immune System Diseases; Hemic and Lymphatic Diseases	Disease or Syndrome	239	16	0.01		1	1	0	2018	2018
TYK2	7297	Lymphoproliferative Disorders	C0024314	group	Immune System Diseases; Hemic and Lymphatic Diseases	Neoplastic Process	300	14	0.01		1	1	0	2014	2014
TYK2	7297	melanoma	C0025202	disease	Neoplasms	Neoplastic Process	3087	515	0.01		1	1	0	2017	2017
TYK2	7297	Meningioma	C0025286	disease	Neoplasms; Nervous System Diseases	Neoplastic Process	634	43	0.01		0	1	0	1999	1999
TYK2	7297	Mixed Salivary Gland Tumor	C0026277	disease	Neoplasms	Neoplastic Process	185	3	0.01		1	1	0	2016	2016
TYK2	7297	Mucocutaneous Lymph Node Syndrome	C0026691	disease	Skin and Connective Tissue Diseases; Hemic and Lymphatic Diseases; Cardiovascular Diseases	Disease or Syndrome	370	195	0.01		1	1	0	2017	2017
TYK2	7297	Myxoma	C0027149	disease	Neoplasms	Neoplastic Process	51	0	0.01		1	1	0	2009	2009
TYK2	7297	Neurofibromatosis 1	C0027831	disease	Congenital, Hereditary, and Neonatal Diseases and Abnormalities; Neoplasms; Nervous System Diseases	Neoplastic Process	311	827	0.01		1	1	0	2017	2017
TYK2	7297	oligodendroglioma	C0028945	disease	Neoplasms	Neoplastic Process	282	21	0.01		1	1	0	2016	2016
TYK2	7297	Aggressive Periodontitis	C0031106	disease	Stomatognathic Diseases	Disease or Syndrome	184	59	0.01		1	1	0	2016	2016
TYK2	7297	Prostatic Neoplasms	C0033578	group	Neoplasms; Male Urogenital Diseases	Neoplastic Process	1722	31	0.01		1	1	0	2008	2008
TYK2	7297	Rheumatism	C0035435	disease	Skin and Connective Tissue Diseases; Musculoskeletal Diseases	Disease or Syndrome	197	19	0.01		1	1	7	2016	2016
TYK2	7297	Sarcoidosis, Pulmonary	C0036205	disease	Respiratory Tract Diseases; Hemic and Lymphatic Diseases	Disease or Syndrome	81	1	0.01		1	1	0	2006	2006
TYK2	7297	Septicemia	C0036690	disease	Pathological Conditions, Signs and Symptoms; Infections	Disease or Syndrome	1285	141	0.01		1	1	0	2017	2017
TYK2	7297	Chagas Disease	C0041234	disease	Infections	Disease or Syndrome	202	10	0.01		1	1	0	2018	2018
TYK2	7297	Tuberculosis	C0041296	disease	Infections	Disease or Syndrome	1256	328	0.01		1	1	1	2018	2018
TYK2	7297	Vasculitis	C0042384	disease	Cardiovascular Diseases	Disease or Syndrome	294	24	0.01		1	1	0	2017	2017
TYK2	7297	Virus Diseases	C0042769	group	Infections	Disease or Syndrome	1471	42	0.01		1	1	0	2011	2011
TYK2	7297	Pyoderma Gangrenosum	C0085652	disease	Skin and Connective Tissue Diseases	Disease or Syndrome	47	2	0.01		1	1	0	2016	2016
TYK2	7297	Polymyositis	C0085655	disease	Musculoskeletal Diseases; Nervous System Diseases	Disease or Syndrome	183	22	0.01		0	1	2	2017	2017
TYK2	7297	Ki-1+ Anaplastic Large Cell Lymphoma	C0206180	disease	Neoplasms; Immune System Diseases; Hemic and Lymphatic Diseases	Neoplastic Process	300	10	0.01		1	1	0	2019	2019
TYK2	7297	Adult type dermatomyositis	C0221056	disease	Skin and Connective Tissue Diseases; Musculoskeletal Diseases; Nervous System Diseases	Disease or Syndrome	218	31	0.01		0	1	4	2017	2017
TYK2	7297	Sepsis	C0243026	disease	Pathological Conditions, Signs and Symptoms; Infections	Disease or Syndrome	1453	144	0.01		1	1	0	2017	2017
TYK2	7297	Epithelial hyperplasia of skin	C0263641	disease	Pathological Conditions, Signs and Symptoms	Disease or Syndrome	79	4	0.01		1	1	0	2014	2014
TYK2	7297	Familial Hemophagocytic Lymphocytosis	C0272199	phenotype	Hemic and Lymphatic Diseases	Disease or Syndrome	35	6	0.01		1	1	0	1998	1998
TYK2	7297	Disease due to Parvoviridae	C0276275	disease	Infections	Disease or Syndrome	71	2	0.01		1	1	0	2015	2015
TYK2	7297	Adult Fibrosarcoma	C0278595	disease	Neoplasms	Neoplastic Process	387	9	0.01		1	1	0	2005	2005
TYK2	7297	Adult Malignant Peripheral Nerve Sheath Tumor	C0278622	disease	Neoplasms; Nervous System Diseases	Neoplastic Process	62	2	0.01		1	1	0	2019	2019
TYK2	7297	Adult Burkitt Lymphoma	C0278764	disease	Neoplasms; Infections; Immune System Diseases; Hemic and Lymphatic Diseases	Neoplastic Process	475	7	0.01		1	1	0	1994	1994
TYK2	7297	Adult Glioblastoma	C0278878	disease	Neoplasms	Neoplastic Process	2528	98	0.01		1	1	0	2016	2016
TYK2	7297	Childhood Burkitt Lymphoma	C0278879	disease	Neoplasms; Infections; Immune System Diseases; Hemic and Lymphatic Diseases	Neoplastic Process	477	7	0.01		1	1	0	1994	1994
TYK2	7297	Adult Oligodendroglioma	C0279070	disease	Neoplasms	Neoplastic Process	154	19	0.01		1	1	0	2016	2016
TYK2	7297	Gallbladder adenocarcinoma	C0279651	disease	Digestive System Diseases; Neoplasms	Neoplastic Process	53	2	0.01		1	1	0	1998	1998
TYK2	7297	Conventional (Clear Cell) Renal Cell Carcinoma	C0279702	disease	Neoplasms; Female Urogenital Diseases and Pregnancy Complications; Male Urogenital Diseases	Neoplastic Process	2346	222	0.01		1	1	0	2007	2007
TYK2	7297	Childhood Malignant Peripheral Nerve Sheath Tumor	C0279987	disease	Neoplasms; Nervous System Diseases	Neoplastic Process	62	2	0.01		1	1	0	2019	2019
TYK2	7297	Childhood Glioblastoma	C0280474	disease	Neoplasms	Neoplastic Process	2527	98	0.01		1	1	0	2016	2016
TYK2	7297	Childhood Oligodendroglioma	C0280475	disease	Neoplasms	Neoplastic Process	154	19	0.01		1	1	0	2016	2016
TYK2	7297	Condyloma	C0302180	disease		Disease or Syndrome	40	0	0.01		1	1	0	2001	2001
TYK2	7297	Secondary bacterial pneumonia	C0339952	disease	Infections; Respiratory Tract Diseases	Disease or Syndrome	6	0	0.01		1	1	0	2017	2017
TYK2	7297	Eosinophilic esophagitis	C0341106	disease	Digestive System Diseases; Immune System Diseases; Hemic and Lymphatic Diseases	Disease or Syndrome	183	40	0.01		1	1	0	2019	2019
TYK2	7297	Lupus Erythematosus	C0409974	disease	Pathological Conditions, Signs and Symptoms; Skin and Connective Tissue Diseases; Immune System Diseases	Disease or Syndrome	558	44	0.01		1	1	0	2008	2008
TYK2	7297	Hyperactive behavior	C0424295	phenotype	Pathological Conditions, Signs and Symptoms; Nervous System Diseases	Mental or Behavioral Dysfunction	1263	112	0.01		1	1	0	2012	2012
TYK2	7297	Lymphoid neoplasm	C0598798	disease	Neoplasms; Immune System Diseases; Hemic and Lymphatic Diseases	Neoplastic Process	30	1	0.01		1	1	0	2004	2004
TYK2	7297	Secondary malignant neoplasm of lymph node	C0686619	disease	Pathological Conditions, Signs and Symptoms; Neoplasms	Neoplastic Process	2825	188	0.01		1	1	0	2012	2012
TYK2	7297	Well Differentiated Oligodendroglioma	C0751396	disease	Neoplasms	Neoplastic Process	270	22	0.01		1	1	0	2016	2016
TYK2	7297	Adult Acute Lymphocytic Leukemia	C0751606	disease		Neoplastic Process	860	154	0.01		1	1	0	2006	2006
TYK2	7297	Cardiomyopathies	C0878544	group	Cardiovascular Diseases	Disease or Syndrome	925	294	0.01		1	1	0	2018	2018
TYK2	7297	Sarcoma	C1261473	group	Neoplasms	Neoplastic Process	853	42	0.01		1	1	0	2019	2019
TYK2	7297	Mild cognitive disorder	C1270972	disease	Mental Disorders	Mental or Behavioral Dysfunction	430	96	0.01		1	1	0	2018	2018
TYK2	7297	Childhood Leukemia	C1332977	disease	Neoplasms	Neoplastic Process	1740	140	0.01		1	1	0	2004	2004
TYK2	7297	Glioblastoma Multiforme	C1621958	disease	Neoplasms	Neoplastic Process	3197	186	0.01		1	1	0	2016	2016
TYK2	7297	TARSAL-CARPAL COALITION SYNDROME	C1861305	disease	Congenital, Hereditary, and Neonatal Diseases and Abnormalities; Musculoskeletal Diseases	Disease or Syndrome	261	13	0.01		1	1	0	2001	2001
TYK2	7297	Juvenile arthritis	C3495559	disease	Skin and Connective Tissue Diseases; Musculoskeletal Diseases; Immune System Diseases	Disease or Syndrome	450	128	0.01		1	1	1	2017	2017
TYK2	7297	Inflammatory dermatosis	C3875321	disease	Skin and Connective Tissue Diseases	Disease or Syndrome	382	6	0.01		1	1	0	2014	2014
TYK2	7297	Childhood Astrocytoma	C4086152	disease	Neoplasms	Neoplastic Process	615	39	0.01		1	1	0	2016	2016
TYK2	7297	Malignant neoplasm of soft tissue	C4551686	group	Neoplasms	Neoplastic Process	699	32	0.01		1	1	0	2019	2019
TYK2	7297	Malignant neoplasm of colon and/or rectum	C4722085	disease		Neoplastic Process	3669	502	0.01		1	1	0	2013	2013

## Sheet: PHKG1
Gene	Gene_id	Disease	Disease_id	Type	Disease_Class	Semantic_Type	N_genes_d	N_SNPs_d	Score_gda	EL_gda	EI_gda	N_PMIDs	N_SNPs_gda	First_Ref	Last_Ref
PHKG1	5260	Adenocarcinoma of large intestine	C1319315	disease	Digestive System Diseases; Neoplasms	Neoplastic Process	543	432	0.3			0	1
PHKG1	5260	Glycogen Storage Disease, Type IXD	C1845151	disease	Congenital, Hereditary, and Neonatal Diseases and Abnormalities; Nutritional and Metabolic Diseases	Disease or Syndrome	2	4	0.3			0	0
PHKG1	5260	Red Blood Cell Count measurement	C0014772	phenotype		Laboratory Procedure	717	1599	0.1		1	1	1	2019	2019
PHKG1	5260	Amino acids measurement	C0201874	group		Laboratory Procedure	53	92	0.1		1	1	1	2019	2019
PHKG1	5260	Serine measurement	C0523888	phenotype		Laboratory Procedure	9	18	0.1		1	1	1	2019	2019

## Sheet: PTK2B
Gene	Gene_id	Disease	Disease_id	Type	Disease_Class	Semantic_Type	N_genes_d	N_SNPs_d	Score_gda	EL_gda	EI_gda	N_PMIDs	N_SNPs_gda	First_Ref	Last_Ref
PTK2B	2185	Status Epilepticus	C0038220	disease	Pathological Conditions, Signs and Symptoms; Nervous System Diseases	Disease or Syndrome	533	12	0.5		1	1	0	2006	2006
PTK2B	2185	melanoma	C0025202	disease	Neoplasms	Neoplastic Process	3087	515	0.34		0.75	4	0	2002	2017
PTK2B	2185	Alcoholic Intoxication, Chronic	C0001973	disease	Chemically-Induced Disorders; Mental Disorders	Mental or Behavioral Dysfunction	577	441	0.31		1	1	0	2003	2003
PTK2B	2185	Skin Neoplasms	C0037286	group	Neoplasms; Skin and Connective Tissue Diseases	Neoplastic Process	363	9	0.31		1	2	0	2001	2009
PTK2B	2185	Malignant neoplasm of skin	C0007114	disease	Neoplasms; Skin and Connective Tissue Diseases	Neoplastic Process	508	38	0.3		1	1	0	2009	2009
PTK2B	2185	Petit mal status	C0270823	disease	Pathological Conditions, Signs and Symptoms; Nervous System Diseases	Disease or Syndrome	78	0	0.3		1	1	0	2006	2006
PTK2B	2185	Grand Mal Status Epilepticus	C0311335	disease	Pathological Conditions, Signs and Symptoms; Nervous System Diseases	Disease or Syndrome	75	0	0.3		1	1	0	2006	2006
PTK2B	2185	Complex Partial Status Epilepticus	C0393734	disease	Pathological Conditions, Signs and Symptoms; Nervous System Diseases	Disease or Syndrome	68	0	0.3		1	1	0	2006	2006
PTK2B	2185	Status Epilepticus, Subclinical	C0751522	disease	Pathological Conditions, Signs and Symptoms; Nervous System Diseases	Disease or Syndrome	69	0	0.3		1	1	0	2006	2006
PTK2B	2185	Non-Convulsive Status Epilepticus	C0751523	disease	Pathological Conditions, Signs and Symptoms; Nervous System Diseases	Disease or Syndrome	71	0	0.3		1	1	0	2006	2006
PTK2B	2185	Simple Partial Status Epilepticus	C0751524	phenotype	Pathological Conditions, Signs and Symptoms; Nervous System Diseases	Disease or Syndrome	68	0	0.3		1	1	0	2006	2006
PTK2B	2185	Hypertensive disease	C0020538	group	Cardiovascular Diseases	Disease or Syndrome	2322	1085	0.22		1	3	1	2007	2018
PTK2B	2185	Left Ventricular Hypertrophy	C0149721	disease	Pathological Conditions, Signs and Symptoms; Cardiovascular Diseases	Disease or Syndrome	403	67	0.21		1	2	0	2002	2007
PTK2B	2185	Alzheimer's Disease	C0002395	disease	Nervous System Diseases; Mental Disorders	Disease or Syndrome	3397	1843	0.2		1	20	2	2013	2019
PTK2B	2185	Brain Ischemia	C0007786	disease	Nervous System Diseases; Cardiovascular Diseases	Disease or Syndrome	358	5	0.2		1	1	0	2000	2000
PTK2B	2185	Diabetic Angiopathies	C0011875	disease	Endocrine System Diseases; Cardiovascular Diseases	Disease or Syndrome	106	7	0.2		1	1	0	2011	2011
PTK2B	2185	Nephritis	C0027697	disease	Female Urogenital Diseases and Pregnancy Complications; Male Urogenital Diseases	Disease or Syndrome	296	40	0.2		1	1	0	2014	2014
PTK2B	2185	Osteoporosis, Postmenopausal	C0029458	disease	Nutritional and Metabolic Diseases; Musculoskeletal Diseases	Disease or Syndrome	171	38	0.2		1	1	0	2007	2007
PTK2B	2185	Reperfusion Injury	C0035126	disease	Pathological Conditions, Signs and Symptoms; Cardiovascular Diseases	Injury or Poisoning	300	0	0.2		1	1	0	2005	2005
PTK2B	2185	Anti-Basement Membrane Glomerulonephritis	C1332309	disease	Female Urogenital Diseases and Pregnancy Complications; Male Urogenital Diseases	Disease or Syndrome	39	0	0.2		1	1	0	2002	2002
PTK2B	2185	Neointima	C2936380	disease	Pathological Conditions, Signs and Symptoms	Acquired Abnormality	40	0	0.2		1	1	0	2012	2012
PTK2B	2185	Malignant neoplasm of breast	C0006142	disease	Neoplasms; Skin and Connective Tissue Diseases	Neoplastic Process	6941	3417	0.1		1	22	0	1999	2019
PTK2B	2185	Malignant Neoplasms	C0006826	group	Neoplasms	Neoplastic Process	8621	1641	0.1		0.95	40	0	2002	2019
PTK2B	2185	Glioblastoma	C0017636	disease	Neoplasms	Neoplastic Process	3177	281	0.1		1	10	0	1998	2014
PTK2B	2185	Inflammatory Bowel Diseases	C0021390	group	Digestive System Diseases	Disease or Syndrome	1577	605	0.1		1	1	1	2015	2015
PTK2B	2185	Leukemia, Myelocytic, Acute	C0023467	disease	Neoplasms	Neoplastic Process	3111	6892	0.1		1	10	0	2002	2018
PTK2B	2185	Myeloid Leukemia, Chronic	C0023473	disease	Neoplasms; Hemic and Lymphatic Diseases	Neoplastic Process	1172	115	0.1		1	11	0	1988	2018
PTK2B	2185	White Blood Cell Count procedure	C0023508	phenotype		Laboratory Procedure	681	1322	0.1		1	1	1	2019	2019
PTK2B	2185	Neoplasm Metastasis	C0027627	phenotype	Pathological Conditions, Signs and Symptoms; Neoplasms	Neoplastic Process	6385	327	0.1		1	22	0	2002	2019
PTK2B	2185	Neoplasms	C0027651	group	Neoplasms	Neoplastic Process	10161	1644	0.1		0.962	52	0	1998	2019
PTK2B	2185	Takayasu Arteritis	C0039263	disease	Skin and Connective Tissue Diseases; Cardiovascular Diseases	Disease or Syndrome	136	55	0.1		1	1	1	2018	2018
PTK2B	2185	B-Cell Lymphomas	C0079731	group	Neoplasms; Immune System Diseases; Hemic and Lymphatic Diseases	Neoplastic Process	1408	42	0.1		1	25	0	2011	2019
PTK2B	2185	Tumor Progression	C0178874	phenotype	Pathological Conditions, Signs and Symptoms	Neoplastic Process	3865	72	0.1		0.923	13	0	2002	2019
PTK2B	2185	Eosinophil count procedure	C0200638	phenotype		Laboratory Procedure	610	1144	0.1		1	1	1	2019	2019
PTK2B	2185	Malignant neoplasm of prostate	C0376358	disease	Neoplasms; Male Urogenital Diseases	Neoplastic Process	4502	1082	0.1		1	11	0	2001	2018
PTK2B	2185	Carcinogenesis	C0596263	phenotype	Pathological Conditions, Signs and Symptoms; Neoplasms	Neoplastic Process	6243	355	0.1		0.952	21	0	1998	2018
PTK2B	2185	Prostate carcinoma	C0600139	disease	Neoplasms; Male Urogenital Diseases	Neoplastic Process	4388	1168	0.1		1	10	0	2001	2018
PTK2B	2185	Breast Carcinoma	C0678222	disease	Neoplasms; Skin and Connective Tissue Diseases	Neoplastic Process	6776	2793	0.1		1	24	0	1999	2019
PTK2B	2185	Tumor Cell Invasion	C1269955	phenotype		Neoplastic Process	6626	169	0.1		1	36	0	2005	2020
PTK2B	2185	Body mass index	C1305855	phenotype		Clinical Attribute	1014	2689	0.1		1	2	1	2019	2019
PTK2B	2185	Primary malignant neoplasm	C1306459	group	Neoplasms	Neoplastic Process	8221	1374	0.1		0.944	36	0	2002	2019
PTK2B	2185	Liver carcinoma	C2239176	disease	Digestive System Diseases; Neoplasms	Neoplastic Process	5725	942	0.1		1	13	0	2000	2019
PTK2B	2185	Glioblastoma Multiforme	C1621958	disease	Neoplasms	Neoplastic Process	3197	186	0.08		1	8	0	1998	2014
PTK2B	2185	Multiple Myeloma	C0026764	disease	Neoplasms; Immune System Diseases; Hemic and Lymphatic Diseases; Cardiovascular Diseases	Neoplastic Process	1740	865	0.07		1	7	0	2008	2019
PTK2B	2185	Adult Glioblastoma	C0278878	disease	Neoplasms	Neoplastic Process	2528	98	0.07		1	7	0	1998	2014
PTK2B	2185	Childhood Glioblastoma	C0280474	disease	Neoplasms	Neoplastic Process	2527	98	0.07		1	7	0	1998	2014
PTK2B	2185	Triple Negative Breast Neoplasms	C3539878	disease	Neoplasms; Skin and Connective Tissue Diseases	Neoplastic Process	1674	99	0.07		1	7	0	2017	2020
PTK2B	2185	Diabetes Mellitus	C0011849	group	Nutritional and Metabolic Diseases; Endocrine System Diseases	Disease or Syndrome	2803	824	0.06		1	6	0	2002	2018
PTK2B	2185	Triple-Negative Breast Carcinoma	C4722518	disease	Neoplasms; Skin and Connective Tissue Diseases	Neoplastic Process	1598	96	0.06		1	6	0	2017	2019
PTK2B	2185	Non-Small Cell Lung Carcinoma	C0007131	disease	Neoplasms; Respiratory Tract Diseases	Neoplastic Process	3926	712	0.05		0.8	5	0	2012	2018
PTK2B	2185	Diabetes Mellitus, Non-Insulin-Dependent	C0011860	disease	Nutritional and Metabolic Diseases; Endocrine System Diseases	Disease or Syndrome	3134	2672	0.05		1	5	0	2009	2020
PTK2B	2185	Glioma	C0017638	disease	Neoplasms	Neoplastic Process	3097	353	0.05		1	5	0	2005	2015
PTK2B	2185	Myocardial Infarction	C0027051	disease	Pathological Conditions, Signs and Symptoms; Cardiovascular Diseases	Disease or Syndrome	1800	680	0.05		1	5	0	2017	2018
PTK2B	2185	Malignant neoplasm of lung	C0242379	disease	Neoplasms; Respiratory Tract Diseases	Neoplastic Process	4173	1142	0.05		0.8	5	0	2012	2019
PTK2B	2185	Carcinoma of lung	C0684249	disease	Neoplasms; Respiratory Tract Diseases	Neoplastic Process	4081	1204	0.05		0.8	5	0	2012	2019
PTK2B	2185	Squamous cell carcinoma of the head and neck	C1168401	disease	Neoplasms	Neoplastic Process	1543	348	0.05		1	5	0	1998	2019
PTK2B	2185	Primary malignant neoplasm of lung	C1306460	disease	Neoplasms; Respiratory Tract Diseases	Neoplastic Process	3894	981	0.05		0.8	5	0	2012	2019
PTK2B	2185	Malignant transformation	C1608408	phenotype		Neoplastic Process	1027	20	0.05		1	5	0	1998	2018
PTK2B	2185	Secondary Neoplasm	C2939419	group	Pathological Conditions, Signs and Symptoms; Neoplasms	Neoplastic Process	2492	85	0.05		1	5	0	2002	2010
PTK2B	2185	Congestive heart failure	C0018802	disease	Cardiovascular Diseases	Disease or Syndrome	1760	165	0.04		1	4	0	2007	2018
PTK2B	2185	Hyperinsulinism	C0020459	disease	Nutritional and Metabolic Diseases	Disease or Syndrome	620	64	0.04		1	4	0	2001	2018
PTK2B	2185	leukemia	C0023418	disease	Neoplasms	Neoplastic Process	2111	144	0.04		1	4	0	2004	2018
PTK2B	2185	Neuroblastoma	C0027819	disease	Neoplasms	Neoplastic Process	2509	386	0.04		1	4	0	2008	2019
PTK2B	2185	Parkinson Disease	C0030567	disease	Nervous System Diseases	Disease or Syndrome	2078	990	0.04		1	4	0	2018	2020
PTK2B	2185	Alzheimer Disease, Late Onset	C0494463	disease	Nervous System Diseases; Mental Disorders	Mental or Behavioral Dysfunction	385	243	0.04		1	4	1	2015	2019
PTK2B	2185	Central neuroblastoma	C0700095	disease	Neoplasms; Nervous System Diseases	Neoplastic Process	2419	231	0.04		1	4	0	2008	2019
PTK2B	2185	Childhood Neuroblastoma	C4086165	disease	Neoplasms	Neoplastic Process	2420	231	0.04		1	4	0	2008	2019
PTK2B	2185	Arteriosclerosis	C0003850	disease	Cardiovascular Diseases	Disease or Syndrome	2006	267	0.03		1	3	0	2013	2019
PTK2B	2185	Atherosclerosis	C0004153	disease	Cardiovascular Diseases	Disease or Syndrome	2044	281	0.03		1	3	0	2013	2019
PTK2B	2185	Renal Cell Carcinoma	C0007134	disease	Neoplasms; Female Urogenital Diseases and Pregnancy Complications; Male Urogenital Diseases	Neoplastic Process	2084	288	0.03		1	3	0	2018	2019
PTK2B	2185	Diabetes	C0011847	disease	Endocrine System Diseases	Disease or Syndrome	2359	710	0.03		1	3	0	2013	2018
PTK2B	2185	Heart failure	C0018801	disease	Cardiovascular Diseases	Disease or Syndrome	1499	201	0.03		1	3	0	2007	2017
PTK2B	2185	Hemangioma	C0018916	disease	Neoplasms	Neoplastic Process	256	24	0.03		1	3	0	2014	2020
PTK2B	2185	Hyperglycemia	C0020456	disease	Nutritional and Metabolic Diseases	Disease or Syndrome	1098	108	0.03		1	3	0	2013	2019
PTK2B	2185	Acute Promyelocytic Leukemia	C0023487	disease	Neoplasms	Neoplastic Process	651	21	0.03		1	3	0	2013	2018
PTK2B	2185	Neuralgia	C0027796	phenotype	Pathological Conditions, Signs and Symptoms; Nervous System Diseases	Sign or Symptom	767	16	0.03		1	3	0	2018	2019
PTK2B	2185	Degenerative polyarthritis	C0029408	disease	Musculoskeletal Diseases	Disease or Syndrome	1827	247	0.03		0.667	3	0	2007	2019
PTK2B	2185	Osteoporosis	C0029456	disease	Nutritional and Metabolic Diseases; Musculoskeletal Diseases	Disease or Syndrome	1098	182	0.03		1	3	0	2007	2019
PTK2B	2185	Prostatic Neoplasms	C0033578	group	Neoplasms; Male Urogenital Diseases	Neoplastic Process	1722	31	0.03		1	3	0	2007	2008
PTK2B	2185	Small cell carcinoma of lung	C0149925	disease	Neoplasms; Respiratory Tract Diseases	Neoplastic Process	972	125	0.03		1	3	0	2002	2008
PTK2B	2185	Adenocarcinoma of lung (disorder)	C0152013	disease	Neoplasms	Neoplastic Process	2438	563	0.03		0.667	3	0	2000	2020
PTK2B	2185	Congenital contractural arachnodactyly	C0220668	disease	Congenital, Hereditary, and Neonatal Diseases and Abnormalities; Musculoskeletal Diseases	Congenital Abnormality	559	48	0.03		1	3	0	2011	2018
PTK2B	2185	Memory impairment	C0233794	phenotype	Pathological Conditions, Signs and Symptoms; Nervous System Diseases; Behavior and Behavior Mechanisms	Mental or Behavioral Dysfunction	763	48	0.03		1	3	0	2017	2019
PTK2B	2185	Impaired cognition	C0338656	disease	Mental Disorders	Mental or Behavioral Dysfunction	1630	348	0.03		1	3	0	2017	2019
PTK2B	2185	Childhood Leukemia	C1332977	disease	Neoplasms	Neoplastic Process	1740	140	0.03		1	3	0	2013	2018
PTK2B	2185	Progression of prostate cancer	C1739135	disease		Neoplastic Process	398	7	0.03		1	3	0	2006	2018
PTK2B	2185	HER2-positive carcinoma of breast	C1960398	disease	Neoplasms; Skin and Connective Tissue Diseases	Neoplastic Process	288	26	0.03		1	3	0	2010	2019
PTK2B	2185	Idiopathic pulmonary arterial hypertension	C3203102	disease	Respiratory Tract Diseases	Disease or Syndrome	776	24	0.03		1	3	0	2015	2019
PTK2B	2185	Acute pancreatitis	C0001339	disease	Digestive System Diseases	Disease or Syndrome	435	51	0.02		1	2	0	2018	2019
PTK2B	2185	Adenocarcinoma	C0001418	group	Neoplasms	Neoplastic Process	2235	168	0.02		1	2	0	2002	2019
PTK2B	2185	Rheumatoid Arthritis	C0003873	disease	Skin and Connective Tissue Diseases; Musculoskeletal Diseases; Immune System Diseases	Disease or Syndrome	2723	2387	0.02		1	2	0	2007	2007
PTK2B	2185	Asthma	C0004096	disease	Respiratory Tract Diseases; Immune System Diseases	Disease or Syndrome	2096	1536	0.02		1	2	0	2019	2019
PTK2B	2185	Malignant tumor of colon	C0007102	disease	Digestive System Diseases; Neoplasms	Neoplastic Process	2969	688	0.02		1	2	0	2012	2018
PTK2B	2185	Malignant neoplasm of thyroid	C0007115	disease	Neoplasms; Endocrine System Diseases	Neoplastic Process	949	103	0.02		1	2	0	2018	2019
PTK2B	2185	Squamous cell carcinoma	C0007137	disease	Neoplasms	Neoplastic Process	2507	257	0.02		1	2	0	2002	2017
PTK2B	2185	Malignant tumor of cervix	C0007847	disease	Neoplasms; Female Urogenital Diseases and Pregnancy Complications	Neoplastic Process	1718	245	0.02		1	2	0	2018	2019
PTK2B	2185	Colorectal Carcinoma	C0009402	disease	Digestive System Diseases; Neoplasms	Neoplastic Process	5473	1962	0.02		1	2	0	2017	2018
PTK2B	2185	Diabetic Nephropathy	C0011881	disease	Female Urogenital Diseases and Pregnancy Complications; Male Urogenital Diseases; Endocrine System Diseases	Disease or Syndrome	1189	238	0.02		1	2	0	2015	2017
PTK2B	2185	Hepatitis B	C0019163	disease	Digestive System Diseases; Infections	Disease or Syndrome	1449	519	0.02		1	2	0	2006	2018
PTK2B	2185	Hepatitis C	C0019196	disease	Digestive System Diseases; Infections	Disease or Syndrome	1768	347	0.02		1	2	0	2005	2018
PTK2B	2185	Liver neoplasms	C0023903	group	Digestive System Diseases; Neoplasms	Neoplastic Process	1424	7	0.02		1	2	0	2002	2007
PTK2B	2185	Lung Neoplasms	C0024121	group	Neoplasms; Respiratory Tract Diseases	Neoplastic Process	1486	39	0.02		1	2	0	2000	2008
PTK2B	2185	Malignant neoplasm of stomach	C0024623	disease	Digestive System Diseases; Neoplasms	Neoplastic Process	3806	615	0.02		1	2	0	2010	2020
PTK2B	2185	Medulloblastoma	C0025149	disease	Neoplasms	Neoplastic Process	862	115	0.02		1	2	0	2002	2012
PTK2B	2185	Obesity	C0028754	disease	Pathological Conditions, Signs and Symptoms; Nutritional and Metabolic Diseases	Disease or Syndrome	2821	1111	0.02		1	2	0	2016	2017
PTK2B	2185	Osteopenia	C0029453	disease	Nutritional and Metabolic Diseases; Musculoskeletal Diseases	Disease or Syndrome	845	61	0.02		1	2	0	2018	2019
PTK2B	2185	Systemic Scleroderma	C0036421	disease	Skin and Connective Tissue Diseases	Disease or Syndrome	979	287	0.02		1	2	0	2018	2018
PTK2B	2185	Subarachnoid Hemorrhage	C0038525	disease	Pathological Conditions, Signs and Symptoms; Nervous System Diseases; Cardiovascular Diseases	Disease or Syndrome	501	26	0.02		1	2	0	2015	2019
PTK2B	2185	Tuberculosis	C0041296	disease	Infections	Disease or Syndrome	1256	328	0.02		1	2	0	2017	2018
PTK2B	2185	Gestational Diabetes	C0085207	phenotype	Nutritional and Metabolic Diseases; Female Urogenital Diseases and Pregnancy Complications; Endocrine System Diseases	Disease or Syndrome	649	224	0.02		1	2	0	2017	2019
PTK2B	2185	Acute leukemia	C0085669	disease	Pathological Conditions, Signs and Symptoms; Neoplasms	Neoplastic Process	639	50	0.02		1	2	0	2005	2014
PTK2B	2185	Cholangiocarcinoma	C0206698	disease	Neoplasms	Neoplastic Process	877	43	0.02		1	2	0	2005	2018
PTK2B	2185	Neuroendocrine Tumors	C0206754	group	Neoplasms	Neoplastic Process	491	20	0.02		1	2	0	2010	2018
PTK2B	2185	Adult Liver Carcinoma	C0220630	disease	Digestive System Diseases; Neoplasms	Neoplastic Process	1377	72	0.02		1	2	0	2018	2019
PTK2B	2185	Papillary thyroid carcinoma	C0238463	disease	Neoplasms; Endocrine System Diseases	Neoplastic Process	1348	204	0.02		1	2	0	2005	2019
PTK2B	2185	Erectile dysfunction	C0242350	disease	Male Urogenital Diseases; Mental Disorders	Disease or Syndrome	256	44	0.02		1	2	0	2018	2019
PTK2B	2185	Childhood Medulloblastoma	C0278510	disease	Neoplasms	Neoplastic Process	771	25	0.02		1	2	0	2002	2012
PTK2B	2185	Adult Medulloblastoma	C0278876	disease	Neoplasms	Neoplastic Process	762	24	0.02		1	2	0	2002	2012
PTK2B	2185	Liver and Intrahepatic Biliary Tract Carcinoma	C0279000	disease	Digestive System Diseases; Neoplasms	Neoplastic Process	1395	73	0.02		1	2	0	2018	2019
PTK2B	2185	Squamous cell carcinoma of esophagus	C0279626	disease	Digestive System Diseases; Neoplasms	Neoplastic Process	2053	329	0.02		1	2	0	2018	2019
PTK2B	2185	Conventional (Clear Cell) Renal Cell Carcinoma	C0279702	disease	Neoplasms; Female Urogenital Diseases and Pregnancy Complications; Male Urogenital Diseases	Neoplastic Process	2346	222	0.02		1	2	0	2018	2019
PTK2B	2185	Solid Neoplasm	C0280100	phenotype	Neoplasms	Neoplastic Process	1145	24	0.02		1	2	0	1998	2004
PTK2B	2185	Cervix carcinoma	C0302592	disease	Neoplasms; Female Urogenital Diseases and Pregnancy Complications	Neoplastic Process	1881	283	0.02		1	2	0	2018	2019
PTK2B	2185	Malignant neoplasm of liver	C0345904	disease	Digestive System Diseases; Neoplasms	Neoplastic Process	1649	88	0.02		1	2	0	2018	2019
PTK2B	2185	Hematologic Neoplasms	C0376545	group	Neoplasms; Hemic and Lymphatic Diseases	Neoplastic Process	827	60	0.02		1	2	0	2005	2013
PTK2B	2185	Dermatofibrosarcoma Protuberans	C0392784	disease	Neoplasms	Neoplastic Process	78	0	0.02		1	2	0	2008	2018
PTK2B	2185	Hyperactive behavior	C0424295	phenotype	Pathological Conditions, Signs and Symptoms; Nervous System Diseases	Mental or Behavioral Dysfunction	1263	112	0.02		1	2	0	2008	2018
PTK2B	2185	Neurodegenerative Disorders	C0524851	group	Nervous System Diseases	Disease or Syndrome	1515	85	0.02		1	2	0	2019	2020
PTK2B	2185	Thyroid carcinoma	C0549473	disease	Neoplasms; Endocrine System Diseases	Neoplastic Process	1175	145	0.02		1	2	0	2018	2019
PTK2B	2185	Leukemogenesis	C0598766	disease	Pathological Conditions, Signs and Symptoms; Neoplasms	Neoplastic Process	996	25	0.02		1	2	0	2005	2013
PTK2B	2185	Colon Carcinoma	C0699790	disease	Digestive System Diseases; Neoplasms	Neoplastic Process	2832	275	0.02		1	2	0	2012	2018
PTK2B	2185	Stomach Carcinoma	C0699791	disease	Digestive System Diseases; Neoplasms	Neoplastic Process	3720	652	0.02		1	2	0	2010	2020
PTK2B	2185	Inflammatory disorder	C1290884	group	Pathological Conditions, Signs and Symptoms	Disease or Syndrome	391	8	0.02		1	2	0	2005	2019
PTK2B	2185	Mammary Neoplasms	C1458155	group	Neoplasms; Skin and Connective Tissue Diseases	Neoplastic Process	2780	385	0.02		1	2	0	2008	2018
PTK2B	2185	Steatohepatitis	C2711227	disease	Digestive System Diseases	Disease or Syndrome	1143	75	0.02		1	2	0	2018	2019
PTK2B	2185	Nasopharyngeal carcinoma	C2931822	disease	Neoplasms; Stomatognathic Diseases; Otorhinolaryngologic Diseases	Neoplastic Process	1553	320	0.02		1	2	0	2019	2019
PTK2B	2185	Ovarian clear cell carcinoma	C3544205	disease		Neoplastic Process	103	0	0.02		1	2	0	2014	2016
PTK2B	2185	Giant Cell Fibroblastoma	C3693482	disease	Neoplasms	Neoplastic Process	77	0	0.02		1	2	0	2008	2018
PTK2B	2185	cervical cancer	C4048328	disease	Neoplasms; Female Urogenital Diseases and Pregnancy Complications	Neoplastic Process	1817	268	0.02		1	2	0	2018	2019
PTK2B	2185	Amyotrophic Lateral Sclerosis	C0002736	disease	Nutritional and Metabolic Diseases; Nervous System Diseases	Disease or Syndrome	1114	485	0.01		1	1	0	2011	2011
PTK2B	2185	Aortic Valve Insufficiency	C0003504	disease	Cardiovascular Diseases	Disease or Syndrome	377	8	0.01		1	1	0	2019	2019
PTK2B	2185	Cardiac Arrhythmia	C0003811	phenotype	Pathological Conditions, Signs and Symptoms; Cardiovascular Diseases	Disease or Syndrome	559	111	0.01		1	1	0	2011	2011
PTK2B	2185	Arthritis	C0003864	disease	Musculoskeletal Diseases	Disease or Syndrome	1072	69	0.01		1	1	0	2007	2007
PTK2B	2185	Astrocytoma	C0004114	disease	Neoplasms	Neoplastic Process	985	59	0.01		1	1	0	2007	2007
PTK2B	2185	Atrial Fibrillation	C0004238	disease	Pathological Conditions, Signs and Symptoms; Cardiovascular Diseases	Disease or Syndrome	939	584	0.01		1	1	0	2019	2019
PTK2B	2185	Malignant neoplasm of urinary bladder	C0005684	disease	Neoplasms; Female Urogenital Diseases and Pregnancy Complications; Male Urogenital Diseases	Neoplastic Process	2113	316	0.01		0	1	0	2012	2012
PTK2B	2185	Bladder Neoplasm	C0005695	disease	Neoplasms; Female Urogenital Diseases and Pregnancy Complications; Male Urogenital Diseases	Neoplastic Process	2130	281	0.01		0	1	0	2012	2012
PTK2B	2185	Brain Neoplasms	C0006118	group	Neoplasms; Nervous System Diseases	Neoplastic Process	1018	204	0.01		1	1	0	2016	2016
PTK2B	2185	Cachexia	C0006625	phenotype	Pathological Conditions, Signs and Symptoms	Sign or Symptom	273	11	0.01		1	1	0	2018	2018
PTK2B	2185	Carcinoma	C0007097	group	Neoplasms	Neoplastic Process	2462	103	0.01		1	1	0	2010	2010
PTK2B	2185	Malignant neoplasm of larynx	C0007107	disease	Neoplasms; Respiratory Tract Diseases; Otorhinolaryngologic Diseases	Neoplastic Process	349	50	0.01		1	1	0	2017	2017
PTK2B	2185	Cerebral Infarction	C0007785	disease	Pathological Conditions, Signs and Symptoms; Nervous System Diseases; Cardiovascular Diseases	Disease or Syndrome	687	123	0.01		1	1	0	2019	2019
PTK2B	2185	Cholera	C0008354	disease	Infections	Disease or Syndrome	209	1	0.01		1	1	0	2019	2019
PTK2B	2185	Cognition Disorders	C0009241	group	Mental Disorders	Mental or Behavioral Dysfunction	607	47	0.01		1	1	0	2017	2017
PTK2B	2185	Colitis	C0009319	disease	Digestive System Diseases	Disease or Syndrome	1135	15	0.01		1	1	0	2019	2019
PTK2B	2185	Ulcerative Colitis	C0009324	disease	Digestive System Diseases	Disease or Syndrome	1458	827	0.01		1	1	0	2019	2019
PTK2B	2185	Febrile Convulsions	C0009952	disease	Pathological Conditions, Signs and Symptoms; Nervous System Diseases	Disease or Syndrome	192	65	0.01		1	1	0	2018	2018
PTK2B	2185	Cystic Fibrosis	C0010674	disease	Congenital, Hereditary, and Neonatal Diseases and Abnormalities; Digestive System Diseases; Respiratory Tract Diseases	Disease or Syndrome	852	704	0.01		1	1	0	2017	2017
PTK2B	2185	Dejerine-Sottas Disease (disorder)	C0011195	disease	Congenital, Hereditary, and Neonatal Diseases and Abnormalities; Nervous System Diseases	Disease or Syndrome	176	45	0.01		1	1	0	2018	2018
PTK2B	2185	Scleroderma	C0011644	disease	Skin and Connective Tissue Diseases	Disease or Syndrome	316	5	0.01		1	1	0	2018	2018
PTK2B	2185	Diabetes Mellitus, Insulin-Dependent	C0011854	disease	Nutritional and Metabolic Diseases; Immune System Diseases; Endocrine System Diseases	Disease or Syndrome	1675	954	0.01		1	1	0	2019	2019
PTK2B	2185	Diabetic Retinopathy	C0011884	disease	Eye Diseases; Endocrine System Diseases; Cardiovascular Diseases	Disease or Syndrome	645	213	0.01		1	1	0	2020	2020
PTK2B	2185	Epilepsy	C0014544	disease	Nervous System Diseases	Disease or Syndrome	1215	339	0.01		1	1	0	2018	2018
PTK2B	2185	Chronic Fatigue Syndrome	C0015674	disease	Infections; Musculoskeletal Diseases; Nervous System Diseases	Disease or Syndrome	118	14	0.01		1	1	0	1998	1998
PTK2B	2185	Fatty Liver	C0015695	disease	Digestive System Diseases	Disease or Syndrome	875	35	0.01		1	1	0	2019	2019
PTK2B	2185	Fever	C0015967	phenotype	Pathological Conditions, Signs and Symptoms	Sign or Symptom	1021	66	0.01		1	1	0	2004	2004
PTK2B	2185	Glaucoma	C0017601	disease	Eye Diseases	Disease or Syndrome	770	198	0.01		1	1	0	2020	2020
PTK2B	2185	Glycogen Storage Disease Type V	C0017924	disease	Congenital, Hereditary, and Neonatal Diseases and Abnormalities; Nutritional and Metabolic Diseases	Disease or Syndrome	22	76	0.01		1	1	0	2019	2019
PTK2B	2185	Hamartoma Syndrome, Multiple	C0018553	disease	Congenital, Hereditary, and Neonatal Diseases and Abnormalities; Neoplasms	Neoplastic Process	270	139	0.01		1	1	0	2002	2002
PTK2B	2185	Hernia	C0019270	phenotype	Pathological Conditions, Signs and Symptoms	Anatomical Abnormality	136	10	0.01		1	1	0	2011	2011
PTK2B	2185	Huntington Disease	C0020179	disease	Congenital, Hereditary, and Neonatal Diseases and Abnormalities; Nervous System Diseases; Mental Disorders	Disease or Syndrome	978	115	0.01		1	1	0	2017	2017
PTK2B	2185	Hyperlipidemia	C0020473	disease	Nutritional and Metabolic Diseases	Disease or Syndrome	472	83	0.01		1	1	0	2017	2017
PTK2B	2185	Intervertebral Disk Displacement	C0021818	disease	Pathological Conditions, Signs and Symptoms; Musculoskeletal Diseases	Disease or Syndrome	35	0	0.01		1	1	0	2011	2011
PTK2B	2185	Keratoconus	C0022578	disease	Eye Diseases	Disease or Syndrome	269	83	0.01		1	1	0	2019	2019
PTK2B	2185	Ketosis	C0022638	disease	Nutritional and Metabolic Diseases	Disease or Syndrome	119	11	0.01		1	1	0	2017	2017
PTK2B	2185	Kidney Diseases	C0022658	group	Female Urogenital Diseases and Pregnancy Complications; Male Urogenital Diseases	Disease or Syndrome	1180	140	0.01		1	1	0	2007	2007
PTK2B	2185	Chronic Lymphocytic Leukemia	C0023434	disease	Neoplasms; Immune System Diseases; Hemic and Lymphatic Diseases	Neoplastic Process	1447	291	0.01		1	1	0	2013	2013
PTK2B	2185	Acute lymphocytic leukemia	C0023449	disease	Neoplasms; Immune System Diseases; Hemic and Lymphatic Diseases	Neoplastic Process	1293	222	0.01		1	1	0	2016	2016
PTK2B	2185	Acute monocytic leukemia	C0023465	disease	Neoplasms	Neoplastic Process	633	22	0.01		1	1	0	2005	2005
PTK2B	2185	Acute myelomonocytic leukemia	C0023479	disease	Neoplasms	Neoplastic Process	105	3	0.01		1	1	0	1991	1991
PTK2B	2185	Leukoencephalopathy, Progressive Multifocal	C0023524	disease	Infections; Nervous System Diseases	Disease or Syndrome	240	4	0.01		1	1	0	2013	2013
PTK2B	2185	Lupus Erythematosus, Systemic	C0024141	disease	Skin and Connective Tissue Diseases; Immune System Diseases	Disease or Syndrome	1883	1172	0.01		1	1	0	2019	2019
PTK2B	2185	Lupus Nephritis	C0024143	disease	Female Urogenital Diseases and Pregnancy Complications; Skin and Connective Tissue Diseases; Male Urogenital Diseases; Immune System Diseases	Disease or Syndrome	503	64	0.01		1	1	0	2017	2017
PTK2B	2185	Lymphoma	C0024299	group	Neoplasms; Immune System Diseases; Hemic and Lymphatic Diseases	Neoplastic Process	1548	91	0.01		1	1	0	2018	2018
PTK2B	2185	Menopausal syndrome	C0025319	disease	Pathological Conditions, Signs and Symptoms; Female Urogenital Diseases and Pregnancy Complications	Disease or Syndrome	8	0	0.01		1	1	0	2017	2017
PTK2B	2185	Metabolic Diseases	C0025517	group	Nutritional and Metabolic Diseases	Disease or Syndrome	945	50	0.01		1	1	0	2018	2018
PTK2B	2185	Melanocytic nevus	C0027962	disease	Neoplasms	Neoplastic Process	297	33	0.01		1	1	0	2002	2002
PTK2B	2185	Pain	C0030193	phenotype	Pathological Conditions, Signs and Symptoms	Sign or Symptom	1554	196	0.01		1	1	0	2017	2017
PTK2B	2185	Parasitic Diseases	C0030499	group	Infections	Disease or Syndrome	164	2	0.01		1	1	0	2017	2017
PTK2B	2185	Periodontitis	C0031099	disease	Stomatognathic Diseases	Disease or Syndrome	682	116	0.01		1	1	0	2019	2019
PTK2B	2185	Peripheral Neuropathy	C0031117	group	Nervous System Diseases	Disease or Syndrome	351	81	0.01		1	1	0	2001	2001
PTK2B	2185	Retinoblastoma	C0035335	disease	Neoplasms; Eye Diseases	Neoplastic Process	853	193	0.01		1	1	0	2017	2017
PTK2B	2185	Sarcoidosis, Pulmonary	C0036205	disease	Respiratory Tract Diseases; Hemic and Lymphatic Diseases	Disease or Syndrome	81	1	0.01		1	1	0	2019	2019
PTK2B	2185	Kaposi Sarcoma	C0036220	disease	Neoplasms; Infections	Neoplastic Process	488	15	0.01		1	1	0	2018	2018
PTK2B	2185	Schizophrenia	C0036341	disease	Mental Disorders	Mental or Behavioral Dysfunction	2872	2897	0.01		1	1	0	2018	2018
PTK2B	2185	Septicemia	C0036690	disease	Pathological Conditions, Signs and Symptoms; Infections	Disease or Syndrome	1285	141	0.01		1	1	0	2012	2012
PTK2B	2185	Thromboangiitis Obliterans	C0040021	disease	Cardiovascular Diseases	Disease or Syndrome	127	16	0.01		1	1	0	2019	2019
PTK2B	2185	Thymoma	C0040100	disease	Neoplasms; Hemic and Lymphatic Diseases	Neoplastic Process	291	20	0.01		1	1	0	2017	2017
PTK2B	2185	Thyroid Neoplasm	C0040136	disease	Neoplasms; Endocrine System Diseases	Neoplastic Process	1164	135	0.01		1	1	0	2019	2019
PTK2B	2185	Tuberous Sclerosis	C0041341	disease	Congenital, Hereditary, and Neonatal Diseases and Abnormalities; Neoplasms; Nervous System Diseases	Neoplastic Process	289	55	0.01		1	1	0	2004	2004
PTK2B	2185	Urinary tract infection	C0042029	group	Female Urogenital Diseases and Pregnancy Complications; Infections; Male Urogenital Diseases	Disease or Syndrome	219	14	0.01		1	1	0	2019	2019
PTK2B	2185	Urologic Diseases	C0042075	group	Female Urogenital Diseases and Pregnancy Complications; Male Urogenital Diseases	Disease or Syndrome	13	1	0.01		1	1	0	2019	2019
PTK2B	2185	Uterine Fibroids	C0042133	group	Neoplasms	Neoplastic Process	569	154	0.01		1	1	0	2018	2018
PTK2B	2185	Vascular Diseases	C0042373	group	Cardiovascular Diseases	Disease or Syndrome	688	40	0.01		1	1	0	2012	2012
PTK2B	2185	Tachycardia, Ventricular	C0042514	disease	Pathological Conditions, Signs and Symptoms; Cardiovascular Diseases	Disease or Syndrome	104	31	0.01		1	1	0	2011	2011
PTK2B	2185	Vomiting	C0042963	phenotype	Pathological Conditions, Signs and Symptoms	Sign or Symptom	303	23	0.01		1	1	0	2020	2020
PTK2B	2185	Ichthyosis, X-Linked	C0079588	disease	Congenital, Hereditary, and Neonatal Diseases and Abnormalities; Nutritional and Metabolic Diseases; Skin and Connective Tissue Diseases	Disease or Syndrome	199	10	0.01		0	1	0	2017	2017
PTK2B	2185	Peripheral T-Cell Lymphoma	C0079774	disease	Neoplasms; Immune System Diseases; Hemic and Lymphatic Diseases	Neoplastic Process	190	10	0.01		1	1	0	2008	2008
PTK2B	2185	Pleural Effusion, Malignant	C0080032	disease	Neoplasms; Respiratory Tract Diseases	Disease or Syndrome	119	6	0.01		1	1	0	2000	2000
PTK2B	2185	Essential Hypertension	C0085580	disease	Cardiovascular Diseases	Disease or Syndrome	445	293	0.01		1	1	0	2007	2007
PTK2B	2185	Liver Failure	C0085605	disease	Digestive System Diseases	Disease or Syndrome	293	20	0.01		1	1	0	2014	2014
PTK2B	2185	Malignant neoplasm of mouth	C0153381	group	Neoplasms; Stomatognathic Diseases	Neoplastic Process	756	184	0.01		1	1	0	2019	2019
PTK2B	2185	Acute myocardial infarction	C0155626	disease	Pathological Conditions, Signs and Symptoms; Cardiovascular Diseases	Disease or Syndrome	766	118	0.01		1	1	0	2019	2019
PTK2B	2185	Aortic Aneurysm, Abdominal	C0162871	disease	Cardiovascular Diseases	Disease or Syndrome	586	90	0.01		0	1	0	2015	2015
PTK2B	2185	Ki-1+ Anaplastic Large Cell Lymphoma	C0206180	disease	Neoplasms; Immune System Diseases; Hemic and Lymphatic Diseases	Neoplastic Process	300	10	0.01		1	1	0	2013	2013
PTK2B	2185	Dermatofibrosarcoma	C0206647	disease	Neoplasms	Neoplastic Process	33	0	0.01		1	1	0	2008	2008
PTK2B	2185	Lip and Oral Cavity Carcinoma	C0220641	disease	Neoplasms; Stomatognathic Diseases	Neoplastic Process	734	172	0.01		1	1	0	2019	2019
PTK2B	2185	Abnormal behavior	C0233514	phenotype	Behavior and Behavior Mechanisms	Mental or Behavioral Dysfunction	910	121	0.01		1	1	0	2018	2018
PTK2B	2185	Pancreatic carcinoma	C0235974	disease	Digestive System Diseases; Neoplasms; Endocrine System Diseases	Neoplastic Process	2689	322	0.01		1	1	0	2020	2020
PTK2B	2185	Gastrointestinal Stromal Tumors	C0238198	group	Digestive System Diseases; Neoplasms	Neoplastic Process	538	154	0.01		1	1	0	2018	2018
PTK2B	2185	Fibrosis, Liver	C0239946	disease	Pathological Conditions, Signs and Symptoms; Digestive System Diseases	Disease or Syndrome	1179	64	0.01		1	1	0	2018	2018
PTK2B	2185	Dyslipidemias	C0242339	group	Nutritional and Metabolic Diseases	Disease or Syndrome	471	184	0.01		1	1	0	2016	2016
PTK2B	2185	Disk, Herniated	C0242362	disease	Pathological Conditions, Signs and Symptoms; Musculoskeletal Diseases	Acquired Abnormality	31	0	0.01		1	1	0	2011	2011
PTK2B	2185	Sepsis	C0243026	disease	Pathological Conditions, Signs and Symptoms; Infections	Disease or Syndrome	1453	144	0.01		1	1	0	2012	2012
PTK2B	2185	Atresia	C0243066	disease		Congenital Abnormality	44	1	0.01		1	1	0	2018	2018
PTK2B	2185	Degeneration of lumbar intervertebral disc	C0263874	disease	Musculoskeletal Diseases	Disease or Syndrome	50	6	0.01		1	1	0	2011	2011
PTK2B	2185	Cyanotic congenital heart disease	C0265808	disease	Congenital, Hereditary, and Neonatal Diseases and Abnormalities; Skin and Connective Tissue Diseases; Respiratory Tract Diseases; Cardiovascular Diseases	Disease or Syndrome	14	0	0.01		1	1	0	2014	2014
PTK2B	2185	Impaired glucose tolerance	C0271650	phenotype	Nutritional and Metabolic Diseases	Disease or Syndrome	596	81	0.01		1	1	0	2011	2011
PTK2B	2185	Diabetic Polyneuropathies	C0271680	group	Nervous System Diseases; Endocrine System Diseases	Disease or Syndrome	42	16	0.01		1	1	0	2018	2018
PTK2B	2185	Familial Alzheimer Disease (FAD)	C0276496	disease	Nervous System Diseases; Mental Disorders	Disease or Syndrome	260	95	0.01		1	1	0	2004	2004
PTK2B	2185	Recurrent Chronic Myelogenous Leukemia, BCR-ABL1 Positive	C0278787	disease	Neoplasms; Hemic and Lymphatic Diseases	Neoplastic Process	8	0	0.01		1	1	0	2004	2004
PTK2B	2185	Malignant Head and Neck Neoplasm	C0278996	disease	Neoplasms	Neoplastic Process	767	118	0.01		1	1	0	2012	2012
PTK2B	2185	Childhood Solid Neoplasm	C0279068	phenotype		Neoplastic Process	169	3	0.01		1	1	0	1998	1998
PTK2B	2185	Adult Solid Neoplasm	C0280099	group		Neoplastic Process	163	3	0.01		1	1	0	1998	1998
PTK2B	2185	Prolapsed lumbar disc	C0281899	disease	Pathological Conditions, Signs and Symptoms; Musculoskeletal Diseases	Acquired Abnormality	75	33	0.01		1	1	0	2011	2011
PTK2B	2185	Tumor necrosis	C0333516	phenotype	Pathological Conditions, Signs and Symptoms	Neoplastic Process	350	1	0.01		1	1	0	2011	2011
PTK2B	2185	Acute retention of urine	C0341742	phenotype	Female Urogenital Diseases and Pregnancy Complications; Male Urogenital Diseases	Sign or Symptom	6	0	0.01		1	1	0	2011	2011
PTK2B	2185	Vascular calcification	C0342649	phenotype	Nutritional and Metabolic Diseases	Disease or Syndrome	257	3	0.01		1	1	0	2018	2018
PTK2B	2185	Human papilloma virus infection	C0343641	disease	Infections	Disease or Syndrome	429	42	0.01		1	1	0	2015	2015
PTK2B	2185	Malignant neoplasm of pancreas	C0346647	disease	Digestive System Diseases; Neoplasms; Endocrine System Diseases	Neoplastic Process	2667	277	0.01		1	1	0	2020	2020
PTK2B	2185	Ischemic cardiomyopathy	C0349782	disease	Cardiovascular Diseases	Disease or Syndrome	110	5	0.01		1	1	0	2014	2014
PTK2B	2185	Hereditary hemochromatosis	C0392514	disease	Congenital, Hereditary, and Neonatal Diseases and Abnormalities; Nutritional and Metabolic Diseases	Disease or Syndrome	254	56	0.01		1	1	0	2019	2019
PTK2B	2185	Non-alcoholic Fatty Liver Disease	C0400966	disease	Digestive System Diseases	Disease or Syndrome	1058	222	0.01		1	1	0	2018	2018
PTK2B	2185	Idiopathic osteoarthritis	C0409952	disease	Musculoskeletal Diseases	Disease or Syndrome	63	12	0.01		1	1	0	2001	2001
PTK2B	2185	Anxiety and fear	C0424139	disease		Mental or Behavioral Dysfunction	51	0	0.01		1	1	0	2017	2017
PTK2B	2185	Osteoglophonic dwarfism	C0432283	disease	Congenital, Hereditary, and Neonatal Diseases and Abnormalities; Musculoskeletal Diseases	Congenital Abnormality	100	4	0.01		1	1	0	2019	2019
PTK2B	2185	Endometrial Carcinoma	C0476089	disease	Neoplasms; Female Urogenital Diseases and Pregnancy Complications	Neoplastic Process	1597	326	0.01		1	1	0	2018	2018
PTK2B	2185	Dementia	C0497327	disease	Nervous System Diseases; Mental Disorders	Mental or Behavioral Dysfunction	816	176	0.01		1	1	0	2012	2012
PTK2B	2185	Forgetful	C0542476	phenotype	Pathological Conditions, Signs and Symptoms; Nervous System Diseases; Mental Disorders; Behavior and Behavior Mechanisms	Sign or Symptom	429	18	0.01		1	1	0	2018	2018
PTK2B	2185	Oropharyngeal disorders	C0553694	group	Digestive System Diseases; Respiratory Tract Diseases; Stomatognathic Diseases; Otorhinolaryngologic Diseases	Disease or Syndrome	163	3	0.01		1	1	0	2017	2017
PTK2B	2185	Squamous cell carcinoma of skin	C0553723	disease	Neoplasms; Skin and Connective Tissue Diseases	Neoplastic Process	458	92	0.01		1	1	0	2019	2019
PTK2B	2185	Malignant Glioma	C0555198	disease	Neoplasms	Neoplastic Process	724	22	0.01		1	1	0	2005	2005
PTK2B	2185	Primary sclerosing cholangitis	C0566602	disease	Digestive System Diseases	Disease or Syndrome	264	58	0.01		1	1	0	2005	2005
PTK2B	2185	Carcinoma of larynx	C0595989	disease	Neoplasms; Respiratory Tract Diseases; Otorhinolaryngologic Diseases	Neoplastic Process	456	65	0.01		1	1	0	2017	2017
PTK2B	2185	Carcinoma of bladder	C0699885	disease	Neoplasms; Female Urogenital Diseases and Pregnancy Complications; Male Urogenital Diseases	Neoplastic Process	2104	309	0.01		0	1	0	2012	2012
PTK2B	2185	Central Serous Chorioretinopathy	C0730328	disease	Eye Diseases	Disease or Syndrome	211	10	0.01		1	1	0	2018	2018
PTK2B	2185	Malignant neoplasm of kidney	C0740457	disease	Neoplasms; Female Urogenital Diseases and Pregnancy Complications; Male Urogenital Diseases	Neoplastic Process	664	22	0.01		1	1	0	2018	2018
PTK2B	2185	Malignant Squamous Cell Neoplasm	C0751688	disease	Neoplasms	Neoplastic Process	193	12	0.01		1	1	0	2017	2017
PTK2B	2185	Hypospadias	C0848558	disease	Congenital, Hereditary, and Neonatal Diseases and Abnormalities; Female Urogenital Diseases and Pregnancy Complications; Male Urogenital Diseases	Congenital Abnormality	366	80	0.01		1	1	0	2017	2017
PTK2B	2185	Enzyme inhibition disorder	C0877008	phenotype		Disease or Syndrome	171	1	0.01		1	1	0	2007	2007
PTK2B	2185	Vascular inflammations	C0947751	phenotype	Cardiovascular Diseases	Disease or Syndrome	305	3	0.01		1	1	0	2019	2019
PTK2B	2185	Impaired insulin secretion	C0948379	disease		Disease or Syndrome	88	14	0.01		1	1	0	2017	2017
PTK2B	2185	Tauopathies	C0949664	group	Nervous System Diseases	Disease or Syndrome	245	43	0.01		1	1	0	2018	2018
PTK2B	2185	Gestational Trophoblastic Neoplasms	C1135868	group	Neoplasms; Female Urogenital Diseases and Pregnancy Complications	Neoplastic Process	98	7	0.01		1	1	0	2011	2011
PTK2B	2185	Chronic leukemia (category)	C1279296	disease	Pathological Conditions, Signs and Symptoms; Neoplasms	Neoplastic Process	32	0	0.01		1	1	0	2002	2002
PTK2B	2185	Chronic myeloproliferative disorder	C1292778	disease	Neoplasms; Hemic and Lymphatic Diseases	Neoplastic Process	366	47	0.01		1	1	0	2013	2013
PTK2B	2185	Monoblastic leukemia	C1321422	disease		Neoplastic Process	14	0	0.01		0	1	0	1997	1997
PTK2B	2185	Juvenile astrocytoma	C1321865	disease	Neoplasms	Neoplastic Process	17	0	0.01		1	1	0	2007	2007
PTK2B	2185	Stage IV Skin Melanoma	C1321872	disease	Neoplasms; Skin and Connective Tissue Diseases	Neoplastic Process	45	29	0.01		1	1	0	2009	2009
PTK2B	2185	Hormone refractory prostate cancer	C1328504	disease	Neoplasms; Male Urogenital Diseases	Neoplastic Process	683	29	0.01		1	1	0	2014	2014
PTK2B	2185	Adult Anaplastic Large Cell Lymphoma	C1332182	disease	Neoplasms; Immune System Diseases; Hemic and Lymphatic Diseases	Neoplastic Process	128	2	0.01		1	1	0	2013	2013
PTK2B	2185	Adult Astrocytic Tumor	C1332183	disease	Neoplasms	Neoplastic Process	19	0	0.01		1	1	0	2007	2007
PTK2B	2185	Adult Lymphoma	C1332206	disease	Neoplasms; Immune System Diseases; Hemic and Lymphatic Diseases	Neoplastic Process	1169	66	0.01		1	1	0	2018	2018
PTK2B	2185	Childhood Anaplastic Large Cell Lymphoma	C1332942	disease	Neoplasms; Immune System Diseases; Hemic and Lymphatic Diseases	Neoplastic Process	130	2	0.01		1	1	0	2013	2013
PTK2B	2185	Childhood Lymphoma	C1332979	disease	Neoplasms; Immune System Diseases; Hemic and Lymphatic Diseases	Neoplastic Process	1171	66	0.01		1	1	0	2018	2018
PTK2B	2185	Pancreatic Ductal Adenocarcinoma	C1335302	disease	Digestive System Diseases; Neoplasms; Endocrine System Diseases	Neoplastic Process	970	22	0.01		1	1	0	2007	2007
PTK2B	2185	Renal carcinoma	C1378703	disease	Neoplasms; Female Urogenital Diseases and Pregnancy Complications; Male Urogenital Diseases	Neoplastic Process	665	21	0.01		1	1	0	2018	2018
PTK2B	2185	Generalized osteoarthritis	C1384584	disease	Musculoskeletal Diseases	Disease or Syndrome	63	10	0.01		1	1	0	2001	2001
PTK2B	2185	Differentiating Neuroblastoma	C1511934	disease	Neoplasms	Neoplastic Process	20	0	0.01		1	1	0	2001	2001
PTK2B	2185	Hepatocarcinogenesis	C1512409	disease	Pathological Conditions, Signs and Symptoms; Neoplasms	Neoplastic Process	855	24	0.01		1	1	0	2019	2019
PTK2B	2185	Chronic Lymphoproliferative Disorder of NK-Cells	C1512709	disease	Pathological Conditions, Signs and Symptoms	Neoplastic Process	17	0	0.01		1	1	0	2010	2010
PTK2B	2185	Tumor Angiogenesis	C1519670	phenotype	Pathological Conditions, Signs and Symptoms	Neoplastic Process	822	5	0.01		1	1	0	2018	2018
PTK2B	2185	Chronic Kidney Diseases	C1561643	group	Female Urogenital Diseases and Pregnancy Complications; Male Urogenital Diseases	Disease or Syndrome	1074	306	0.01		1	1	0	2019	2019
PTK2B	2185	Fleck corneal dystrophy	C1562113	disease	Congenital, Hereditary, and Neonatal Diseases and Abnormalities; Eye Diseases	Disease or Syndrome	104	12	0.01		1	1	0	2004	2004
PTK2B	2185	Penile hypospadias	C1691215	disease	Congenital, Hereditary, and Neonatal Diseases and Abnormalities; Female Urogenital Diseases and Pregnancy Complications; Male Urogenital Diseases	Congenital Abnormality	127	83	0.01		1	1	0	2017	2017
PTK2B	2185	Benign Prostatic Hyperplasia	C1704272	disease	Male Urogenital Diseases	Disease or Syndrome	770	91	0.01		1	1	0	2018	2018
PTK2B	2185	Prostatic Hypertrophy	C1739363	disease	Male Urogenital Diseases	Disease or Syndrome	37	0	0.01		1	1	0	2018	2018
PTK2B	2185	Idiopathic Pulmonary Fibrosis	C1800706	disease	Respiratory Tract Diseases	Disease or Syndrome	803	63	0.01		1	1	0	2020	2020
PTK2B	2185	Cone-Rod Dystrophy 5	C1832976	disease	Congenital, Hereditary, and Neonatal Diseases and Abnormalities; Eye Diseases	Disease or Syndrome	3	1	0.01		1	1	0	2007	2007
PTK2B	2185	AURAL ATRESIA, CONGENITAL	C1842937	disease	Congenital, Hereditary, and Neonatal Diseases and Abnormalities	Disease or Syndrome	110	29	0.01		1	1	1	2019	2019
PTK2B	2185	DOSAGE-SENSITIVE SEX REVERSAL	C1848296	disease	Congenital, Hereditary, and Neonatal Diseases and Abnormalities; Female Urogenital Diseases and Pregnancy Complications; Male Urogenital Diseases; Endocrine System Diseases	Disease or Syndrome	159	12	0.01		1	1	0	2018	2018
PTK2B	2185	ATRICHIA WITH PAPULAR LESIONS	C1859592	disease	Pathological Conditions, Signs and Symptoms; Skin and Connective Tissue Diseases	Disease or Syndrome	70	3	0.01		1	1	0	2018	2018
PTK2B	2185	RETINAL CONE DYSTROPHY 1	C1867326	disease	Eye Diseases	Disease or Syndrome	6	6	0.01		1	1	0	2007	2007
PTK2B	2185	B-CELL MALIGNANCY, LOW-GRADE	C1868683	disease		Neoplastic Process	350	19	0.01		1	1	0	2018	2018
PTK2B	2185	Leukemia, Natural Killer Cell Large Granular Lymphocytic	C1955860	disease	Neoplasms; Immune System Diseases; Hemic and Lymphatic Diseases	Neoplastic Process	5	0	0.01		1	1	0	2010	2010
PTK2B	2185	Precursor Cell Lymphoblastic Leukemia Lymphoma	C1961102	disease	Neoplasms; Immune System Diseases; Hemic and Lymphatic Diseases	Neoplastic Process	879	168	0.01		1	1	0	2016	2016
PTK2B	2185	Leukemia, B-Cell	C2004493	disease	Neoplasms; Immune System Diseases; Hemic and Lymphatic Diseases	Neoplastic Process	239	2	0.01		1	1	0	2013	2013
PTK2B	2185	HIV-1 infection	C2363741	disease		Disease or Syndrome	695	94	0.01		1	1	0	2014	2014
PTK2B	2185	Steroid Sulfatase Deficiency Disease	C2717836	disease	Congenital, Hereditary, and Neonatal Diseases and Abnormalities; Nutritional and Metabolic Diseases; Skin and Connective Tissue Diseases	Disease or Syndrome	181	5	0.01		0	1	0	2017	2017
PTK2B	2185	Hypoinsulinaemia (disorder)	C2748055	disease		Disease or Syndrome	36	0	0.01		1	1	0	2018	2018
PTK2B	2185	Gestational trophoblastic disease	C2931618	disease	Neoplasms; Female Urogenital Diseases and Pregnancy Complications	Disease or Syndrome	75	0	0.01		1	1	0	2011	2011
PTK2B	2185	Prostatic Hyperplasia	C2937421	disease	Male Urogenital Diseases	Disease or Syndrome	112	1	0.01		1	1	0	2018	2018
PTK2B	2185	Oestrogen receptor positive breast cancer	C2938924	disease		Neoplastic Process	510	58	0.01		1	1	0	2015	2015
PTK2B	2185	Focal cortical dysplasia	C2938983	disease	Congenital, Hereditary, and Neonatal Diseases and Abnormalities; Nervous System Diseases	Disease or Syndrome	44	0	0.01		1	1	0	2004	2004
PTK2B	2185	Node-negative breast cancer	C3160889	disease		Neoplastic Process	54	2	0.01		1	1	0	2003	2003
PTK2B	2185	Luminal A Breast Carcinoma	C3642345	disease		Neoplastic Process	153	11	0.01		1	1	0	2017	2017
PTK2B	2185	Experimental Organism Basal Cell Carcinoma	C3811653	phenotype	Neoplasms	Neoplastic Process	437	63	0.01		1	1	0	2016	2016
PTK2B	2185	Human immunodeficiency virus (HIV) II infection category B1	C3854222	disease		Disease or Syndrome	985	56	0.01		1	1	0	2003	2003
PTK2B	2185	Peripheral neuropathy due to and following chemotherapy	C3873567	disease	Nervous System Diseases	Disease or Syndrome	72	10	0.01		1	1	0	2020	2020
PTK2B	2185	Head and Neck Carcinoma	C3887461	disease	Neoplasms	Neoplastic Process	786	118	0.01		1	1	0	2012	2012
PTK2B	2185	Memory dysfunction	C3887551	disease	Mental Disorders	Mental or Behavioral Dysfunction	70	3	0.01		1	1	0	2019	2019
PTK2B	2185	Deuteranomaly	C3887938	disease	Pathological Conditions, Signs and Symptoms; Eye Diseases; Nervous System Diseases	Disease or Syndrome	92	10	0.01		1	1	0	2017	2017
PTK2B	2185	Chronic rhinosinusitis with nasal polyps	C4524092	disease		Neoplastic Process	168	1	0.01		1	1	0	2016	2016
PTK2B	2185	Fatty Liver Disease	C4529962	disease		Disease or Syndrome	741	81	0.01		1	1	0	2011	2011
PTK2B	2185	Peripheral Nervous System Diseases	C4721453	group	Nervous System Diseases	Disease or Syndrome	549	69	0.01		1	1	0	2001	2001
PTK2B	2185	Carcinoma, Basal Cell	C4721806	disease	Neoplasms	Neoplastic Process	557	91	0.01		1	1	0	2016	2016
PTK2B	2185	progesterone receptor-negative breast cancer	C4733093	disease		Neoplastic Process	24	11	0.01		1	1	0	2019	2019
PTK2B	2185	progesterone receptor-positive breast cancer	C4733094	disease		Neoplastic Process	28	17	0.01		1	1	0	2019	2019
PTK2B	2185	HER2-negative breast cancer	C4733095	disease		Neoplastic Process	160	18	0.01		1	1	0	2019	2019

## Sheet: DAPK3
Gene	Gene_id	Disease	Disease_id	Type	Disease_Class	Semantic_Type	N_genes_d	N_SNPs_d	Score_gda	EL_gda	EI_gda	N_PMIDs	N_SNPs_gda	First_Ref	Last_Ref
DAPK3	1613	Adenocarcinoma of large intestine	C1319315	disease	Digestive System Diseases; Neoplasms	Neoplastic Process	543	432	0.3			0	0
DAPK3	1613	Ovarian Mucinous Adenocarcinoma	C1335167	disease	Neoplasms	Neoplastic Process	45	24	0.3			0	0
DAPK3	1613	Neoplasms	C0027651	group	Neoplasms	Neoplastic Process	10161	1644	0.08		0.875	8	0	2005	2019
DAPK3	1613	Malignant Neoplasms	C0006826	group	Neoplasms	Neoplastic Process	8621	1641	0.05		1	5	0	2011	2017
DAPK3	1613	Primary malignant neoplasm	C1306459	group	Neoplasms	Neoplastic Process	8221	1374	0.05		1	5	0	2011	2017
DAPK3	1613	Hypertensive disease	C0020538	group	Cardiovascular Diseases	Disease or Syndrome	2322	1085	0.04		1	4	0	2014	2019
DAPK3	1613	Carcinogenesis	C0596263	phenotype	Pathological Conditions, Signs and Symptoms; Neoplasms	Neoplastic Process	6243	355	0.04		1	4	0	2010	2016
DAPK3	1613	Malignant neoplasm of prostate	C0376358	disease	Neoplasms; Male Urogenital Diseases	Neoplastic Process	4502	1082	0.03		1	3	0	1997	2017
DAPK3	1613	Tumor Cell Invasion	C1269955	phenotype		Neoplastic Process	6626	169	0.03		0.667	3	0	2015	2020
DAPK3	1613	Malignant neoplasm of breast	C0006142	disease	Neoplasms; Skin and Connective Tissue Diseases	Neoplastic Process	6941	3417	0.02		1	2	0	2012	2015
DAPK3	1613	Cardiovascular Diseases	C0007222	group	Cardiovascular Diseases	Disease or Syndrome	1756	711	0.02		1	2	0	2014	2018
DAPK3	1613	Diabetes Mellitus, Non-Insulin-Dependent	C0011860	disease	Nutritional and Metabolic Diseases; Endocrine System Diseases	Disease or Syndrome	3134	2672	0.02		1	2	0	2017	2017
DAPK3	1613	Lipodystrophy	C0023787	disease	Nutritional and Metabolic Diseases; Skin and Connective Tissue Diseases	Disease or Syndrome	226	28	0.02		1	2	0	2002	2003
DAPK3	1613	Subarachnoid Hemorrhage	C0038525	disease	Pathological Conditions, Signs and Symptoms; Nervous System Diseases; Cardiovascular Diseases	Disease or Syndrome	501	26	0.02		1	2	0	2017	2017
DAPK3	1613	Prostate carcinoma	C0600139	disease	Neoplasms; Male Urogenital Diseases	Neoplastic Process	4388	1168	0.02		1	2	0	1997	2016
DAPK3	1613	Breast Carcinoma	C0678222	disease	Neoplasms; Skin and Connective Tissue Diseases	Neoplastic Process	6776	2793	0.02		0.5	2	0	2012	2015
DAPK3	1613	Liver carcinoma	C2239176	disease	Digestive System Diseases; Neoplasms	Neoplastic Process	5725	942	0.02		1	2	0	1998	2010
DAPK3	1613	Bacteremia	C0004610	disease	Pathological Conditions, Signs and Symptoms; Infections	Disease or Syndrome	233	7	0.01		1	1	0	2015	2015
DAPK3	1613	Mental disorders	C0004936	group	Mental Disorders	Mental or Behavioral Dysfunction	789	149	0.01		1	1	0	2019	2019
DAPK3	1613	Malignant neoplasm of urinary bladder	C0005684	disease	Neoplasms; Female Urogenital Diseases and Pregnancy Complications; Male Urogenital Diseases	Neoplastic Process	2113	316	0.01		1	1	0	2019	2019
DAPK3	1613	Bladder Neoplasm	C0005695	disease	Neoplasms; Female Urogenital Diseases and Pregnancy Complications; Male Urogenital Diseases	Neoplastic Process	2130	281	0.01		1	1	0	2019	2019
DAPK3	1613	Noninfiltrating Intraductal Carcinoma	C0007124	disease	Neoplasms	Neoplastic Process	486	13	0.01		1	1	0	2015	2015
DAPK3	1613	Non-Small Cell Lung Carcinoma	C0007131	disease	Neoplasms; Respiratory Tract Diseases	Neoplastic Process	3926	712	0.01		1	1	0	2017	2017
DAPK3	1613	Cocaine withdrawal	C0009178	disease	Chemically-Induced Disorders; Mental Disorders	Mental or Behavioral Dysfunction	13	0	0.01		1	1	0	2018	2018
DAPK3	1613	Diabetes	C0011847	disease	Endocrine System Diseases	Disease or Syndrome	2359	710	0.01		1	1	0	2002	2002
DAPK3	1613	Diabetes Mellitus	C0011849	group	Nutritional and Metabolic Diseases; Endocrine System Diseases	Disease or Syndrome	2803	824	0.01		1	1	0	2002	2002
DAPK3	1613	Fatty Liver	C0015695	disease	Digestive System Diseases	Disease or Syndrome	875	35	0.01		1	1	0	2012	2012
DAPK3	1613	Ganglioneuroma	C0017075	disease	Neoplasms	Neoplastic Process	88	2	0.01		1	1	0	2005	2005
DAPK3	1613	Hepatitis C	C0019196	disease	Digestive System Diseases; Infections	Disease or Syndrome	1768	347	0.01		1	1	0	2018	2018
DAPK3	1613	Intestinal Diseases	C0021831	group	Digestive System Diseases	Disease or Syndrome	209	13	0.01		1	1	0	2019	2019
DAPK3	1613	Malignant neoplasm of stomach	C0024623	disease	Digestive System Diseases; Neoplasms	Neoplastic Process	3806	615	0.01		1	1	0	2015	2015
DAPK3	1613	Microphthalmos	C0026010	disease	Congenital, Hereditary, and Neonatal Diseases and Abnormalities; Eye Diseases	Congenital Abnormality	337	40	0.01		1	1	0	1998	1998
DAPK3	1613	Neoplasm Metastasis	C0027627	phenotype	Pathological Conditions, Signs and Symptoms; Neoplasms	Neoplastic Process	6385	327	0.01		1	1	0	2015	2015
DAPK3	1613	Neural Tube Defects	C0027794	group	Congenital, Hereditary, and Neonatal Diseases and Abnormalities; Nervous System Diseases	Congenital Abnormality	304	122	0.01		1	1	0	2020	2020
DAPK3	1613	Neuroblastoma	C0027819	disease	Neoplasms	Neoplastic Process	2509	386	0.01		1	1	0	2005	2005
DAPK3	1613	Obesity	C0028754	disease	Pathological Conditions, Signs and Symptoms; Nutritional and Metabolic Diseases	Disease or Syndrome	2821	1111	0.01		1	1	0	2019	2019
DAPK3	1613	Parkinson Disease	C0030567	disease	Nervous System Diseases	Disease or Syndrome	2078	990	0.01		1	1	0	2004	2004
DAPK3	1613	Psychotic Disorders	C0033975	group	Mental Disorders	Mental or Behavioral Dysfunction	560	179	0.01		1	1	0	2019	2019
DAPK3	1613	Urinary tract infection	C0042029	group	Female Urogenital Diseases and Pregnancy Complications; Infections; Male Urogenital Diseases	Disease or Syndrome	219	14	0.01		1	1	0	2020	2020
DAPK3	1613	Gestational Diabetes	C0085207	phenotype	Nutritional and Metabolic Diseases; Female Urogenital Diseases and Pregnancy Complications; Endocrine System Diseases	Disease or Syndrome	649	224	0.01		1	1	0	2020	2020
DAPK3	1613	Soft Tissue Infection	C0149778	group	Infections	Disease or Syndrome	38	0	0.01		1	1	0	2017	2017
DAPK3	1613	Tumor Progression	C0178874	phenotype	Pathological Conditions, Signs and Symptoms	Neoplastic Process	3865	72	0.01		1	1	0	2017	2017
DAPK3	1613	Hepatoblastoma	C0206624	disease	Neoplasms	Neoplastic Process	452	22	0.01		1	1	0	2009	2009
DAPK3	1613	Acrodermatitis enteropathica	C0221036	disease	Congenital, Hereditary, and Neonatal Diseases and Abnormalities; Skin and Connective Tissue Diseases	Disease or Syndrome	8	12	0.01		1	1	0	2003	2003
DAPK3	1613	Pancreatic carcinoma	C0235974	disease	Digestive System Diseases; Neoplasms; Endocrine System Diseases	Neoplastic Process	2689	322	0.01		1	1	0	2019	2019
DAPK3	1613	Iron deficiency	C0240066	disease	Nutritional and Metabolic Diseases	Disease or Syndrome	179	13	0.01		1	1	0	2012	2012
DAPK3	1613	Pelvic Inflammatory Disease	C0242172	group	Female Urogenital Diseases and Pregnancy Complications; Infections	Disease or Syndrome	74	3	0.01		0	1	0	2018	2018
DAPK3	1613	Malignant neoplasm of lung	C0242379	disease	Neoplasms; Respiratory Tract Diseases	Neoplastic Process	4173	1142	0.01		1	1	0	2017	2017
DAPK3	1613	Drug usage	C0242510	phenotype	Chemically-Induced Disorders; Mental Disorders	Mental or Behavioral Dysfunction	170	21	0.01		1	1	0	2018	2018
DAPK3	1613	Vascular calcification	C0342649	phenotype	Nutritional and Metabolic Diseases	Disease or Syndrome	257	3	0.01		1	1	0	2019	2019
DAPK3	1613	MRSA - Methicillin resistant Staphylococcus aureus infection	C0343401	disease	Infections	Disease or Syndrome	222	1	0.01		1	1	0	2017	2017
DAPK3	1613	Malignant neoplasm of pancreas	C0346647	disease	Digestive System Diseases; Neoplasms; Endocrine System Diseases	Neoplastic Process	2667	277	0.01		1	1	0	2019	2019
DAPK3	1613	Endotoxemia	C0376618	phenotype	Pathological Conditions, Signs and Symptoms; Infections	Disease or Syndrome	401	5	0.01		1	1	0	2012	2012
DAPK3	1613	Carcinoma of lung	C0684249	disease	Neoplasms; Respiratory Tract Diseases	Neoplastic Process	4081	1204	0.01		1	1	0	2017	2017
DAPK3	1613	Secondary malignant neoplasm of lymph node	C0686619	disease	Pathological Conditions, Signs and Symptoms; Neoplasms	Neoplastic Process	2825	188	0.01		1	1	0	2015	2015
DAPK3	1613	Stomach Carcinoma	C0699791	disease	Digestive System Diseases; Neoplasms	Neoplastic Process	3720	652	0.01		1	1	0	2015	2015
DAPK3	1613	Carcinoma of bladder	C0699885	disease	Neoplasms; Female Urogenital Diseases and Pregnancy Complications; Male Urogenital Diseases	Neoplastic Process	2104	309	0.01		1	1	0	2019	2019
DAPK3	1613	Central neuroblastoma	C0700095	disease	Neoplasms; Nervous System Diseases	Neoplastic Process	2419	231	0.01		1	1	0	2005	2005
DAPK3	1613	Vascular inflammations	C0947751	phenotype	Cardiovascular Diseases	Disease or Syndrome	305	3	0.01		1	1	0	2014	2014
DAPK3	1613	Attention deficit hyperactivity disorder	C1263846	disease	Mental Disorders	Mental or Behavioral Dysfunction	842	420	0.01		1	1	0	2017	2017
DAPK3	1613	Lipoatrophy	C1280433	disease	Nutritional and Metabolic Diseases; Skin and Connective Tissue Diseases	Disease or Syndrome	106	6	0.01		1	1	0	2002	2002
DAPK3	1613	Primary malignant neoplasm of lung	C1306460	disease	Neoplasms; Respiratory Tract Diseases	Neoplastic Process	3894	981	0.01		1	1	0	2017	2017
DAPK3	1613	Neuroblastic tumors	C1334953	disease	Neoplasms	Neoplastic Process	73	2	0.01		1	1	0	2005	2005
DAPK3	1613	Hepatocarcinogenesis	C1512409	disease	Pathological Conditions, Signs and Symptoms; Neoplasms	Neoplastic Process	855	24	0.01		1	1	0	1998	1998
DAPK3	1613	Peripheral Arterial Diseases	C1704436	group	Cardiovascular Diseases	Disease or Syndrome	319	128	0.01		1	1	0	2019	2019
DAPK3	1613	Steatohepatitis	C2711227	disease	Digestive System Diseases	Disease or Syndrome	1143	75	0.01		1	1	0	2012	2012
DAPK3	1613	Kashin-Beck Disease	C2745963	disease	Musculoskeletal Diseases	Disease or Syndrome	77	43	0.01		1	1	0	2017	2017
DAPK3	1613	MYELODYSPLASTIC SYNDROME	C3463824	group	Hemic and Lymphatic Diseases	Neoplastic Process	1033	95	0.01		1	1	0	2001	2001
DAPK3	1613	Peripheral arterial stenosis	C4025272	disease		Disease or Syndrome	124	5	0.01		1	1	0	2019	2019
DAPK3	1613	Neointimal hyperplasia	C4049446	disease		Disease or Syndrome	198	0	0.01		1	1	0	2014	2014
DAPK3	1613	Childhood Neuroblastoma	C4086165	disease	Neoplasms	Neoplastic Process	2420	231	0.01		1	1	0	2005	2005
DAPK3	1613	Opioid use disorder	C4324621	disease		Mental or Behavioral Dysfunction	23	0	0.01		1	1	0	2018	2018

## Sheet: DAPK1
Gene	Gene_id	Disease	Disease_id	Type	Disease_Class	Semantic_Type	N_genes_d	N_SNPs_d	Score_gda	EL_gda	EI_gda	N_PMIDs	N_SNPs_gda	First_Ref	Last_Ref
DAPK1	1612	Neoplasm Metastasis	C0027627	phenotype	Pathological Conditions, Signs and Symptoms; Neoplasms	Neoplastic Process	6385	327	0.4		0.917	12	0	2006	2019
DAPK1	1612	Non-Small Cell Lung Carcinoma	C0007131	disease	Neoplasms; Respiratory Tract Diseases	Neoplastic Process	3926	712	0.39		0.9	10	0	2001	2018
DAPK1	1612	Malignant neoplasm of lung	C0242379	disease	Neoplasms; Respiratory Tract Diseases	Neoplastic Process	4173	1142	0.36		1	7	0	2004	2015
DAPK1	1612	Conventional (Clear Cell) Renal Cell Carcinoma	C0279702	disease	Neoplasms; Female Urogenital Diseases and Pregnancy Complications; Male Urogenital Diseases	Neoplastic Process	2346	222	0.36		1	6	0	2003	2019
DAPK1	1612	Leukemia, Myelocytic, Acute	C0023467	disease	Neoplasms	Neoplastic Process	3111	6892	0.35		1	6	0	2002	2014
DAPK1	1612	MYELODYSPLASTIC SYNDROME	C3463824	group	Hemic and Lymphatic Diseases	Neoplastic Process	1033	95	0.35		1	6	0	2010	2015
DAPK1	1612	Adenocarcinoma	C0001418	group	Neoplasms	Neoplastic Process	2235	168	0.34		0.8	5	0	2004	2018
DAPK1	1612	Renal Cell Carcinoma	C0007134	disease	Neoplasms; Female Urogenital Diseases and Pregnancy Complications; Male Urogenital Diseases	Neoplastic Process	2084	288	0.34		1	5	0	2003	2015
DAPK1	1612	Carcinoma, Transitional Cell	C0007138	disease	Neoplasms	Neoplastic Process	623	12	0.34		1	4	0	2006	2011
DAPK1	1612	Lung Neoplasms	C0024121	group	Neoplasms; Respiratory Tract Diseases	Neoplastic Process	1486	39	0.33		1	4	0	2004	2012
DAPK1	1612	Adenoid Cystic Carcinoma	C0010606	disease	Neoplasms	Neoplastic Process	325	30	0.31		1	2	0	2005	2006
DAPK1	1612	Salivary Gland Neoplasms	C0036095	group	Neoplasms; Stomatognathic Diseases	Neoplastic Process	116	3	0.31		1	2	0	2006	2006
DAPK1	1612	Brain Neoplasms	C0006118	group	Neoplasms; Nervous System Diseases	Neoplastic Process	1018	204	0.3		1	1	0	2007	2007
DAPK1	1612	Conjunctival Diseases	C0009759	group	Eye Diseases	Disease or Syndrome	6	0	0.3		1	1	0	2013	2013
DAPK1	1612	Acute Myeloid Leukemia, M1	C0026998	disease	Neoplasms	Neoplastic Process	138	0	0.3		1	1	0	2010	2010
DAPK1	1612	Respiratory Tract Diseases	C0035242	group	Respiratory Tract Diseases	Disease or Syndrome	198	109	0.3		1	1	0	2013	2013
DAPK1	1612	Neoplasms, Second Primary	C0085183	phenotype	Neoplasms	Neoplastic Process	44	2	0.3		1	1	0	2010	2010
DAPK1	1612	Neoplasms, Therapy-Associated	C0086696	phenotype	Neoplasms	Neoplastic Process	6	0	0.3		1	1	0	2010	2010
DAPK1	1612	Juvenile-Onset Still Disease	C0087031	disease	Skin and Connective Tissue Diseases; Musculoskeletal Diseases; Immune System Diseases	Disease or Syndrome	171	41	0.3		1	1	0	2009	2009
DAPK1	1612	Malignant neoplasm of brain	C0153633	disease	Neoplasms; Nervous System Diseases	Neoplastic Process	294	16	0.3		1	1	0	2007	2007
DAPK1	1612	Adenocarcinoma, Basal Cell	C0205641	disease	Neoplasms	Neoplastic Process	123	0	0.3		1	1	0	2004	2004
DAPK1	1612	Adenocarcinoma, Oxyphilic	C0205642	disease	Neoplasms	Neoplastic Process	135	0	0.3		1	1	0	2004	2004
DAPK1	1612	Carcinoma, Cribriform	C0205643	disease	Neoplasms	Neoplastic Process	117	0	0.3		1	1	0	2004	2004
DAPK1	1612	Carcinoma, Granular Cell	C0205644	disease	Neoplasms	Neoplastic Process	116	0	0.3		1	1	0	2004	2004
DAPK1	1612	Adenocarcinoma, Tubular	C0205645	disease	Neoplasms	Neoplastic Process	133	3	0.3		1	1	0	2004	2004
DAPK1	1612	Malignant neoplasm of salivary gland	C0220636	disease	Neoplasms; Stomatognathic Diseases	Neoplastic Process	91	0	0.3		1	1	0	2006	2006
DAPK1	1612	Benign neoplasm of brain, unspecified	C0496899	disease	Neoplasms; Nervous System Diseases	Neoplastic Process	41	0	0.3		1	1	0	2007	2007
DAPK1	1612	Brain Tumor, Primary	C0750974	disease	Neoplasms; Nervous System Diseases	Neoplastic Process	122	8	0.3		1	1	0	2007	2007
DAPK1	1612	Recurrent Brain Neoplasm	C0750977	disease	Neoplasms; Nervous System Diseases	Neoplastic Process	39	0	0.3		1	1	0	2007	2007
DAPK1	1612	Primary malignant neoplasm of brain	C0750979	disease	Neoplasms; Nervous System Diseases	Neoplastic Process	41	0	0.3		1	1	0	2007	2007
DAPK1	1612	Treatment related secondary malignancy	C0877578	disease	Neoplasms	Neoplastic Process	13	0	0.3		1	1	0	2010	2010
DAPK1	1612	Chromophobe Renal Cell Carcinoma	C1266042	disease	Neoplasms; Female Urogenital Diseases and Pregnancy Complications; Male Urogenital Diseases	Neoplastic Process	185	2	0.3		1	1	0	2006	2006
DAPK1	1612	Sarcomatoid Renal Cell Carcinoma	C1266043	disease	Neoplasms; Female Urogenital Diseases and Pregnancy Complications; Male Urogenital Diseases	Neoplastic Process	134	0	0.3		1	1	0	2006	2006
DAPK1	1612	Collecting Duct Carcinoma of the Kidney	C1266044	disease	Neoplasms; Female Urogenital Diseases and Pregnancy Complications; Male Urogenital Diseases	Neoplastic Process	162	0	0.3		1	1	0	2006	2006
DAPK1	1612	Papillary Renal Cell Carcinoma	C1306837	disease	Neoplasms; Female Urogenital Diseases and Pregnancy Complications; Male Urogenital Diseases	Neoplastic Process	223	3	0.3		1	1	0	2006	2006
DAPK1	1612	Neoplasms, Intracranial	C1527390	group	Neoplasms; Nervous System Diseases	Neoplastic Process	157	4	0.3		1	1	0	2007	2007
DAPK1	1612	Acute Myeloid Leukemia (AML-M2)	C1879321	disease	Neoplasms	Neoplastic Process	143	5	0.3		1	1	0	2010	2010
DAPK1	1612	Hematopoetic Myelodysplasia	C2713368	phenotype	Hemic and Lymphatic Diseases	Pathologic Function	38	0	0.3		1	1	0	2010	2010
DAPK1	1612	Juvenile arthritis	C3495559	disease	Skin and Connective Tissue Diseases; Musculoskeletal Diseases; Immune System Diseases	Disease or Syndrome	450	128	0.3		1	1	0	2009	2009
DAPK1	1612	Juvenile psoriatic arthritis	C3714758	disease	Skin and Connective Tissue Diseases; Musculoskeletal Diseases; Immune System Diseases	Disease or Syndrome	138	0	0.3		1	1	0	2009	2009
DAPK1	1612	Polyarthritis, Juvenile, Rheumatoid Factor Negative	C4552091	disease	Skin and Connective Tissue Diseases; Musculoskeletal Diseases; Immune System Diseases	Disease or Syndrome	131	0	0.3		1	1	0	2009	2009
DAPK1	1612	Polyarthritis, Juvenile, Rheumatoid Factor Positive	C4704862	disease	Skin and Connective Tissue Diseases; Musculoskeletal Diseases; Immune System Diseases	Disease or Syndrome	131	0	0.3		1	1	0	2009	2009
DAPK1	1612	Peripheral Nervous System Diseases	C4721453	group	Nervous System Diseases	Disease or Syndrome	549	69	0.3		1	1	0	2013	2013
DAPK1	1612	Pancreatic carcinoma	C0235974	disease	Digestive System Diseases; Neoplasms; Endocrine System Diseases	Neoplastic Process	2689	322	0.11		1	2	1	2012	2014
DAPK1	1612	Alzheimer's Disease	C0002395	disease	Nervous System Diseases; Mental Disorders	Disease or Syndrome	3397	1843	0.1		1	14	2	2006	2019
DAPK1	1612	Blood Pressure	C0005823	phenotype		Organism Function	109	220	0.1		1	1	1	2014	2014
DAPK1	1612	Malignant neoplasm of breast	C0006142	disease	Neoplasms; Skin and Connective Tissue Diseases	Neoplastic Process	6941	3417	0.1		1	12	1	2010	2019
DAPK1	1612	Malignant Neoplasms	C0006826	group	Neoplasms	Neoplastic Process	8621	1641	0.1		1	31	0	2001	2019
DAPK1	1612	Squamous cell carcinoma	C0007137	disease	Neoplasms	Neoplastic Process	2507	257	0.1		0.909	11	0	2002	2019
DAPK1	1612	Neoplasms	C0027651	group	Neoplasms	Neoplastic Process	10161	1644	0.1		0.972	72	3	2002	2019
DAPK1	1612	Diastolic blood pressure	C0428883	phenotype		Clinical Attribute	507	1037	0.1		1	1	1	2014	2014
DAPK1	1612	Mean blood pressure	C0428886	phenotype		Finding	146	344	0.1		1	1	1	2014	2014
DAPK1	1612	Carcinogenesis	C0596263	phenotype	Pathological Conditions, Signs and Symptoms; Neoplasms	Neoplastic Process	6243	355	0.1		1	14	0	2003	2017
DAPK1	1612	Breast Carcinoma	C0678222	disease	Neoplasms; Skin and Connective Tissue Diseases	Neoplastic Process	6776	2793	0.1		1	12	1	2010	2019
DAPK1	1612	Primary malignant neoplasm	C1306459	group	Neoplasms	Neoplastic Process	8221	1374	0.1		1	28	0	2001	2019
DAPK1	1612	Cytokine Measurement	C2699541	phenotype		Laboratory Procedure	82	123	0.1		1	1	1	2012	2012
DAPK1	1612	Chronic Lymphocytic Leukemia	C0023434	disease	Neoplasms; Immune System Diseases; Hemic and Lymphatic Diseases	Neoplastic Process	1447	291	0.08		1	8	0	2007	2016
DAPK1	1612	Malignant neoplasm of stomach	C0024623	disease	Digestive System Diseases; Neoplasms	Neoplastic Process	3806	615	0.07		0.857	7	0	2006	2017
DAPK1	1612	Stomach Carcinoma	C0699791	disease	Digestive System Diseases; Neoplasms	Neoplastic Process	3720	652	0.07		0.857	7	0	2006	2017
DAPK1	1612	Secondary malignant neoplasm of lymph node	C0686619	disease	Pathological Conditions, Signs and Symptoms; Neoplasms	Neoplastic Process	2825	188	0.06		0.833	6	0	2011	2019
DAPK1	1612	Malignant neoplasm of urinary bladder	C0005684	disease	Neoplasms; Female Urogenital Diseases and Pregnancy Complications; Male Urogenital Diseases	Neoplastic Process	2113	316	0.05		1	5	0	2007	2017
DAPK1	1612	Diffuse Large B-Cell Lymphoma	C0079744	disease	Neoplasms; Immune System Diseases; Hemic and Lymphatic Diseases	Neoplastic Process	1043	127	0.05		1	5	0	2013	2017
DAPK1	1612	Carcinoma of lung	C0684249	disease	Neoplasms; Respiratory Tract Diseases	Neoplastic Process	4081	1204	0.05		1	5	0	2005	2015
DAPK1	1612	Squamous cell carcinoma of the head and neck	C1168401	disease	Neoplasms	Neoplastic Process	1543	348	0.05		1	5	0	2011	2018
DAPK1	1612	Tumor Cell Invasion	C1269955	phenotype		Neoplastic Process	6626	169	0.05		1	5	0	2007	2019
DAPK1	1612	Primary malignant neoplasm of lung	C1306460	disease	Neoplasms; Respiratory Tract Diseases	Neoplastic Process	3894	981	0.05		1	5	0	2005	2015
DAPK1	1612	Nasopharyngeal carcinoma	C2931822	disease	Neoplasms; Stomatognathic Diseases; Otorhinolaryngologic Diseases	Neoplastic Process	1553	320	0.05		1	5	0	2006	2018
DAPK1	1612	Bladder Neoplasm	C0005695	disease	Neoplasms; Female Urogenital Diseases and Pregnancy Complications; Male Urogenital Diseases	Neoplastic Process	2130	281	0.04		1	4	0	2007	2017
DAPK1	1612	Malignant tumor of cervix	C0007847	disease	Neoplasms; Female Urogenital Diseases and Pregnancy Complications	Neoplastic Process	1718	245	0.04		1	4	0	2008	2018
DAPK1	1612	Colorectal Carcinoma	C0009402	disease	Digestive System Diseases; Neoplasms	Neoplastic Process	5473	1962	0.04		1	4	1	2005	2019
DAPK1	1612	Mental Depression	C0011570	disease	Behavior and Behavior Mechanisms	Mental or Behavioral Dysfunction	1478	271	0.04		1	4	0	2017	2019
DAPK1	1612	Depressive disorder	C0011581	disease	Mental Disorders	Mental or Behavioral Dysfunction	1719	297	0.04		1	4	0	2017	2019
DAPK1	1612	Cholangiocarcinoma	C0206698	disease	Neoplasms	Neoplastic Process	877	43	0.04		1	4	0	2005	2018
DAPK1	1612	Cervix carcinoma	C0302592	disease	Neoplasms; Female Urogenital Diseases and Pregnancy Complications	Neoplastic Process	1881	283	0.04		1	4	0	2008	2018
DAPK1	1612	Depressed mood	C0344315	phenotype	Behavior and Behavior Mechanisms	Mental or Behavioral Dysfunction	1461	269	0.04		1	4	0	2017	2019
DAPK1	1612	Alzheimer Disease, Late Onset	C0494463	disease	Nervous System Diseases; Mental Disorders	Mental or Behavioral Dysfunction	385	243	0.04		1	4	2	2006	2012
DAPK1	1612	Carcinoma of bladder	C0699885	disease	Neoplasms; Female Urogenital Diseases and Pregnancy Complications; Male Urogenital Diseases	Neoplastic Process	2104	309	0.04		1	4	0	2007	2017
DAPK1	1612	cervical cancer	C4048328	disease	Neoplasms; Female Urogenital Diseases and Pregnancy Complications	Neoplastic Process	1817	268	0.04		1	4	1	2008	2018
DAPK1	1612	Lymphoma	C0024299	group	Neoplasms; Immune System Diseases; Hemic and Lymphatic Diseases	Neoplastic Process	1548	91	0.03		1	3	0	2016	2019
DAPK1	1612	Lymphoma, Follicular	C0024301	disease	Neoplasms; Immune System Diseases; Hemic and Lymphatic Diseases	Neoplastic Process	477	83	0.03		1	3	0	2013	2017
DAPK1	1612	Cerebrovascular accident	C0038454	group	Nervous System Diseases; Cardiovascular Diseases	Disease or Syndrome	1658	591	0.03		1	3	0	2017	2019
DAPK1	1612	Tumor Progression	C0178874	phenotype	Pathological Conditions, Signs and Symptoms	Neoplastic Process	3865	72	0.03		1	3	0	2009	2017
DAPK1	1612	High-Grade Squamous Intraepithelial Lesions	C0333875	phenotype	Pathological Conditions, Signs and Symptoms; Neoplasms; Female Urogenital Diseases and Pregnancy Complications	Neoplastic Process	150	8	0.03		1	3	0	2004	2010
DAPK1	1612	Adult Diffuse Large B-Cell Lymphoma	C1332201	disease	Neoplasms; Immune System Diseases; Hemic and Lymphatic Diseases	Neoplastic Process	504	46	0.03		1	3	0	2013	2016
DAPK1	1612	TARSAL-CARPAL COALITION SYNDROME	C1861305	disease	Congenital, Hereditary, and Neonatal Diseases and Abnormalities; Musculoskeletal Diseases	Disease or Syndrome	261	13	0.03		1	3	0	2006	2008
DAPK1	1612	Secondary Neoplasm	C2939419	group	Pathological Conditions, Signs and Symptoms; Neoplasms	Neoplastic Process	2492	85	0.03		0.667	3	0	2007	2018
DAPK1	1612	Carcinoma	C0007097	group	Neoplasms	Neoplastic Process	2462	103	0.02		1	2	0	2009	2012
DAPK1	1612	Ependymoma	C0014474	disease	Neoplasms	Neoplastic Process	244	8	0.02		1	2	0	2006	2007
DAPK1	1612	Glioblastoma	C0017636	disease	Neoplasms	Neoplastic Process	3177	281	0.02		1	2	0	2007	2016
DAPK1	1612	leukemia	C0023418	disease	Neoplasms	Neoplastic Process	2111	144	0.02		1	2	0	2004	2010
DAPK1	1612	Childhood Acute Lymphoblastic Leukemia	C0023452	disease	Neoplasms; Immune System Diseases; Hemic and Lymphatic Diseases	Neoplastic Process	1096	261	0.02		1	2	0	2006	2011
DAPK1	1612	Acute monocytic leukemia	C0023465	disease	Neoplasms	Neoplastic Process	633	22	0.02		1	2	0	2012	2014
DAPK1	1612	nervous system disorder	C0027765	group	Nervous System Diseases	Disease or Syndrome	977	39	0.02		1	2	0	2019	2019
DAPK1	1612	Parkinson Disease	C0030567	disease	Nervous System Diseases	Disease or Syndrome	2078	990	0.02		1	2	2	2011	2019
DAPK1	1612	Benign Neoplasm	C0086692	group	Neoplasms	Neoplastic Process	371	7	0.02		1	2	0	2006	2018
DAPK1	1612	Epstein-Barr Virus Infections	C0149678	group	Infections	Disease or Syndrome	384	72	0.02		1	2	0	2008	2011
DAPK1	1612	Memory impairment	C0233794	phenotype	Pathological Conditions, Signs and Symptoms; Nervous System Diseases; Behavior and Behavior Mechanisms	Mental or Behavioral Dysfunction	763	48	0.02		1	2	0	2018	2019
DAPK1	1612	Miller Dieker syndrome	C0265219	disease	Congenital, Hereditary, and Neonatal Diseases and Abnormalities; Nervous System Diseases	Disease or Syndrome	182	9	0.02		1	2	0	2010	2012
DAPK1	1612	Solid Neoplasm	C0280100	phenotype	Neoplasms	Neoplastic Process	1145	24	0.02		1	2	0	2007	2012
DAPK1	1612	Human papilloma virus infection	C0343641	disease	Infections	Disease or Syndrome	429	42	0.02		1	2	0	2012	2014
DAPK1	1612	Malignant neoplasm of prostate	C0376358	disease	Neoplasms; Male Urogenital Diseases	Neoplastic Process	4502	1082	0.02		1	2	0	2002	2019
DAPK1	1612	Neurodegenerative Disorders	C0524851	group	Nervous System Diseases	Disease or Syndrome	1515	85	0.02		1	2	0	2019	2019
DAPK1	1612	precancerous lesions	C0940937	phenotype		Neoplastic Process	270	19	0.02		1	2	0	2009	2011
DAPK1	1612	Malignant neoplasm of ovary	C1140680	disease	Neoplasms; Female Urogenital Diseases and Pregnancy Complications; Endocrine System Diseases	Neoplastic Process	2563	315	0.02		1	2	0	2012	2015
DAPK1	1612	Low Grade Squamous Intraepithelial Neoplasia	C1302773	disease	Pathological Conditions, Signs and Symptoms; Neoplasms; Female Urogenital Diseases and Pregnancy Complications	Neoplastic Process	94	2	0.02		1	2	0	2004	2005
DAPK1	1612	Urothelial Carcinoma	C2145472	disease	Neoplasms; Female Urogenital Diseases and Pregnancy Complications; Male Urogenital Diseases	Neoplastic Process	449	10	0.02		1	2	0	2007	2011
DAPK1	1612	Aspergillosis	C0004030	disease	Infections	Disease or Syndrome	47	2	0.01		1	1	0	2016	2016
DAPK1	1612	Barrett Esophagus	C0004763	disease	Digestive System Diseases; Neoplasms	Disease or Syndrome	478	60	0.01		1	1	0	2007	2007
DAPK1	1612	Blast Phase	C0005699	disease	Pathological Conditions, Signs and Symptoms; Neoplasms; Hemic and Lymphatic Diseases	Neoplastic Process	299	14	0.01		1	1	0	2009	2009
DAPK1	1612	Malignant tumor of colon	C0007102	disease	Digestive System Diseases; Neoplasms	Neoplastic Process	2969	688	0.01		1	1	0	2010	2010
DAPK1	1612	Malignant neoplasm of endometrium	C0007103	disease	Neoplasms; Female Urogenital Diseases and Pregnancy Complications	Neoplastic Process	1235	197	0.01		1	1	0	2018	2018
DAPK1	1612	Malignant neoplasm of larynx	C0007107	disease	Neoplasms; Respiratory Tract Diseases; Otorhinolaryngologic Diseases	Neoplastic Process	349	50	0.01		1	1	0	2005	2005
DAPK1	1612	Cervix Diseases	C0007867	group	Female Urogenital Diseases and Pregnancy Complications	Disease or Syndrome	43	3	0.01		1	1	0	2015	2015
DAPK1	1612	Congenital chromosomal disease	C0008626	group	Congenital, Hereditary, and Neonatal Diseases and Abnormalities	Congenital Abnormality	757	47	0.01		1	1	0	2011	2011
DAPK1	1612	Colitis	C0009319	disease	Digestive System Diseases	Disease or Syndrome	1135	15	0.01		1	1	0	2018	2018
DAPK1	1612	Ulcerative Colitis	C0009324	disease	Digestive System Diseases	Disease or Syndrome	1458	827	0.01		1	1	0	2010	2010
DAPK1	1612	Diabetes	C0011847	disease	Endocrine System Diseases	Disease or Syndrome	2359	710	0.01		1	1	0	2011	2011
DAPK1	1612	Diabetes Mellitus	C0011849	group	Nutritional and Metabolic Diseases; Endocrine System Diseases	Disease or Syndrome	2803	824	0.01		1	1	0	2011	2011
DAPK1	1612	Endometriosis	C0014175	disease	Female Urogenital Diseases and Pregnancy Complications	Disease or Syndrome	1188	274	0.01		1	1	0	2015	2015
DAPK1	1612	Epilepsy	C0014544	disease	Nervous System Diseases	Disease or Syndrome	1215	339	0.01		1	1	0	2017	2017
DAPK1	1612	Epilepsy, Temporal Lobe	C0014556	disease	Nervous System Diseases	Disease or Syndrome	354	33	0.01		1	1	0	2004	2004
DAPK1	1612	Esophageal Neoplasms	C0014859	group	Digestive System Diseases; Neoplasms	Neoplastic Process	1254	270	0.01		1	1	0	2009	2009
DAPK1	1612	Peptic Esophagitis	C0014869	disease	Digestive System Diseases	Disease or Syndrome	85	3	0.01		1	1	0	2007	2007
DAPK1	1612	Fetal Alcohol Syndrome	C0015923	disease	Congenital, Hereditary, and Neonatal Diseases and Abnormalities; Female Urogenital Diseases and Pregnancy Complications; Chemically-Induced Disorders	Disease or Syndrome	89	8	0.01		1	1	0	2014	2014
DAPK1	1612	Hepatitis C	C0019196	disease	Digestive System Diseases; Infections	Disease or Syndrome	1768	347	0.01		1	1	0	2017	2017
DAPK1	1612	Von Hippel-Lindau Syndrome	C0019562	disease	Congenital, Hereditary, and Neonatal Diseases and Abnormalities; Nervous System Diseases; Cardiovascular Diseases	Disease or Syndrome	174	187	0.01		0	1	0	2004	2004
DAPK1	1612	Fibroid Tumor	C0023267	disease	Neoplasms	Neoplastic Process	413	14	0.01		1	1	0	2016	2016
DAPK1	1612	Myeloid Leukemia, Chronic	C0023473	disease	Neoplasms; Hemic and Lymphatic Diseases	Neoplastic Process	1172	115	0.01		1	1	0	2009	2009
DAPK1	1612	Acute Promyelocytic Leukemia	C0023487	disease	Neoplasms	Neoplastic Process	651	21	0.01		1	1	0	2014	2014
DAPK1	1612	Leukopenia	C0023530	disease	Hemic and Lymphatic Diseases	Disease or Syndrome	440	153	0.01		1	1	1	2012	2012
DAPK1	1612	Chronic Obstructive Airway Disease	C0024117	disease	Respiratory Tract Diseases	Disease or Syndrome	1428	852	0.01		1	1	0	2018	2018
DAPK1	1612	Lymphoma, Non-Hodgkin	C0024305	disease	Neoplasms; Immune System Diseases; Hemic and Lymphatic Diseases	Neoplastic Process	733	197	0.01		1	1	0	2018	2018
DAPK1	1612	Lymphoproliferative Disorders	C0024314	group	Immune System Diseases; Hemic and Lymphatic Diseases	Neoplastic Process	300	14	0.01		1	1	0	2010	2010
DAPK1	1612	Medulloblastoma	C0025149	disease	Neoplasms	Neoplastic Process	862	115	0.01		1	1	0	2007	2007
DAPK1	1612	Mixed Salivary Gland Tumor	C0026277	disease	Neoplasms	Neoplastic Process	185	3	0.01		1	1	0	2006	2006
DAPK1	1612	Monoclonal Gammopathy of Undetermined Significance	C0026470	disease	Immune System Diseases; Hemic and Lymphatic Diseases	Neoplastic Process	227	20	0.01		1	1	0	2016	2016
DAPK1	1612	Mouth Neoplasms	C0026640	group	Neoplasms; Stomatognathic Diseases	Neoplastic Process	140	0	0.01		1	1	0	2004	2004
DAPK1	1612	Multiple Myeloma	C0026764	disease	Neoplasms; Immune System Diseases; Hemic and Lymphatic Diseases; Cardiovascular Diseases	Neoplastic Process	1740	865	0.01		1	1	0	2016	2016
DAPK1	1612	Myelofibrosis	C0026987	disease	Pathological Conditions, Signs and Symptoms; Neoplasms; Hemic and Lymphatic Diseases	Neoplastic Process	163	7	0.01		1	1	0	2005	2005
DAPK1	1612	Neuroblastoma	C0027819	disease	Neoplasms	Neoplastic Process	2509	386	0.01		1	1	0	2008	2008
DAPK1	1612	Neutropenia	C0027947	disease	Hemic and Lymphatic Diseases	Disease or Syndrome	389	97	0.01		1	1	1	2012	2012
DAPK1	1612	oligodendroglioma	C0028945	disease	Neoplasms	Neoplastic Process	282	21	0.01		1	1	0	2014	2014
DAPK1	1612	Osteosarcoma	C0029463	disease	Neoplasms	Neoplastic Process	2283	178	0.01		1	1	0	2014	2014
DAPK1	1612	Plasmacytoma	C0032131	disease	Neoplasms; Immune System Diseases	Neoplastic Process	142	8	0.01		1	1	0	2008	2008
DAPK1	1612	Polycystic Ovary Syndrome	C0032460	disease	Neoplasms; Female Urogenital Diseases and Pregnancy Complications; Endocrine System Diseases	Disease or Syndrome	988	363	0.01		1	1	0	2017	2017
DAPK1	1612	Adenomatous Polyposis Coli	C0032580	disease	Congenital, Hereditary, and Neonatal Diseases and Abnormalities; Digestive System Diseases; Neoplasms	Neoplastic Process	609	237	0.01		1	1	0	2009	2009
DAPK1	1612	Respiratory Distress Syndrome, Adult	C0035222	disease	Respiratory Tract Diseases	Disease or Syndrome	434	60	0.01		1	1	0	2019	2019
DAPK1	1612	Seminoma	C0036631	disease	Neoplasms	Neoplastic Process	311	12	0.01		1	1	0	2007	2007
DAPK1	1612	Skin lesion	C0037284	group	Skin and Connective Tissue Diseases	Disease or Syndrome	563	52	0.01		1	1	0	2013	2013
DAPK1	1612	Spastic Paraplegia	C0037772	disease	Pathological Conditions, Signs and Symptoms; Nervous System Diseases	Disease or Syndrome	144	93	0.01		1	1	0	2017	2017
DAPK1	1612	Stomach Neoplasms	C0038356	group	Digestive System Diseases; Neoplasms	Neoplastic Process	820	55	0.01		1	1	0	2005	2005
DAPK1	1612	Uterine Fibroids	C0042133	group	Neoplasms	Neoplastic Process	569	154	0.01		1	1	0	2016	2016
DAPK1	1612	Alcohol abuse	C0085762	disease	Chemically-Induced Disorders; Mental Disorders	Mental or Behavioral Dysfunction	156	24	0.01		1	1	0	2018	2018
DAPK1	1612	Adenocarcinoma of lung (disorder)	C0152013	disease	Neoplasms	Neoplastic Process	2438	563	0.01		1	1	0	2015	2015
DAPK1	1612	Esophageal carcinoma	C0152018	disease	Digestive System Diseases; Neoplasms	Neoplastic Process	1287	272	0.01		1	1	0	2009	2009
DAPK1	1612	Malignant neoplasm of mouth	C0153381	group	Neoplasms; Stomatognathic Diseases	Neoplastic Process	756	184	0.01		1	1	0	2017	2017
DAPK1	1612	Endometriosis of ovary	C0156344	disease	Female Urogenital Diseases and Pregnancy Complications; Endocrine System Diseases	Disease or Syndrome	70	3	0.01		1	1	0	2015	2015
DAPK1	1612	Agenesis of corpus callosum	C0175754	disease	Pathological Conditions, Signs and Symptoms; Congenital, Hereditary, and Neonatal Diseases and Abnormalities; Nervous System Diseases	Congenital Abnormality	615	45	0.01		1	1	0	2005	2005
DAPK1	1612	Carcinoma, Endometrioid	C0206687	disease	Neoplasms; Female Urogenital Diseases and Pregnancy Complications; Endocrine System Diseases	Neoplastic Process	223	12	0.01		1	1	0	2015	2015
DAPK1	1612	Cervical Intraepithelial Neoplasia	C0206708	disease	Neoplasms	Neoplastic Process	398	29	0.01		1	1	0	2014	2014
DAPK1	1612	Central Neurocytoma	C0206719	disease	Neoplasms; Nervous System Diseases	Neoplastic Process	16	0	0.01		1	1	0	2014	2014
DAPK1	1612	Adult Liver Carcinoma	C0220630	disease	Digestive System Diseases; Neoplasms	Neoplastic Process	1377	72	0.01		1	1	0	2017	2017
DAPK1	1612	Lip and Oral Cavity Carcinoma	C0220641	disease	Neoplasms; Stomatognathic Diseases	Neoplastic Process	734	172	0.01		1	1	0	2017	2017
DAPK1	1612	Metastatic malignant neoplasm to brain	C0220650	disease	Pathological Conditions, Signs and Symptoms; Neoplasms; Nervous System Diseases	Neoplastic Process	392	28	0.01		1	1	0	2007	2007
DAPK1	1612	Niemann-Pick Disease, Type C	C0220756	disease	Congenital, Hereditary, and Neonatal Diseases and Abnormalities; Nutritional and Metabolic Diseases; Nervous System Diseases; Hemic and Lymphatic Diseases	Disease or Syndrome	201	33	0.01		1	1	0	2011	2011
DAPK1	1612	Papillary thyroid carcinoma	C0238463	disease	Neoplasms; Endocrine System Diseases	Neoplastic Process	1348	204	0.01		1	1	0	2014	2014
DAPK1	1612	Mucosa-Associated Lymphoid Tissue Lymphoma	C0242647	disease	Neoplasms; Immune System Diseases; Hemic and Lymphatic Diseases	Neoplastic Process	264	13	0.01		1	1	0	2013	2013
DAPK1	1612	Coinfection	C0275524	phenotype	Infections	Disease or Syndrome	252	11	0.01		1	1	0	2008	2008
DAPK1	1612	Childhood Medulloblastoma	C0278510	disease	Neoplasms	Neoplastic Process	771	25	0.01		1	1	0	2007	2007
DAPK1	1612	Recurrent Childhood Acute Lymphoblastic Leukemia	C0278519	disease	Neoplasms; Immune System Diseases; Hemic and Lymphatic Diseases	Neoplastic Process	37	0	0.01		1	1	0	2004	2004
DAPK1	1612	Gastric Adenocarcinoma	C0278701	disease	Digestive System Diseases; Neoplasms	Neoplastic Process	453	235	0.01		1	1	0	2009	2009
DAPK1	1612	Adult Ependymoma	C0278874	disease	Neoplasms	Neoplastic Process	144	3	0.01		1	1	0	2007	2007
DAPK1	1612	Adult Medulloblastoma	C0278876	disease	Neoplasms	Neoplastic Process	762	24	0.01		1	1	0	2007	2007
DAPK1	1612	Adult Glioblastoma	C0278878	disease	Neoplasms	Neoplastic Process	2528	98	0.01		1	1	0	2016	2016
DAPK1	1612	Malignant Head and Neck Neoplasm	C0278996	disease	Neoplasms	Neoplastic Process	767	118	0.01		1	1	0	2007	2007
DAPK1	1612	Liver and Intrahepatic Biliary Tract Carcinoma	C0279000	disease	Digestive System Diseases; Neoplasms	Neoplastic Process	1395	73	0.01		1	1	0	2017	2017
DAPK1	1612	Adult Oligodendroglioma	C0279070	disease	Neoplasms	Neoplastic Process	154	19	0.01		1	1	0	2014	2014
DAPK1	1612	Squamous cell carcinoma of esophagus	C0279626	disease	Digestive System Diseases; Neoplasms	Neoplastic Process	2053	329	0.01		1	1	0	2016	2016
DAPK1	1612	Cervical Squamous Cell Carcinoma	C0279671	disease	Neoplasms; Female Urogenital Diseases and Pregnancy Complications	Neoplastic Process	371	44	0.01		1	1	0	2006	2006
DAPK1	1612	Cervical Adenocarcinoma	C0279672	disease	Neoplasms; Female Urogenital Diseases and Pregnancy Complications	Neoplastic Process	82	0	0.01		1	1	0	2006	2006
DAPK1	1612	Squamous cell carcinoma of oropharynx	C0280313	disease	Neoplasms; Stomatognathic Diseases; Otorhinolaryngologic Diseases	Neoplastic Process	155	33	0.01		1	1	0	2015	2015
DAPK1	1612	Squamous cell carcinoma of the hypopharynx	C0280321	disease		Neoplastic Process	103	3	0.01		1	1	0	2015	2015
DAPK1	1612	Laryngeal Squamous Cell Carcinoma	C0280324	disease	Neoplasms; Respiratory Tract Diseases; Otorhinolaryngologic Diseases	Neoplastic Process	504	30	0.01		1	1	0	2014	2014
DAPK1	1612	Childhood Glioblastoma	C0280474	disease	Neoplasms	Neoplastic Process	2527	98	0.01		1	1	0	2016	2016
DAPK1	1612	Childhood Oligodendroglioma	C0280475	disease	Neoplasms	Neoplastic Process	154	19	0.01		1	1	0	2014	2014
DAPK1	1612	Primary central nervous system lymphoma	C0280803	disease	Neoplasms; Immune System Diseases; Nervous System Diseases; Hemic and Lymphatic Diseases	Neoplastic Process	156	4	0.01		1	1	0	2016	2016
DAPK1	1612	Aplasia Cutis Congenita	C0282160	disease	Congenital, Hereditary, and Neonatal Diseases and Abnormalities; Skin and Connective Tissue Diseases	Congenital Abnormality	393	14	0.01		1	1	0	2005	2005
DAPK1	1612	Atrophic	C0333641	phenotype	Pathological Conditions, Signs and Symptoms	Pathologic Function	58	1	0.01		1	1	0	2003	2003
DAPK1	1612	Frontotemporal dementia	C0338451	disease	Nutritional and Metabolic Diseases; Nervous System Diseases; Mental Disorders	Disease or Syndrome	320	215	0.01		1	1	2	2012	2012
DAPK1	1612	Stable angina	C0340288	disease	Pathological Conditions, Signs and Symptoms; Cardiovascular Diseases	Disease or Syndrome	144	8	0.01		1	1	0	2011	2011
DAPK1	1612	Vascular calcification	C0342649	phenotype	Nutritional and Metabolic Diseases	Disease or Syndrome	257	3	0.01		1	1	0	2019	2019
DAPK1	1612	Malignant neoplasm of liver	C0345904	disease	Digestive System Diseases; Neoplasms	Neoplastic Process	1649	88	0.01		1	1	0	2017	2017
DAPK1	1612	Intrahepatic Cholangiocarcinoma	C0345905	disease	Neoplasms	Neoplastic Process	470	19	0.01		1	1	0	2005	2005
DAPK1	1612	Malignant mesothelioma	C0345967	disease	Neoplasms; Respiratory Tract Diseases	Neoplastic Process	420	12	0.01		1	1	0	2006	2006
DAPK1	1612	Malignant neoplasm of pancreas	C0346647	disease	Digestive System Diseases; Neoplasms; Endocrine System Diseases	Neoplastic Process	2667	277	0.01		1	1	0	2014	2014
DAPK1	1612	Squamous cell carcinoma of tongue	C0349566	disease	Neoplasms; Stomatognathic Diseases	Neoplastic Process	462	2	0.01		1	1	0	2017	2017
DAPK1	1612	Hyperactive behavior	C0424295	phenotype	Pathological Conditions, Signs and Symptoms; Nervous System Diseases	Mental or Behavioral Dysfunction	1263	112	0.01		1	1	0	2011	2011
DAPK1	1612	Endometrial Carcinoma	C0476089	disease	Neoplasms; Female Urogenital Diseases and Pregnancy Complications	Neoplastic Process	1597	326	0.01		1	1	0	2018	2018
DAPK1	1612	Recurrent tumor	C0521158	phenotype		Neoplastic Process	735	33	0.01		1	1	0	2019	2019
DAPK1	1612	Forgetful	C0542476	phenotype	Pathological Conditions, Signs and Symptoms; Nervous System Diseases; Mental Disorders; Behavior and Behavior Mechanisms	Sign or Symptom	429	18	0.01		1	1	0	2018	2018
DAPK1	1612	Malignant neoplasm of esophagus	C0546837	disease	Digestive System Diseases; Neoplasms	Neoplastic Process	1286	214	0.01		1	1	0	2009	2009
DAPK1	1612	Squamous cell carcinoma of skin	C0553723	disease	Neoplasms; Skin and Connective Tissue Diseases	Neoplastic Process	458	92	0.01		1	1	0	2015	2015
DAPK1	1612	Osteosarcoma of bone	C0585442	disease	Neoplasms	Neoplastic Process	2247	151	0.01		1	1	0	2014	2014
DAPK1	1612	Carcinoma of larynx	C0595989	disease	Neoplasms; Respiratory Tract Diseases; Otorhinolaryngologic Diseases	Neoplastic Process	456	65	0.01		1	1	0	2005	2005
DAPK1	1612	Leukemogenesis	C0598766	disease	Pathological Conditions, Signs and Symptoms; Neoplasms	Neoplastic Process	996	25	0.01		1	1	0	2012	2012
DAPK1	1612	Prostate carcinoma	C0600139	disease	Neoplasms; Male Urogenital Diseases	Neoplastic Process	4388	1168	0.01		1	1	0	2019	2019
DAPK1	1612	Gastro-esophageal reflux disease with esophagitis	C0677659	disease	Pathological Conditions, Signs and Symptoms; Digestive System Diseases	Disease or Syndrome	71	3	0.01		1	1	0	2007	2007
DAPK1	1612	Malignant neoplasm of gastrointestinal tract	C0685938	disease	Digestive System Diseases; Neoplasms	Neoplastic Process	423	55	0.01		1	1	0	2017	2017
DAPK1	1612	Colon Carcinoma	C0699790	disease	Digestive System Diseases; Neoplasms	Neoplastic Process	2832	275	0.01		1	1	0	2010	2010
DAPK1	1612	Central neuroblastoma	C0700095	disease	Neoplasms; Nervous System Diseases	Neoplastic Process	2419	231	0.01		1	1	0	2008	2008
DAPK1	1612	Malignant neoplasm of kidney	C0740457	disease	Neoplasms; Female Urogenital Diseases and Pregnancy Complications; Male Urogenital Diseases	Neoplastic Process	664	22	0.01		1	1	0	2006	2006
DAPK1	1612	Acute respiratory distress	C0748355	disease	Pathological Conditions, Signs and Symptoms; Respiratory Tract Diseases	Disease or Syndrome	147	6	0.01		1	1	0	2019	2019
DAPK1	1612	Alzheimer Disease, Early Onset	C0750901	disease	Nervous System Diseases; Mental Disorders	Disease or Syndrome	174	96	0.01		1	1	0	2009	2009
DAPK1	1612	Well Differentiated Oligodendroglioma	C0751396	disease	Neoplasms	Neoplastic Process	270	22	0.01		1	1	0	2014	2014
DAPK1	1612	Malignant Squamous Cell Neoplasm	C0751688	disease	Neoplasms	Neoplastic Process	193	12	0.01		0	1	0	2018	2018
DAPK1	1612	Newly Diagnosed Childhood Ependymoma	C0796611	disease	Neoplasms	Neoplastic Process	144	3	0.01		1	1	0	2007	2007
DAPK1	1612	Infection caused by Helicobacter pylori	C0850666	disease	Infections	Disease or Syndrome	337	56	0.01		1	1	0	2003	2003
DAPK1	1612	Carcinoma in situ of uterine cervix	C0851140	disease	Neoplasms	Neoplastic Process	117	18	0.01		1	1	0	2018	2018
DAPK1	1612	ovarian neoplasm	C0919267	disease	Neoplasms; Female Urogenital Diseases and Pregnancy Complications; Endocrine System Diseases	Neoplastic Process	2542	757	0.01		1	1	0	2012	2012
DAPK1	1612	Endometrial adenocarcinoma	C1153706	disease	Neoplasms; Female Urogenital Diseases and Pregnancy Complications	Neoplastic Process	212	5	0.01		1	1	0	2010	2010
DAPK1	1612	Adult Lymphoma	C1332206	disease	Neoplasms; Immune System Diseases; Hemic and Lymphatic Diseases	Neoplastic Process	1169	66	0.01		1	1	0	2019	2019
DAPK1	1612	Childhood Leukemia	C1332977	disease	Neoplasms	Neoplastic Process	1740	140	0.01		1	1	0	2010	2010
DAPK1	1612	Childhood Lymphoma	C1332979	disease	Neoplasms; Immune System Diseases; Hemic and Lymphatic Diseases	Neoplastic Process	1171	66	0.01		1	1	0	2019	2019
DAPK1	1612	Childhood Osteosarcoma	C1332986	disease	Neoplasms	Neoplastic Process	2208	151	0.01		1	1	0	2014	2014
DAPK1	1612	High Grade Cervical Intraepithelial Neoplasia	C1334011	disease	Neoplasms	Neoplastic Process	51	1	0.01		1	1	0	2018	2018
DAPK1	1612	Sporadic Breast Carcinoma	C1336076	disease	Neoplasms; Skin and Connective Tissue Diseases	Neoplastic Process	184	46	0.01		1	1	0	2010	2010
DAPK1	1612	Renal carcinoma	C1378703	disease	Neoplasms; Female Urogenital Diseases and Pregnancy Complications; Male Urogenital Diseases	Neoplastic Process	665	21	0.01		1	1	0	2006	2006
DAPK1	1612	Hepatocarcinogenesis	C1512409	disease	Pathological Conditions, Signs and Symptoms; Neoplasms	Neoplastic Process	855	24	0.01		1	1	0	2017	2017
DAPK1	1612	Smoldering myeloma	C1531608	disease	Neoplasms; Immune System Diseases; Hemic and Lymphatic Diseases	Neoplastic Process	41	1	0.01		1	1	0	2016	2016
DAPK1	1612	Malignant transformation	C1608408	phenotype		Neoplastic Process	1027	20	0.01		1	1	0	2015	2015
DAPK1	1612	Glioblastoma Multiforme	C1621958	disease	Neoplasms	Neoplastic Process	3197	186	0.01		1	1	0	2016	2016
DAPK1	1612	Benign Prostatic Hyperplasia	C1704272	disease	Male Urogenital Diseases	Disease or Syndrome	770	91	0.01		1	1	0	2011	2011
DAPK1	1612	Childhood Ependymoma	C1851584	disease	Neoplasms	Neoplastic Process	147	3	0.01		1	1	0	2007	2007
DAPK1	1612	Plasma Cell Neoplasm	C1959632	disease	Neoplasms	Neoplastic Process	46	2	0.01		1	1	0	2016	2016
DAPK1	1612	Liver carcinoma	C2239176	disease	Digestive System Diseases; Neoplasms	Neoplastic Process	5725	942	0.01		1	1	0	2017	2017
DAPK1	1612	Childhood Myelodysplastic Syndrome	C2347761	disease	Hemic and Lymphatic Diseases	Neoplastic Process	335	20	0.01		0	1	0	2010	2010
DAPK1	1612	Treatment related leukaemia	C2825306	disease	Neoplasms	Neoplastic Process	30	0	0.01		1	1	0	2003	2003
DAPK1	1612	Refractory Cytopenia of Childhood	C2826323	disease		Neoplastic Process	264	3	0.01		1	1	0	2003	2003
DAPK1	1612	Sex Differentiation Disorders	C2930619	group	Congenital, Hereditary, and Neonatal Diseases and Abnormalities; Female Urogenital Diseases and Pregnancy Complications; Male Urogenital Diseases; Endocrine System Diseases	Disease or Syndrome	103	10	0.01		1	1	0	2011	2011
DAPK1	1612	Locally Recurrent Malignant Neoplasm	C2986682	disease		Neoplastic Process	68	1	0.01		1	1	0	2013	2013
DAPK1	1612	Extrahepatic Cholangiocarcinoma	C3805278	disease	Neoplasms	Neoplastic Process	119	3	0.01		1	1	0	2005	2005
DAPK1	1612	Head and Neck Carcinoma	C3887461	disease	Neoplasms	Neoplastic Process	786	118	0.01		1	1	0	2007	2007
DAPK1	1612	Adult Myelodysplastic Syndrome	C3900098	disease	Hemic and Lymphatic Diseases	Neoplastic Process	332	20	0.01		0	1	0	2010	2010
DAPK1	1612	Tumour budding	C4049272	disease		Neoplastic Process	71	8	0.01		1	1	0	2019	2019
DAPK1	1612	Neointimal hyperplasia	C4049446	disease		Disease or Syndrome	198	0	0.01		1	1	0	2014	2014
DAPK1	1612	Childhood Neuroblastoma	C4086165	disease	Neoplasms	Neoplastic Process	2420	231	0.01		1	1	0	2008	2008
DAPK1	1612	Primary cholangiocarcinoma of intrahepatic biliary tract	C4284013	disease	Neoplasms	Neoplastic Process	274	10	0.01		1	1	0	2005	2005
DAPK1	1612	Carcinoma, Ovarian Epithelial	C4721610	disease	Neoplasms; Female Urogenital Diseases and Pregnancy Complications; Endocrine System Diseases	Neoplastic Process	2841	327	0.01		1	1	0	2012	2012
DAPK1	1612	Malignant neoplasm of colon and/or rectum	C4722085	disease		Neoplastic Process	3669	502	0.01		1	1	1	2019	2019

[truncated: 7 more sheets: HIPK1, MUSK, TAOK1, RPS6KA4, SRPK3, HIPK4, FRK]
