# Supplementary material for: Artificial Intelligence/Machine Learning-Driven Small Molecule Repurposing via Off-Target Prediction and Transcriptomics
Source: Toxics. 2023 Oct 22;11(10):875. doi: 10.3390/toxics11100875 (PMC10611213; doi:10.3390/toxics11100875)
Supplement: Supplementary file 1 [file toxics-11-00875-s001.zip › erlotinib_gene_disease_Supplemental_Table5.xlsx]

## Sheet: GAK
Gene	Gene_id	Disease	Disease_id	Type	Disease_Class	Semantic_Type	N_genes_d	N_SNPs_d	Score_gda	EL_gda	EI_gda	N_PMIDs	N_SNPs_gda	First_Ref	Last_Ref
GAK	2580	Parkinson Disease	C0030567	disease	Nervous System Diseases	Disease or Syndrome	2078	990	0.5		1	18	4	2009	2020
GAK	2580	Lymphocyte Count measurement	C0200635	phenotype		Laboratory Procedure	338	456	0.1		1	1	1	2012	2012
GAK	2580	Triglycerides measurement	C0202236	phenotype		Laboratory Procedure	563	1418	0.1		1	1	1	2018	2018
GAK	2580	High density lipoprotein measurement	C0392885	phenotype		Laboratory Procedure	545	1440	0.1		1	1	1	2018	2018
GAK	2580	Blood Protein Measurement	C2985280	phenotype		Laboratory Procedure	1156	2575	0.1		1	1	1	2018	2018
GAK	2580	Hepatitis C	C0019196	disease	Digestive System Diseases; Infections	Disease or Syndrome	1768	347	0.04		1	4	0	2012	2018
GAK	2580	Osteosarcoma	C0029463	disease	Neoplasms	Neoplastic Process	2283	178	0.01		1	1	0	2010	2010
GAK	2580	Tremor	C0040822	phenotype	Pathological Conditions, Signs and Symptoms; Nervous System Diseases	Sign or Symptom	528	52	0.01		1	1	1	2014	2014
GAK	2580	Parkinsonian Disorders	C0242422	group	Nervous System Diseases	Disease or Syndrome	373	95	0.01		1	1	0	2019	2019
GAK	2580	Osteosarcoma of bone	C0585442	disease	Neoplasms	Neoplastic Process	2247	151	0.01		1	1	0	2010	2010
GAK	2580	REM Sleep Behavior Disorder	C0751772	disease	Nervous System Diseases; Mental Disorders	Mental or Behavioral Dysfunction	46	16	0.01		1	1	1	2020	2020
GAK	2580	Hormone refractory prostate cancer	C1328504	disease	Neoplasms; Male Urogenital Diseases	Neoplastic Process	683	29	0.01		1	1	0	2006	2006
GAK	2580	Childhood Osteosarcoma	C1332986	disease	Neoplasms	Neoplastic Process	2208	151	0.01		1	1	0	2010	2010

## Sheet: MAP3K19
Gene	Gene_id	Disease	Disease_id	Type	Disease_Class	Semantic_Type	N_genes_d	N_SNPs_d	Score_gda	EL_gda	EI_gda	N_PMIDs	N_SNPs_gda	First_Ref	Last_Ref
MAP3K19	80122	Keratoconus	C0022578	disease	Eye Diseases	Disease or Syndrome	269	83	0.1		1	1	1	2012	2012
MAP3K19	80122	Leukemia, Myelocytic, Acute	C0023467	disease	Neoplasms	Neoplastic Process	3111	6892	0.1		1	1	5	2017	2017
MAP3K19	80122	Corneal Topography	C0524957	phenotype		Diagnostic Procedure	39	98	0.1		1	1	1	2012	2012
MAP3K19	80122	Finding of Mean Corpuscular Hemoglobin	C1261502	phenotype		Finding	653	1206	0.1		1	1	1	2019	2019
MAP3K19	80122	B-Cell Lymphomas	C0079731	group	Neoplasms; Immune System Diseases; Hemic and Lymphatic Diseases	Neoplastic Process	1408	42	0.04		1	4	0	1994	2003
MAP3K19	80122	Malignant transformation	C1608408	phenotype		Neoplastic Process	1027	20	0.02		1	2	0	1999	2003
MAP3K19	80122	Chronic Obstructive Airway Disease	C0024117	disease	Respiratory Tract Diseases	Disease or Syndrome	1428	852	0.01		1	1	0	2016	2016
MAP3K19	80122	Lymphoma	C0024299	group	Neoplasms; Immune System Diseases; Hemic and Lymphatic Diseases	Neoplastic Process	1548	91	0.01		1	1	0	1995	1995
MAP3K19	80122	Pneumonia	C0032285	disease	Infections; Respiratory Tract Diseases	Disease or Syndrome	1032	33	0.01		1	1	0	2016	2016
MAP3K19	80122	Virus Diseases	C0042769	group	Infections	Disease or Syndrome	1471	42	0.01		1	1	0	2019	2019
MAP3K19	80122	Hematopoietic Neoplasms	C0376544	group	Neoplasms; Hemic and Lymphatic Diseases	Neoplastic Process	322	2	0.01		1	1	0	1992	1992
MAP3K19	80122	Tumor Cell Invasion	C1269955	phenotype		Neoplastic Process	6626	169	0.01		1	1	0	2012	2012
MAP3K19	80122	Adult Lymphoma	C1332206	disease	Neoplasms; Immune System Diseases; Hemic and Lymphatic Diseases	Neoplastic Process	1169	66	0.01		1	1	0	1995	1995
MAP3K19	80122	Childhood Lymphoma	C1332979	disease	Neoplasms; Immune System Diseases; Hemic and Lymphatic Diseases	Neoplastic Process	1171	66	0.01		1	1	0	1995	1995
MAP3K19	80122	Influenza A	C2062441	disease		Disease or Syndrome	563	19	0.01		1	1	0	2016	2016
MAP3K19	80122	Neutrophilia (disorder)	C3665444	disease	Pathological Conditions, Signs and Symptoms; Hemic and Lymphatic Diseases	Disease or Syndrome	150	1	0.01		1	1	0	2016	2016
MAP3K19	80122	Pneumonitis	C3714636	disease	Infections; Respiratory Tract Diseases	Disease or Syndrome	697	13	0.01		1	1	0	2016	2016

## Sheet: EGFR
Gene	Gene_id	Disease	Disease_id	Type	Disease_Class	Semantic_Type	N_genes_d	N_SNPs_d	Score_gda	EL_gda	EI_gda	N_PMIDs	N_SNPs_gda	First_Ref	Last_Ref
EGFR	1956	Non-Small Cell Lung Carcinoma	C0007131	disease	Neoplasms; Respiratory Tract Diseases	Neoplastic Process	3926	712	0.7		0.976	4060	54	1989	2020
EGFR	1956	Glioblastoma	C0017636	disease	Neoplasms	Neoplastic Process	3177	281	0.7		0.975	607	12	1988	2020
EGFR	1956	Adenocarcinoma of lung (disorder)	C0152013	disease	Neoplasms	Neoplastic Process	2438	563	0.7		0.978	1148	33	1990	2020
EGFR	1956	Squamous cell carcinoma of esophagus	C0279626	disease	Digestive System Diseases; Neoplasms	Neoplastic Process	2053	329	0.7		1	72	6	1994	2020
EGFR	1956	INFLAMMATORY SKIN AND BOWEL DISEASE, NEONATAL, 2	C4015130	disease		Disease or Syndrome	1	1	0.7	strong	1	2	1	2014	2015
EGFR	1956	Head and Neck Neoplasms	C0018671	group	Neoplasms	Neoplastic Process	124	11	0.63		0.889	9	3	2003	2017
EGFR	1956	Esophageal Neoplasms	C0014859	group	Digestive System Diseases; Neoplasms	Neoplastic Process	1254	270	0.6		1	33	0	1988	2019
EGFR	1956	Lung Neoplasms	C0024121	group	Neoplasms; Respiratory Tract Diseases	Neoplastic Process	1486	39	0.6		0.984	192	4	1994	2019
EGFR	1956	Malignant neoplasm of lung	C0242379	disease	Neoplasms; Respiratory Tract Diseases	Neoplastic Process	4173	1142	0.6		0.983	1494	32	1988	2020
EGFR	1956	Malignant Head and Neck Neoplasm	C0278996	disease	Neoplasms	Neoplastic Process	767	118	0.6		0.965	86	0	1989	2019
EGFR	1956	Malignant neoplasm of esophagus	C0546837	disease	Digestive System Diseases; Neoplasms	Neoplastic Process	1286	214	0.6		1	40	0	1988	2020
EGFR	1956	Brain Neoplasms	C0006118	group	Neoplasms; Nervous System Diseases	Neoplastic Process	1018	204	0.5		0.981	53	8	1988	2019
EGFR	1956	Squamous cell carcinoma	C0007137	disease	Neoplasms	Neoplastic Process	2507	257	0.5		0.979	288	10	1984	2020
EGFR	1956	Cardiomyopathy, Dilated	C0007193	group	Cardiovascular Diseases	Disease or Syndrome	512	509	0.5		1	2	0	2008	2012
EGFR	1956	Colorectal Neoplasms	C0009404	group	Digestive System Diseases; Neoplasms	Neoplastic Process	1296	609	0.5		0.976	42	2	2003	2019
EGFR	1956	Glioma	C0017638	disease	Neoplasms	Neoplastic Process	3097	353	0.5		0.991	215	12	1988	2020
EGFR	1956	Prostatic Neoplasms	C0033578	group	Neoplasms; Male Urogenital Diseases	Neoplastic Process	1722	31	0.5		1	23	1	1994	2018
EGFR	1956	Squamous cell carcinoma of lung	C0149782	disease	Neoplasms; Respiratory Tract Diseases	Neoplastic Process	670	283	0.5		0.98	51	8	2007	2019
EGFR	1956	Esophageal carcinoma	C0152018	disease	Digestive System Diseases; Neoplasms	Neoplastic Process	1287	272	0.5		1	43	1	1988	2019
EGFR	1956	Giant Cell Glioblastoma	C0334588	disease	Neoplasms	Neoplastic Process	95	3	0.5		1	5	0	2009	2015
EGFR	1956	Carcinoma of lung	C0684249	disease	Neoplasms; Respiratory Tract Diseases	Neoplastic Process	4081	1204	0.5		0.985	1300	33	1988	2020
EGFR	1956	Squamous cell carcinoma of the head and neck	C1168401	disease	Neoplasms	Neoplastic Process	1543	348	0.5		0.982	277	18	1992	2020
EGFR	1956	Glioblastoma Multiforme	C1621958	disease	Neoplasms	Neoplastic Process	3197	186	0.5		0.973	562	6	1988	2020
EGFR	1956	Acute kidney injury	C2609414	disease	Female Urogenital Diseases and Pregnancy Complications; Male Urogenital Diseases	Injury or Poisoning	185	3	0.5		1	2	0	2001	2003
EGFR	1956	Adenocarcinoma	C0001418	group	Neoplasms	Neoplastic Process	2235	168	0.4		0.971	731	13	1988	2020
EGFR	1956	Malignant neoplasm of urinary bladder	C0005684	disease	Neoplasms; Female Urogenital Diseases and Pregnancy Complications; Male Urogenital Diseases	Neoplastic Process	2113	316	0.4		1	64	1	1991	2020
EGFR	1956	Bladder Neoplasm	C0005695	disease	Neoplasms; Female Urogenital Diseases and Pregnancy Complications; Male Urogenital Diseases	Neoplastic Process	2130	281	0.4		1	65	1	1991	2020
EGFR	1956	Malignant neoplasm of breast	C0006142	disease	Neoplasms; Skin and Connective Tissue Diseases	Neoplastic Process	6941	3417	0.4		0.97	571	8	1987	2020
EGFR	1956	Malignant Neoplasms	C0006826	group	Neoplasms	Neoplastic Process	8621	1641	0.4		0.977	1148	18	1987	2020
EGFR	1956	Carcinoma	C0007097	group	Neoplasms	Neoplastic Process	2462	103	0.4		0.976	206	3	1988	2020
EGFR	1956	Malignant tumor of colon	C0007102	disease	Digestive System Diseases; Neoplasms	Neoplastic Process	2969	688	0.4		0.979	97	6	1989	2019
EGFR	1956	Malignant neoplasm of endometrium	C0007103	disease	Neoplasms; Female Urogenital Diseases and Pregnancy Complications	Neoplastic Process	1235	197	0.4		0.944	18	2	1995	2018
EGFR	1956	Rectal Carcinoma	C0007113	disease	Digestive System Diseases; Neoplasms	Neoplastic Process	472	112	0.4		1	22	2	2005	2019
EGFR	1956	Bronchioloalveolar Adenocarcinoma	C0007120	disease	Neoplasms	Neoplastic Process	136	5	0.4		0.93	43	3	2003	2018
EGFR	1956	Colonic Neoplasms	C0009375	group	Digestive System Diseases; Neoplasms	Neoplastic Process	947	45	0.4		1	18	4	1991	2018
EGFR	1956	Colorectal Carcinoma	C0009402	disease	Digestive System Diseases; Neoplasms	Neoplastic Process	5473	1962	0.4		0.991	568	12	1992	2020
EGFR	1956	Malignant neoplasm of stomach	C0024623	disease	Digestive System Diseases; Neoplasms	Neoplastic Process	3806	615	0.4		0.989	94	6	1986	2019
EGFR	1956	Mesothelioma	C0025500	disease	Neoplasms	Neoplastic Process	560	4	0.4		0.833	12	0	1994	2019
EGFR	1956	Neoplasm Metastasis	C0027627	phenotype	Pathological Conditions, Signs and Symptoms; Neoplasms	Neoplastic Process	6385	327	0.4		0.973	520	10	1988	2020
EGFR	1956	Osteosarcoma	C0029463	disease	Neoplasms	Neoplastic Process	2283	178	0.4		0.976	42	0	1997	2019
EGFR	1956	Pancreatic Neoplasm	C0030297	disease	Digestive System Diseases; Neoplasms; Endocrine System Diseases	Neoplastic Process	764	20	0.4		1	11	1	2003	2019
EGFR	1956	Papilloma	C0030354	disease	Neoplasms	Neoplastic Process	273	27	0.4		1	13	0	1995	2019
EGFR	1956	Small cell carcinoma of lung	C0149925	disease	Neoplasms; Respiratory Tract Diseases	Neoplastic Process	972	125	0.4		0.985	68	7	1990	2019
EGFR	1956	Malignant neoplasm of brain	C0153633	disease	Neoplasms; Nervous System Diseases	Neoplastic Process	294	16	0.4		1	10	0	2004	2019
EGFR	1956	Cholangiocarcinoma	C0206698	disease	Neoplasms	Neoplastic Process	877	43	0.4		1	29	0	2002	2019
EGFR	1956	Intrahepatic Cholangiocarcinoma	C0345905	disease	Neoplasms	Neoplastic Process	470	19	0.4		1	11	0	2007	2018
EGFR	1956	Malignant neoplasm of pancreas	C0346647	disease	Digestive System Diseases; Neoplasms; Endocrine System Diseases	Neoplastic Process	2667	277	0.4		0.991	112	0	1986	2019
EGFR	1956	Malignant neoplasm of prostate	C0376358	disease	Neoplasms; Male Urogenital Diseases	Neoplastic Process	4502	1082	0.4		0.972	106	3	1994	2019
EGFR	1956	Endometrial Carcinoma	C0476089	disease	Neoplasms; Female Urogenital Diseases and Pregnancy Complications	Neoplastic Process	1597	326	0.4		0.967	30	2	1991	2018
EGFR	1956	Breast Carcinoma	C0678222	disease	Neoplasms; Skin and Connective Tissue Diseases	Neoplastic Process	6776	2793	0.4		0.974	570	13	1987	2020
EGFR	1956	ovarian neoplasm	C0919267	disease	Neoplasms; Female Urogenital Diseases and Pregnancy Complications; Endocrine System Diseases	Neoplastic Process	2542	757	0.4		1	63	3	1995	2019
EGFR	1956	Malignant neoplasm of ovary	C1140680	disease	Neoplasms; Female Urogenital Diseases and Pregnancy Complications; Endocrine System Diseases	Neoplastic Process	2563	315	0.4		0.982	57	3	1990	2019
EGFR	1956	Adenocarcinoma of large intestine	C1319315	disease	Digestive System Diseases; Neoplasms	Neoplastic Process	543	432	0.4		0.923	13	1	1993	2018
EGFR	1956	Mammary Neoplasms	C1458155	group	Neoplasms; Skin and Connective Tissue Diseases	Neoplastic Process	2780	385	0.4		0.988	85	1	1990	2019
EGFR	1956	Liver carcinoma	C2239176	disease	Digestive System Diseases; Neoplasms	Neoplastic Process	5725	942	0.4		0.985	131	0	1985	2020
EGFR	1956	Head and Neck Carcinoma	C3887461	disease	Neoplasms	Neoplastic Process	786	118	0.4		0.954	87	0	1989	2019
EGFR	1956	cervical cancer	C4048328	disease	Neoplasms; Female Urogenital Diseases and Pregnancy Complications	Neoplastic Process	1817	268	0.4		1	40	4	2000	2019
EGFR	1956	Stomach Neoplasms	C0038356	group	Digestive System Diseases; Neoplasms	Neoplastic Process	820	55	0.39		1	12	0	1995	2017
EGFR	1956	Endometriosis	C0014175	disease	Female Urogenital Diseases and Pregnancy Complications	Disease or Syndrome	1188	274	0.38		0.889	9	2	1994	2019
EGFR	1956	Neck Neoplasms	C0027533	group	Neoplasms	Neoplastic Process	132	1	0.38		1	11	0	1987	2018
EGFR	1956	Squamous cell carcinoma of tongue	C0349566	disease	Neoplasms; Stomatognathic Diseases	Neoplastic Process	462	2	0.38		1	8	0	2007	2017
EGFR	1956	Diabetes Mellitus, Non-Insulin-Dependent	C0011860	disease	Nutritional and Metabolic Diseases; Endocrine System Diseases	Disease or Syndrome	3134	2672	0.37		1	8	0	2010	2018
EGFR	1956	Adenomatous Polyposis Coli	C0032580	disease	Congenital, Hereditary, and Neonatal Diseases and Abnormalities; Digestive System Diseases; Neoplasms	Neoplastic Process	609	237	0.37		1	8	0	1993	2019
EGFR	1956	Malignant mesothelioma	C0345967	disease	Neoplasms; Respiratory Tract Diseases	Neoplastic Process	420	12	0.37		1	8	0	2005	2019
EGFR	1956	Hypertensive disease	C0020538	group	Cardiovascular Diseases	Disease or Syndrome	2322	1085	0.36		1	7	0	2005	2020
EGFR	1956	Malignant neoplasm of gallbladder	C0153452	disease	Digestive System Diseases; Neoplasms	Neoplastic Process	425	81	0.36		1	7	1	2010	2019
EGFR	1956	Extrahepatic Cholangiocarcinoma	C3805278	disease	Neoplasms	Neoplastic Process	119	3	0.36		1	7	0	2007	2018
EGFR	1956	Kidney Failure, Acute	C0022660	disease	Female Urogenital Diseases and Pregnancy Complications; Male Urogenital Diseases	Disease or Syndrome	826	32	0.34		1	5	0	2003	2019
EGFR	1956	Rectal Neoplasms	C0034885	group	Digestive System Diseases; Neoplasms	Neoplastic Process	93	21	0.34		1	5	0	2005	2018
EGFR	1956	Carcinoma, Spindle-Cell	C0205697	disease	Neoplasms	Neoplastic Process	218	5	0.34		1	5	1	2004	2019
EGFR	1956	Adrenocortical carcinoma	C0206686	disease	Neoplasms; Endocrine System Diseases	Neoplastic Process	281	46	0.34		1	4	0	2009	2013
EGFR	1956	Dermatitis	C0011603	disease	Skin and Connective Tissue Diseases	Disease or Syndrome	496	16	0.33		1	4	0	2013	2020
EGFR	1956	Adenocarcinoma, Tubular	C0205645	disease	Neoplasms	Neoplastic Process	133	3	0.33		1	8	3	1989	2018
EGFR	1956	Bile duct carcinoma	C0740277	disease	Digestive System Diseases; Neoplasms	Neoplastic Process	91	10	0.33		1	4	0	2006	2017
EGFR	1956	Endometrial adenocarcinoma	C1153706	disease	Neoplasms; Female Urogenital Diseases and Pregnancy Complications	Neoplastic Process	212	5	0.33		1	3	0	1995	2011
EGFR	1956	Major Depressive Disorder	C1269683	disease	Mental Disorders	Mental or Behavioral Dysfunction	1236	1451	0.33		1	3	0	2007	2017
EGFR	1956	Cardiomyopathy, Familial Idiopathic	C1449563	disease	Cardiovascular Diseases	Disease or Syndrome	773	243	0.33		1	4	1	2008	2019
EGFR	1956	Adenocarcinoma of prostate	C0007112	disease	Neoplasms; Male Urogenital Diseases	Neoplastic Process	342	108	0.32		1	2	0	1993	2008
EGFR	1956	Autosomal Recessive Polycystic Kidney Disease	C0085548	disease	Congenital, Hereditary, and Neonatal Diseases and Abnormalities; Female Urogenital Diseases and Pregnancy Complications; Male Urogenital Diseases	Disease or Syndrome	69	317	0.32		1	3	0	1998	2010
EGFR	1956	Alcohol abuse	C0085762	disease	Chemically-Induced Disorders; Mental Disorders	Mental or Behavioral Dysfunction	156	24	0.32		1	2	0	2013	2020
EGFR	1956	Undifferentiated carcinoma	C0205698	disease	Neoplasms	Neoplastic Process	283	8	0.32		1	3	0	2004	2011
EGFR	1956	Cancer of Nasopharynx	C0238301	disease	Neoplasms; Stomatognathic Diseases; Otorhinolaryngologic Diseases	Neoplastic Process	145	12	0.32		1	3	1	2008	2019
EGFR	1956	Endometrioma	C0269102	disease	Female Urogenital Diseases and Pregnancy Complications	Neoplastic Process	279	4	0.32		1	3	0	1994	2011
EGFR	1956	Uterine Cervical Neoplasm	C0007873	disease	Neoplasms; Female Urogenital Diseases and Pregnancy Complications	Neoplastic Process	140	72	0.31		1	4	1	2004	2011
EGFR	1956	Marijuana Abuse	C0024809	disease	Chemically-Induced Disorders; Mental Disorders	Mental or Behavioral Dysfunction	156	23	0.31		1	1	0	2015	2015
EGFR	1956	Unipolar Depression	C0041696	disease	Mental Disorders	Mental or Behavioral Dysfunction	641	225	0.31		1	1	0	2011	2011
EGFR	1956	Anaplastic carcinoma	C0205696	disease	Neoplasms	Neoplastic Process	232	3	0.31		1	2	0	2004	2008
EGFR	1956	Carcinomatosis	C0205699	phenotype	Neoplasms	Neoplastic Process	186	2	0.31		1	2	0	2004	2013
EGFR	1956	Papillomatosis	C0205875	disease	Neoplasms	Neoplastic Process	18	0	0.31		1	2	0	1995	2017
EGFR	1956	gliosarcoma	C0206726	disease	Neoplasms	Neoplastic Process	80	5	0.31		1	3	0	2008	2013
EGFR	1956	Hereditary Diffuse Gastric Cancer	C1708349	disease	Digestive System Diseases; Neoplasms	Neoplastic Process	312	119	0.31		1	4	0	2005	2012
EGFR	1956	Mammary Carcinoma, Human	C4704874	disease	Neoplasms; Skin and Connective Tissue Diseases	Neoplastic Process	545	0	0.31		1	7	0	2001	2013
EGFR	1956	Alcoholic Intoxication, Chronic	C0001973	disease	Chemically-Induced Disorders; Mental Disorders	Mental or Behavioral Dysfunction	577	441	0.3		1	1	0	2007	2007
EGFR	1956	Arthritis, Adjuvant-Induced	C0003865	disease	Musculoskeletal Diseases	Experimental Model of Disease	43	0	0.3		1	1	0	1995	1995
EGFR	1956	Asthma	C0004096	disease	Respiratory Tract Diseases; Immune System Diseases	Disease or Syndrome	2096	1536	0.3		1	13	0	2001	2019
EGFR	1956	Bile Duct Neoplasms	C0005396	group	Digestive System Diseases; Neoplasms	Neoplastic Process	11	0	0.3		1	1	0	2007	2007
EGFR	1956	gallbladder neoplasm	C0016978	disease	Digestive System Diseases; Neoplasms	Neoplastic Process	51	6	0.3		1	1	0	2014	2014
EGFR	1956	Head Neoplasms	C0018675	group	Neoplasms	Neoplastic Process	24	0	0.3		1	3	0	2003	2013
EGFR	1956	Insulin Resistance	C0021655	phenotype	Nutritional and Metabolic Diseases	Pathologic Function	162	53	0.3		1	1	0	2012	2012
EGFR	1956	Animal Mammary Neoplasms	C0024667	phenotype	Neoplasms; Animal Diseases	Neoplastic Process	147	0	0.3		1	1	0	1995	1995
EGFR	1956	Mammary Neoplasms, Experimental	C0024668	phenotype	Neoplasms	Neoplastic Process; Experimental Model of Disease	218	0	0.3		1	2	0	1989	1995
EGFR	1956	Nasopharyngeal Neoplasms	C0027439	group	Neoplasms; Stomatognathic Diseases; Otorhinolaryngologic Diseases	Neoplastic Process	40	36	0.3		1	1	0	2012	2012
EGFR	1956	Neoplasm Invasiveness	C0027626	phenotype	Pathological Conditions, Signs and Symptoms; Neoplasms	Pathologic Function	193	0	0.3		1	2	0	2009	2013
EGFR	1956	Neoplasm Recurrence, Local	C0027643	phenotype	Pathological Conditions, Signs and Symptoms; Neoplasms	Neoplastic Process	39	0	0.3		1	2	0	2012	2012
EGFR	1956	Benign neoplasm of esophagus	C0153942	disease	Digestive System Diseases; Neoplasms	Neoplastic Process	6	0	0.3			0	0
EGFR	1956	Carcinoma in situ of esophagus	C0154059	disease	Digestive System Diseases; Neoplasms	Neoplastic Process	6	0	0.3			0	0
EGFR	1956	Adenocarcinoma, Basal Cell	C0205641	disease	Neoplasms	Neoplastic Process	123	0	0.3		1	5	0	1989	2016
EGFR	1956	Adenocarcinoma, Oxyphilic	C0205642	disease	Neoplasms	Neoplastic Process	135	0	0.3		1	5	0	1989	2016
EGFR	1956	Carcinoma, Cribriform	C0205643	disease	Neoplasms	Neoplastic Process	117	0	0.3		1	5	0	1989	2016
EGFR	1956	Carcinoma, Granular Cell	C0205644	disease	Neoplasms	Neoplastic Process	116	0	0.3		1	5	0	1989	2016
EGFR	1956	Papilloma, Squamous Cell	C0205874	disease	Neoplasms	Neoplastic Process	16	0	0.3		1	1	0	1995	1995
EGFR	1956	Disease Exacerbation	C0235874	phenotype	Pathological Conditions, Signs and Symptoms	Finding	166	0	0.3		1	1	0	2011	2011
EGFR	1956	Chloracne	C0263454	disease	Skin and Connective Tissue Diseases	Disease or Syndrome	38	0	0.3		1	1	0	2011	2011
EGFR	1956	Carcinoma in situ of endometrium	C0346191	disease	Neoplasms; Female Urogenital Diseases and Pregnancy Complications	Neoplastic Process	18	0	0.3			0	0
EGFR	1956	Craniofacial Abnormalities	C0376634	group	Congenital, Hereditary, and Neonatal Diseases and Abnormalities; Musculoskeletal Diseases	Congenital Abnormality	234	4	0.3		1	1	0	1999	1999
EGFR	1956	Cancer of Neck	C0746787	disease	Neoplasms	Neoplastic Process	25	0	0.3		1	3	0	2003	2013
EGFR	1956	Cancer of Head	C0751177	disease	Neoplasms	Neoplastic Process	35	0	0.3		1	3	0	2003	2013
EGFR	1956	Upper Aerodigestive Tract Neoplasms	C0887900	group	Neoplasms	Neoplastic Process	24	0	0.3		1	3	0	2003	2013
EGFR	1956	Insulin Sensitivity	C0920563	phenotype	Nutritional and Metabolic Diseases	Pathologic Function	62	0	0.3		1	1	0	2012	2012
EGFR	1956	Arthritis, Collagen-Induced	C0971858	disease	Musculoskeletal Diseases	Experimental Model of Disease	43	0	0.3		1	1	0	1995	1995
EGFR	1956	Arthritis, Experimental	C0993582	disease	Musculoskeletal Diseases	Experimental Model of Disease	43	0	0.3		1	1	0	1995	1995
EGFR	1956	Mammary Carcinoma, Animal	C1257925	disease	Neoplasms; Animal Diseases	Neoplastic Process	144	0	0.3		1	1	0	1995	1995
EGFR	1956	Mammary Neoplasms, Human	C1257931	disease	Neoplasms; Skin and Connective Tissue Diseases	Neoplastic Process	527	0	0.3		1	6	0	2006	2013
EGFR	1956	Acute Kidney Insufficiency	C1565662	disease	Female Urogenital Diseases and Pregnancy Complications; Male Urogenital Diseases	Disease or Syndrome	104	0	0.3		1	1	0	2003	2003
EGFR	1956	Polyposis, Adenomatous Intestinal	C2713442	disease	Congenital, Hereditary, and Neonatal Diseases and Abnormalities; Digestive System Diseases; Neoplasms	Disease or Syndrome	16	332	0.3		1	1	0	2014	2014
EGFR	1956	Familial Intestinal Polyposis	C2713443	disease	Congenital, Hereditary, and Neonatal Diseases and Abnormalities; Digestive System Diseases; Neoplasms	Disease or Syndrome	16	0	0.3		1	1	0	2014	2014
EGFR	1956	Neonatal inflammatory skin and bowel disease	C4751120	disease	Digestive System Diseases	Disease or Syndrome	2	0	0.3		1	1	0	2014	2014
EGFR	1956	Lung diseases	C0024115	group	Respiratory Tract Diseases	Disease or Syndrome	700	50	0.29		0.9	10	0	1998	2019
EGFR	1956	Pulmonary Fibrosis	C0034069	disease	Respiratory Tract Diseases	Disease or Syndrome	924	25	0.29		1	10	0	1994	2019
EGFR	1956	Hyperplasia	C0020507	phenotype	Pathological Conditions, Signs and Symptoms	Pathologic Function	131	0	0.28		1	9	0	2002	2011
EGFR	1956	Chronic Obstructive Airway Disease	C0024117	disease	Respiratory Tract Diseases	Disease or Syndrome	1428	852	0.28		0.889	9	0	2012	2019
EGFR	1956	Diabetes Mellitus, Insulin-Dependent	C0011854	disease	Nutritional and Metabolic Diseases; Immune System Diseases; Endocrine System Diseases	Disease or Syndrome	1675	954	0.22		1	3	0	1988	2019
EGFR	1956	Diabetes Mellitus, Experimental	C0011853	disease	Nutritional and Metabolic Diseases; Endocrine System Diseases	Experimental Model of Disease	522	0	0.2		1	1	0	2011	2011
EGFR	1956	Diarrhea	C0011991	phenotype	Pathological Conditions, Signs and Symptoms	Sign or Symptom	632	63	0.2		1	18	4	2006	2019
EGFR	1956	Peptic Esophagitis	C0014869	disease	Digestive System Diseases	Disease or Syndrome	85	3	0.2		1	1	0	2002	2002
EGFR	1956	Inflammation	C0021368	phenotype	Pathological Conditions, Signs and Symptoms	Pathologic Function	467	0	0.2		1	1	0	2012	2012
EGFR	1956	Left Ventricular Hypertrophy	C0149721	disease	Pathological Conditions, Signs and Symptoms; Cardiovascular Diseases	Disease or Syndrome	403	67	0.2		1	1	0	2003	2003
EGFR	1956	Parkinsonian Disorders	C0242422	group	Nervous System Diseases	Disease or Syndrome	373	95	0.2		1	1	0	2005	2005
EGFR	1956	Aortic valve disorder	C1260873	disease	Cardiovascular Diseases	Disease or Syndrome	58	0	0.2			0	0
EGFR	1956	Central Nervous System Neoplasms	C0085136	group	Neoplasms; Nervous System Diseases	Neoplastic Process	180	72	0.13		1	6	3	1998	2019
EGFR	1956	Bipolar Disorder	C0005586	disease	Mental Disorders	Mental or Behavioral Dysfunction	1183	839	0.11		1	2	3	2008	2015
EGFR	1956	Hamartoma Syndrome, Multiple	C0018553	disease	Congenital, Hereditary, and Neonatal Diseases and Abnormalities; Neoplasms	Neoplastic Process	270	139	0.11		1	1	4	2013	2013
EGFR	1956	Vomiting	C0042963	phenotype	Pathological Conditions, Signs and Symptoms	Sign or Symptom	303	23	0.11		1	1	0	2018	2018
EGFR	1956	Adenoma	C0001430	group	Neoplasms	Neoplastic Process	1183	103	0.1		1	11	0	2002	2019
EGFR	1956	Rheumatoid Arthritis	C0003873	disease	Skin and Connective Tissue Diseases; Musculoskeletal Diseases; Immune System Diseases	Disease or Syndrome	2723	2387	0.1		1	10	3	2005	2018
EGFR	1956	Astigmatism	C0004106	disease	Eye Diseases	Disease or Syndrome	148	45	0.1		1	1	1	2018	2018
EGFR	1956	Astrocytoma	C0004114	disease	Neoplasms	Neoplastic Process	985	59	0.1		1	47	0	1985	2019
EGFR	1956	Barrett Esophagus	C0004763	disease	Digestive System Diseases; Neoplasms	Disease or Syndrome	478	60	0.1		1	10	1	1990	2013
EGFR	1956	Malignant neoplasm of thyroid	C0007115	disease	Neoplasms; Endocrine System Diseases	Neoplastic Process	949	103	0.1		0.917	12	4	2005	2018
EGFR	1956	Renal Cell Carcinoma	C0007134	disease	Neoplasms; Female Urogenital Diseases and Pregnancy Complications; Male Urogenital Diseases	Neoplastic Process	2084	288	0.1		0.952	42	0	1988	2019
EGFR	1956	Carcinoma, Transitional Cell	C0007138	disease	Neoplasms	Neoplastic Process	623	12	0.1		1	14	0	1991	2018
EGFR	1956	Malignant tumor of cervix	C0007847	disease	Neoplasms; Female Urogenital Diseases and Pregnancy Complications	Neoplastic Process	1718	245	0.1		1	34	3	2000	2019
EGFR	1956	Chordoma	C0008487	disease	Neoplasms	Neoplastic Process	140	3	0.1		1	13	0	2010	2019
EGFR	1956	Dehydration	C0011175	phenotype	Pathological Conditions, Signs and Symptoms; Nutritional and Metabolic Diseases	Disease or Syndrome	295	6	0.1			0	0
EGFR	1956	Edema	C0013604	phenotype	Pathological Conditions, Signs and Symptoms	Pathologic Function	126	1	0.1			0	0
EGFR	1956	Exanthema	C0015230	phenotype	Skin and Connective Tissue Diseases	Sign or Symptom	251	14	0.1		1	32	4	2005	2019
EGFR	1956	Failure to Thrive	C0015544	disease	Pathological Conditions, Signs and Symptoms	Disease or Syndrome	842	10	0.1			0	0
EGFR	1956	Hepatitis C	C0019196	disease	Digestive System Diseases; Infections	Disease or Syndrome	1768	347	0.1		1	17	1	2005	2020
EGFR	1956	Lymphatic Metastasis	C0024232	disease	Pathological Conditions, Signs and Symptoms; Neoplasms	Neoplastic Process	463	10	0.1		1	11	3	2009	2019
EGFR	1956	melanoma	C0025202	disease	Neoplasms	Neoplastic Process	3087	515	0.1		0.979	47	4	1991	2019
EGFR	1956	Meningioma	C0025286	disease	Neoplasms; Nervous System Diseases	Neoplastic Process	634	43	0.1		1	11	0	1988	2018
EGFR	1956	Neoplasms	C0027651	group	Neoplasms	Neoplastic Process	10161	1644	0.1		0.969	2979	38	1987	2020
EGFR	1956	Neuroblastoma	C0027819	disease	Neoplasms	Neoplastic Process	2509	386	0.1		1	19	1	1988	2019
EGFR	1956	oligodendroglioma	C0028945	disease	Neoplasms	Neoplastic Process	282	21	0.1		1	17	0	1992	2014
EGFR	1956	Pleural effusion disorder	C0032227	group	Respiratory Tract Diseases	Disease or Syndrome	227	14	0.1		0.955	22	1	2006	2020
EGFR	1956	Retinoblastoma	C0035335	disease	Neoplasms; Eye Diseases	Neoplastic Process	853	193	0.1		0.923	13	0	1994	2019
EGFR	1956	Thymoma	C0040100	disease	Neoplasms; Hemic and Lymphatic Diseases	Neoplastic Process	291	20	0.1		1	12	1	2002	2014
EGFR	1956	Thyroid Neoplasm	C0040136	disease	Neoplasms; Endocrine System Diseases	Neoplastic Process	1164	135	0.1		0.909	11	4	1990	2017
EGFR	1956	Pleural Effusion, Malignant	C0080032	disease	Neoplasms; Respiratory Tract Diseases	Disease or Syndrome	119	6	0.1		0.964	28	4	2005	2020
EGFR	1956	Addictive Behavior	C0085281	phenotype	Behavior and Behavior Mechanisms	Mental or Behavioral Dysfunction	332	56	0.1		0.909	11	0	2004	2019
EGFR	1956	Malignant neoplasm of mouth	C0153381	group	Neoplasms; Stomatognathic Diseases	Neoplastic Process	756	184	0.1		1	30	0	1989	2020
EGFR	1956	Secondary malignant neoplasm of lung	C0153676	disease	Neoplasms; Respiratory Tract Diseases	Neoplastic Process	1370	20	0.1		1	32	4	1999	2019
EGFR	1956	Secondary malignant neoplasm of bone	C0153690	disease	Pathological Conditions, Signs and Symptoms; Neoplasms; Musculoskeletal Diseases	Neoplastic Process	647	18	0.1		0.933	30	4	2007	2020
EGFR	1956	Tumor Progression	C0178874	phenotype	Pathological Conditions, Signs and Symptoms	Neoplastic Process	3865	72	0.1		0.967	184	6	1992	2020
EGFR	1956	Thymic Carcinoma	C0205969	disease	Neoplasms; Hemic and Lymphatic Diseases	Neoplastic Process	82	8	0.1		0.923	13	0	2002	2019
EGFR	1956	Lung Diseases, Interstitial	C0206062	group	Respiratory Tract Diseases	Disease or Syndrome	319	144	0.1		1	23	2	2006	2019
EGFR	1956	Adenosquamous carcinoma	C0206623	disease	Neoplasms	Neoplastic Process	101	3	0.1		0.962	26	1	2007	2019
EGFR	1956	Mucoepidermoid Carcinoma	C0206694	disease	Neoplasms	Neoplastic Process	153	6	0.1		1	17	4	2001	2019
EGFR	1956	Carcinoma, Neuroendocrine	C0206695	disease	Neoplasms	Neoplastic Process	182	7	0.1		0.8	10	0	1992	2020
EGFR	1956	Carcinoma, Large Cell	C0206704	disease	Neoplasms	Neoplastic Process	90	6	0.1		0.909	11	4	2003	2016
EGFR	1956	Lip and Oral Cavity Carcinoma	C0220641	disease	Neoplasms; Stomatognathic Diseases	Neoplastic Process	734	172	0.1		1	28	0	1989	2020
EGFR	1956	Metastatic malignant neoplasm to brain	C0220650	disease	Pathological Conditions, Signs and Symptoms; Neoplasms; Nervous System Diseases	Neoplastic Process	392	28	0.1		0.982	222	5	1989	2020
EGFR	1956	Meningeal Carcinomatosis	C0220654	disease	Neoplasms; Nervous System Diseases	Neoplastic Process	14	1	0.1		0.9	10	1	1999	2017
EGFR	1956	Congenital contractural arachnodactyly	C0220668	disease	Congenital, Hereditary, and Neonatal Diseases and Abnormalities; Musculoskeletal Diseases	Congenital Abnormality	559	48	0.1		1	10	0	2011	2020
EGFR	1956	Acanthosis	C0221270	phenotype	Pathological Conditions, Signs and Symptoms	Finding	37	0	0.1			0	0
EGFR	1956	Gallbladder Carcinoma	C0235782	disease	Digestive System Diseases; Neoplasms	Neoplastic Process	498	75	0.1		1	13	1	2006	2019
EGFR	1956	Pancreatic carcinoma	C0235974	disease	Digestive System Diseases; Neoplasms; Endocrine System Diseases	Neoplastic Process	2689	322	0.1		0.991	107	0	1986	2019
EGFR	1956	Gastrointestinal Stromal Tumors	C0238198	group	Digestive System Diseases; Neoplasms	Neoplastic Process	538	154	0.1		1	12	1	2004	2018
EGFR	1956	Anaplastic thyroid carcinoma	C0238461	disease	Neoplasms	Neoplastic Process	392	16	0.1		1	10	1	2000	2019
EGFR	1956	Medullary carcinoma of thyroid	C0238462	disease	Neoplasms; Endocrine System Diseases	Neoplastic Process	330	71	0.1		1	10	1	1997	2017
EGFR	1956	Papillary thyroid carcinoma	C0238463	disease	Neoplasms; Endocrine System Diseases	Neoplastic Process	1348	204	0.1		1	15	1	1990	2018
EGFR	1956	pustule	C0241157	phenotype	Skin and Connective Tissue Diseases	Finding	18	0	0.1			0	0
EGFR	1956	Carcinoma breast stage IV	C0278488	disease		Neoplastic Process	573	14	0.1		1	31	3	2004	2020
EGFR	1956	Non-small cell lung cancer recurrent	C0278517	disease	Neoplasms; Respiratory Tract Diseases	Neoplastic Process	13	4	0.1		1	25	4	2005	2019
EGFR	1956	Inflammatory Breast Carcinoma	C0278601	disease	Neoplasms; Skin and Connective Tissue Diseases	Neoplastic Process	183	0	0.1		1	20	0	2007	2019
EGFR	1956	Adult Glioblastoma	C0278878	disease	Neoplasms	Neoplastic Process	2528	98	0.1		0.979	334	1	1988	2020
EGFR	1956	Metastatic non-small cell lung cancer	C0278987	disease	Neoplasms	Neoplastic Process	106	11	0.1		0.96	126	4	2005	2020
EGFR	1956	Adenocarcinoma Of Esophagus	C0279628	disease	Digestive System Diseases; Neoplasms	Neoplastic Process	468	81	0.1		1	11	0	2006	2018
EGFR	1956	Conventional (Clear Cell) Renal Cell Carcinoma	C0279702	disease	Neoplasms; Female Urogenital Diseases and Pregnancy Complications; Male Urogenital Diseases	Neoplastic Process	2346	222	0.1		0.933	45	0	1989	2019
EGFR	1956	endometrial adenoacanthoma	C0279763	disease		Neoplastic Process	7	12	0.1		1	1	1	2012	2012
EGFR	1956	Solid Neoplasm	C0280100	phenotype	Neoplasms	Neoplastic Process	1145	24	0.1		0.958	71	0	1995	2020
EGFR	1956	stage, non-small cell lung cancer	C0280217	disease	Neoplasms; Respiratory Tract Diseases	Neoplastic Process	107	6	0.1		1	19	1	2006	2019
EGFR	1956	Laryngeal Squamous Cell Carcinoma	C0280324	disease	Neoplasms; Respiratory Tract Diseases; Otorhinolaryngologic Diseases	Neoplastic Process	504	30	0.1		1	18	4	2001	2019
EGFR	1956	Childhood Glioblastoma	C0280474	disease	Neoplasms	Neoplastic Process	2527	98	0.1		0.979	333	1	1988	2020
EGFR	1956	Cervix carcinoma	C0302592	disease	Neoplasms; Female Urogenital Diseases and Pregnancy Complications	Neoplastic Process	1881	283	0.1		1	38	3	1999	2019
EGFR	1956	Papule	C0332563	phenotype	Pathological Conditions, Signs and Symptoms	Finding	76	131	0.1			0	0
EGFR	1956	Adenocarcinoma in Situ	C0334276	phenotype	Pathological Conditions, Signs and Symptoms; Neoplasms	Neoplastic Process	55	0	0.1		1	12	0	2007	2018
EGFR	1956	Anaplastic astrocytoma	C0334579	disease	Neoplasms	Neoplastic Process	202	12	0.1		1	18	0	1992	2015
EGFR	1956	Human papilloma virus infection	C0343641	disease	Infections	Disease or Syndrome	429	42	0.1		1	16	0	2001	2020
EGFR	1956	Malignant neoplasm of liver	C0345904	disease	Digestive System Diseases; Neoplasms	Neoplastic Process	1649	88	0.1		1	10	0	2011	2020
EGFR	1956	Lhermitte-Duclos disease	C0391826	disease	Congenital, Hereditary, and Neonatal Diseases and Abnormalities; Neoplasms	Neoplastic Process	41	83	0.1			0	1
EGFR	1956	Adolescent idiopathic scoliosis	C0410702	disease	Musculoskeletal Diseases	Anatomical Abnormality	656	1178	0.1		1	1	1	2018	2018
EGFR	1956	Hyperactive behavior	C0424295	phenotype	Pathological Conditions, Signs and Symptoms; Nervous System Diseases	Mental or Behavioral Dysfunction	1263	112	0.1		1	14	0	2000	2020
EGFR	1956	Secondary malignant neoplasm of liver	C0494165	disease	Digestive System Diseases; Neoplasms	Neoplastic Process	951	34	0.1		1	29	5	1995	2019
EGFR	1956	Recurrent tumor	C0521158	phenotype		Neoplastic Process	735	33	0.1		1	18	1	2003	2019
EGFR	1956	Somatic mutation	C0544886	phenotype		Cell or Molecular Dysfunction	151	0	0.1			0	0
EGFR	1956	Thyroid carcinoma	C0549473	disease	Neoplasms; Endocrine System Diseases	Neoplastic Process	1175	145	0.1		0.944	18	4	2005	2018
EGFR	1956	Squamous cell carcinoma of skin	C0553723	disease	Neoplasms; Skin and Connective Tissue Diseases	Neoplastic Process	458	92	0.1		0.95	20	0	2001	2019
EGFR	1956	Malignant Glioma	C0555198	disease	Neoplasms	Neoplastic Process	724	22	0.1		0.969	64	0	1987	2018
EGFR	1956	Osteosarcoma of bone	C0585442	disease	Neoplasms	Neoplastic Process	2247	151	0.1		0.974	39	0	1997	2019
EGFR	1956	Carcinogenesis	C0596263	phenotype	Pathological Conditions, Signs and Symptoms; Neoplasms	Neoplastic Process	6243	355	0.1		0.967	360	5	1986	2020
EGFR	1956	Prostate carcinoma	C0600139	disease	Neoplasms; Male Urogenital Diseases	Neoplastic Process	4388	1168	0.1		0.972	108	3	1994	2019
EGFR	1956	Brain Stem Glioma	C0677865	disease	Neoplasms; Nervous System Diseases	Neoplastic Process	29	45	0.1		1	1	2	2016	2016
EGFR	1956	Epithelial ovarian cancer	C0677886	disease	Neoplasms; Female Urogenital Diseases and Pregnancy Complications; Endocrine System Diseases	Neoplastic Process	1224	129	0.1		1	18	1	2005	2019
EGFR	1956	Progressive Neoplastic Disease	C0677932	phenotype		Neoplastic Process	384	40	0.1		1	70	6	2005	2020
EGFR	1956	Refractory cancer	C0677936	phenotype	Neoplasms	Neoplastic Process	184	9	0.1		1	12	1	2009	2020
EGFR	1956	CNS metastases	C0686377	phenotype	Neoplasms; Nervous System Diseases	Neoplastic Process	102	14	0.1		0.972	36	5	2009	2020
EGFR	1956	Secondary malignant neoplasm of lymph node	C0686619	disease	Pathological Conditions, Signs and Symptoms; Neoplasms	Neoplastic Process	2825	188	0.1		0.943	87	4	1990	2020
EGFR	1956	Recurrent pneumonia	C0694550	disease	Infections; Respiratory Tract Diseases	Finding	62	11	0.1			0	0
EGFR	1956	Colon Carcinoma	C0699790	disease	Digestive System Diseases; Neoplasms	Neoplastic Process	2832	275	0.1		0.98	102	5	1989	2019
EGFR	1956	Stomach Carcinoma	C0699791	disease	Digestive System Diseases; Neoplasms	Neoplastic Process	3720	652	0.1		0.989	91	6	1986	2019
EGFR	1956	Carcinoma of bladder	C0699885	disease	Neoplasms; Female Urogenital Diseases and Pregnancy Complications; Male Urogenital Diseases	Neoplastic Process	2104	309	0.1		1	70	1	1989	2020
EGFR	1956	Central neuroblastoma	C0700095	disease	Neoplasms; Nervous System Diseases	Neoplastic Process	2419	231	0.1		1	19	1	1988	2019
EGFR	1956	Biliary Tract Cancer	C0750952	disease	Digestive System Diseases; Neoplasms	Neoplastic Process	167	11	0.1		1	13	1	2005	2018
EGFR	1956	Well Differentiated Oligodendroglioma	C0751396	disease	Neoplasms	Neoplastic Process	270	22	0.1		1	17	0	1992	2014
EGFR	1956	Malignant Peripheral Nerve Sheath Tumor	C0751690	disease	Neoplasms; Nervous System Diseases	Neoplastic Process	261	19	0.1		0.941	17	0	2002	2019
EGFR	1956	Malignant Pleural Mesothelioma	C0812413	disease	Neoplasms; Respiratory Tract Diseases	Neoplastic Process	421	15	0.1		1	19	0	2005	2019
EGFR	1956	Invasive carcinoma of breast	C0853879	disease	Neoplasms; Skin and Connective Tissue Diseases	Neoplastic Process	473	21	0.1		0.941	17	0	1991	2018
EGFR	1956	Adenocarcinoma of lung, stage IV	C0854988	disease		Neoplastic Process	19	6	0.1		0.909	22	6	2011	2019
EGFR	1956	Skin toxicity	C1167791	disease		Disease or Syndrome	62	24	0.1		0.971	35	1	2004	2020
EGFR	1956	Sarcoma	C1261473	group	Neoplasms	Neoplastic Process	853	42	0.1		0.938	32	3	1990	2019
EGFR	1956	Tumor Cell Invasion	C1269955	phenotype		Neoplastic Process	6626	169	0.1		0.971	341	9	1994	2020
EGFR	1956	Primary malignant neoplasm	C1306459	group	Neoplasms	Neoplastic Process	8221	1374	0.1		0.982	950	18	1990	2020
EGFR	1956	Primary malignant neoplasm of lung	C1306460	disease	Neoplasms; Respiratory Tract Diseases	Neoplastic Process	3894	981	0.1		0.985	1270	31	1988	2020
EGFR	1956	Hormone refractory prostate cancer	C1328504	disease	Neoplasms; Male Urogenital Diseases	Neoplastic Process	683	29	0.1		0.933	15	0	2004	2019
EGFR	1956	Childhood Osteosarcoma	C1332986	disease	Neoplasms	Neoplastic Process	2208	151	0.1		0.974	39	0	1997	2019
EGFR	1956	Pancreatic Ductal Adenocarcinoma	C1335302	disease	Digestive System Diseases; Neoplasms; Endocrine System Diseases	Neoplastic Process	970	22	0.1		0.947	19	0	2004	2020
EGFR	1956	Epithelioma	C1368683	disease	Neoplasms	Neoplastic Process	326	2	0.1		1	24	0	1992	2019
EGFR	1956	Renal carcinoma	C1378703	disease	Neoplasms; Female Urogenital Diseases and Pregnancy Complications; Male Urogenital Diseases	Neoplastic Process	665	21	0.1		1	10	0	1988	2019
EGFR	1956	HER2 gene amplification	C1512127	disease		Disease or Syndrome	170	14	0.1		0.902	61	5	1991	2020
EGFR	1956	Skin Papule	C1519353	phenotype	Skin and Connective Tissue Diseases	Finding	74	0	0.1			0	0
EGFR	1956	Tumor Angiogenesis	C1519670	phenotype	Pathological Conditions, Signs and Symptoms	Neoplastic Process	822	5	0.1		1	17	1	2001	2019
EGFR	1956	Chronic Kidney Diseases	C1561643	group	Female Urogenital Diseases and Pregnancy Complications; Male Urogenital Diseases	Disease or Syndrome	1074	306	0.1		1	13	0	2010	2019
EGFR	1956	Malignant transformation	C1608408	phenotype		Neoplastic Process	1027	20	0.1		0.933	30	0	1989	2019
EGFR	1956	androgen independent prostate cancer	C1654637	disease		Neoplastic Process	190	5	0.1		0.9	10	0	2002	2017
EGFR	1956	Metastatic Malignant Neoplasm to the Leptomeninges	C1704231	disease	Nervous System Diseases	Neoplastic Process	25	9	0.1		1	44	6	1999	2020
EGFR	1956	ANOPHTHALMIA AND PULMONARY HYPOPLASIA	C1832661	disease	Congenital, Hereditary, and Neonatal Diseases and Abnormalities; Eye Diseases; Respiratory Tract Diseases	Disease or Syndrome	1410	80	0.1		1	30	0	2007	2020
EGFR	1956	CEREBELLOPARENCHYMAL DISORDER VI	C1834711	disease	Congenital, Hereditary, and Neonatal Diseases and Abnormalities; Neoplasms; Nervous System Diseases	Disease or Syndrome	3	56	0.1			0	1
EGFR	1956	Cerebellar Granule Cell Hypertrophy and Megalencephaly	C1834712	disease	Congenital, Hereditary, and Neonatal Diseases and Abnormalities; Neoplasms; Nervous System Diseases	Disease or Syndrome	3	56	0.1			0	1
EGFR	1956	SCOLIOSIS, ISOLATED, SUSCEPTIBILITY TO, 3	C1837461	disease		Finding	578	1158	0.1		1	1	1	2018	2018
EGFR	1956	MYELOPROLIFERATIVE DISORDER, CHRONIC, WITH EOSINOPHILIA	C1851585	disease	Hemic and Lymphatic Diseases	Disease or Syndrome	119	5	0.1		1	21	4	2008	2019
EGFR	1956	Long eyelashes	C1853738	phenotype		Finding	83	17	0.1			0	0
EGFR	1956	Pten Hamartoma Tumor Syndrome With Granular Cell Tumor	C1866376	disease	Congenital, Hereditary, and Neonatal Diseases and Abnormalities; Neoplasms	Neoplastic Process	3	56	0.1			0	1
EGFR	1956	Proteus-Like Syndrome (disorder)	C1866398	disease	Congenital, Hereditary, and Neonatal Diseases and Abnormalities; Neoplasms; Musculoskeletal Diseases	Disease or Syndrome	4	56	0.1			0	1
EGFR	1956	PTEN Hamartoma Tumor Syndrome	C1959582	disease	Congenital, Hereditary, and Neonatal Diseases and Abnormalities; Neoplasms	Neoplastic Process	17	194	0.1			0	1
EGFR	1956	HER2-positive carcinoma of breast	C1960398	disease	Neoplasms; Skin and Connective Tissue Diseases	Neoplastic Process	288	26	0.1		1	36	1	2010	2019
EGFR	1956	Oropharyngeal Carcinoma	C2349952	disease	Neoplasms; Stomatognathic Diseases; Otorhinolaryngologic Diseases	Neoplastic Process	115	15	0.1		1	10	0	2007	2019
EGFR	1956	Nasopharyngeal carcinoma	C2931822	disease	Neoplasms; Stomatognathic Diseases; Otorhinolaryngologic Diseases	Neoplastic Process	1553	320	0.1		0.897	39	2	1995	2019
EGFR	1956	Secondary Neoplasm	C2939419	group	Pathological Conditions, Signs and Symptoms; Neoplasms	Neoplastic Process	2492	85	0.1		0.948	135	5	1988	2020
EGFR	1956	Multiple Chronic Conditions	C3266262	disease	Pathological Conditions, Signs and Symptoms	Disease or Syndrome	929	42	0.1		0.929	14	1	1994	2019
EGFR	1956	Progressive cGVHD	C3539781	disease		Disease or Syndrome	384	40	0.1		1	70	6	2005	2020
EGFR	1956	Triple Negative Breast Neoplasms	C3539878	disease	Neoplasms; Skin and Connective Tissue Diseases	Neoplastic Process	1674	99	0.1		0.956	181	4	2008	2020
EGFR	1956	Basal-Like Breast Carcinoma	C3642347	disease		Neoplastic Process	245	9	0.1		1	17	0	2007	2018
EGFR	1956	Recurrent Childhood Glioblastoma	C3897752	disease		Neoplastic Process	51	1	0.1		1	10	0	2003	2019
EGFR	1956	Recurrent bronchiolitis	C4015136	phenotype		Finding	1	0	0.1			0	0
EGFR	1956	Childhood Astrocytoma	C4086152	disease	Neoplasms	Neoplastic Process	615	39	0.1		1	12	0	1985	2019
EGFR	1956	Childhood Neuroblastoma	C4086165	disease	Neoplasms	Neoplastic Process	2420	231	0.1		1	19	1	1988	2019
EGFR	1956	Recurrent Glioblastoma	C4288305	disease	Neoplasms	Neoplastic Process	51	1	0.1		1	10	0	2003	2019
EGFR	1956	Non-squamous non-small cell lung cancer	C4324656	disease	Neoplasms; Respiratory Tract Diseases	Neoplastic Process	20	4	0.1		1	17	3	2014	2020
EGFR	1956	Squamous non-small cell lung cancer	C4509816	disease	Neoplasms; Respiratory Tract Diseases	Neoplastic Process	30	0	0.1		0.938	32	0	2011	2020
EGFR	1956	Advanced lung cancer	C4524268	disease		Neoplastic Process	59	9	0.1		0.933	30	5	2003	2019
EGFR	1956	Malignant neoplasm of soft tissue	C4551686	group	Neoplasms	Neoplastic Process	699	32	0.1		0.92	25	3	1990	2019
EGFR	1956	Advanced Lung Non-Squamous Non-Small Cell Carcinoma	C4688308	disease		Neoplastic Process	10	1	0.1		1	19	0	2008	2019
EGFR	1956	Secondary malignant neoplasm of colon and/or rectum	C4721579	disease	Digestive System Diseases; Neoplasms	Neoplastic Process	397	68	0.1		0.983	353	4	2003	2020
EGFR	1956	Carcinoma, Ovarian Epithelial	C4721610	disease	Neoplasms; Female Urogenital Diseases and Pregnancy Complications; Endocrine System Diseases	Neoplastic Process	2841	327	0.1		0.984	64	4	1995	2019
EGFR	1956	Carcinoma, Basal Cell	C4721806	disease	Neoplasms	Neoplastic Process	557	91	0.1		0.9	10	0	1995	2019
EGFR	1956	Malignant neoplasm of colon and/or rectum	C4722085	disease		Neoplastic Process	3669	502	0.1		0.989	277	8	1993	2020
EGFR	1956	Triple-Negative Breast Carcinoma	C4722518	disease	Neoplasms; Skin and Connective Tissue Diseases	Neoplastic Process	1598	96	0.1		0.948	154	4	2009	2020
EGFR	1956	HER2-negative breast cancer	C4733095	disease		Neoplastic Process	160	18	0.1		1	19	0	2010	2019
EGFR	1956	Metastatic Lung Adenocarcinoma	C4744444	disease	Neoplasms	Neoplastic Process	34	10	0.1		1	23	4	2009	2020
EGFR	1956	Metastatic Colorectal Carcinoma	C4744564	disease	Digestive System Diseases; Neoplasms	Neoplastic Process	42	7	0.1		1	20	2	2007	2019
EGFR	1956	Noninfiltrating Intraductal Carcinoma	C0007124	disease	Neoplasms	Neoplastic Process	486	13	0.09		1	9	0	1998	2018
EGFR	1956	Diabetes Mellitus	C0011849	group	Nutritional and Metabolic Diseases; Endocrine System Diseases	Disease or Syndrome	2803	824	0.09		1	9	0	1991	2020
EGFR	1956	Myeloid Leukemia, Chronic	C0023473	disease	Neoplasms; Hemic and Lymphatic Diseases	Neoplastic Process	1172	115	0.09		1	9	0	2007	2018
EGFR	1956	Nodule	C0028259	phenotype		Acquired Abnormality	278	19	0.09		0.889	9	4	1990	2019
EGFR	1956	Agenesis of corpus callosum	C0175754	disease	Pathological Conditions, Signs and Symptoms; Congenital, Hereditary, and Neonatal Diseases and Abnormalities; Nervous System Diseases	Congenital Abnormality	615	45	0.09		1	9	0	2001	2018
EGFR	1956	Squamous cell carcinoma of penis	C0238348	disease	Neoplasms; Male Urogenital Diseases	Neoplastic Process	40	2	0.09		0.889	9	0	2011	2019
EGFR	1956	Non-small cell lung cancer stage III	C0278506	disease		Neoplastic Process	16	1	0.09		1	9	0	2010	2019
EGFR	1956	Cervical Squamous Cell Carcinoma	C0279671	disease	Neoplasms; Female Urogenital Diseases and Pregnancy Complications	Neoplastic Process	371	44	0.09		1	9	0	2003	2019
EGFR	1956	Aplasia Cutis Congenita	C0282160	disease	Congenital, Hereditary, and Neonatal Diseases and Abnormalities; Skin and Connective Tissue Diseases	Congenital Abnormality	393	14	0.09		1	9	0	2001	2018
EGFR	1956	Malignant neoplasm of gastrointestinal tract	C0685938	disease	Digestive System Diseases; Neoplasms	Neoplastic Process	423	55	0.09		1	9	0	2006	2018
EGFR	1956	Malignant neoplasm of kidney	C0740457	disease	Neoplasms; Female Urogenital Diseases and Pregnancy Complications; Male Urogenital Diseases	Neoplastic Process	664	22	0.09		1	9	0	1988	2019
EGFR	1956	Liver regeneration disorder	C1318485	phenotype	Digestive System Diseases	Disease or Syndrome	346	0	0.09		1	9	0	2005	2019
EGFR	1956	Urothelial Carcinoma	C2145472	disease	Neoplasms; Female Urogenital Diseases and Pregnancy Complications; Male Urogenital Diseases	Neoplastic Process	449	10	0.09		1	9	0	2006	2018
EGFR	1956	Pneumonitis	C3714636	disease	Infections; Respiratory Tract Diseases	Disease or Syndrome	697	13	0.09		1	9	0	2017	2019
EGFR	1956	Anaplasia	C0002793	disease	Pathological Conditions, Signs and Symptoms; Neoplasms	Neoplastic Process	538	7	0.08		1	8	0	1996	2019
EGFR	1956	Malignant neoplasm of larynx	C0007107	disease	Neoplasms; Respiratory Tract Diseases; Otorhinolaryngologic Diseases	Neoplastic Process	349	50	0.08		1	8	0	2000	2016
EGFR	1956	Mucinous Adenocarcinoma	C0007130	disease	Neoplasms	Neoplastic Process	159	10	0.08		1	8	3	2011	2015
EGFR	1956	Adenoid Cystic Carcinoma	C0010606	disease	Neoplasms	Neoplastic Process	325	30	0.08		1	8	0	1996	2018
EGFR	1956	Phyllodes Tumor	C0010701	disease	Neoplasms	Neoplastic Process	100	1	0.08		0.875	8	0	2000	2016
EGFR	1956	Liver neoplasms	C0023903	group	Digestive System Diseases; Neoplasms	Neoplastic Process	1424	7	0.08		1	8	0	1997	2017
EGFR	1956	Neurofibromatosis 1	C0027831	disease	Congenital, Hereditary, and Neonatal Diseases and Abnormalities; Neoplasms; Nervous System Diseases	Neoplastic Process	311	827	0.08		0.875	8	0	2000	2018
EGFR	1956	Hypomagnesemia	C0151723	phenotype	Nutritional and Metabolic Diseases	Disease or Syndrome	58	11	0.08		1	8	0	2016	2019
EGFR	1956	Adult Liver Carcinoma	C0220630	disease	Digestive System Diseases; Neoplasms	Neoplastic Process	1377	72	0.08		1	8	0	2011	2020
EGFR	1956	Carcinoma, Small Cell	C0262584	disease	Neoplasms	Neoplastic Process	185	7	0.08		1	8	2	2007	2017
EGFR	1956	Liver and Intrahepatic Biliary Tract Carcinoma	C0279000	disease	Digestive System Diseases; Neoplasms	Neoplastic Process	1395	73	0.08		1	8	0	2011	2020
EGFR	1956	Malignant Mesothelioma of Peritoneum	C0346109	disease	Neoplasms; Respiratory Tract Diseases	Neoplastic Process	65	2	0.08		0.75	8	0	2009	2019
EGFR	1956	Squamous cell carcinoma of mouth	C0585362	disease	Digestive System Diseases; Neoplasms; Stomatognathic Diseases	Neoplastic Process	123	1	0.08		1	8	0	1992	2019
EGFR	1956	Carcinoma of larynx	C0595989	disease	Neoplasms; Respiratory Tract Diseases; Otorhinolaryngologic Diseases	Neoplastic Process	456	65	0.08		1	8	0	1992	2015
EGFR	1956	Malignant Squamous Cell Neoplasm	C0751688	disease	Neoplasms	Neoplastic Process	193	12	0.08		0.875	8	0	2007	2019
EGFR	1956	Adenocarcinoma of lung, stage I	C0854985	disease		Neoplastic Process	37	1	0.08		1	8	1	2011	2017
EGFR	1956	Invasive Ductal Breast Carcinoma	C1134719	disease	Neoplasms; Skin and Connective Tissue Diseases	Neoplastic Process	414	16	0.08		0.75	8	0	1990	2018
EGFR	1956	Glioblastoma, IDH-Wildtype	C1514422	disease	Neoplasms	Neoplastic Process	75	4	0.08		1	8	0	2001	2019
EGFR	1956	Experimental Organism Basal Cell Carcinoma	C3811653	phenotype	Neoplasms	Neoplastic Process	437	63	0.08		1	8	0	2008	2019
EGFR	1956	Diabetes	C0011847	disease	Endocrine System Diseases	Disease or Syndrome	2359	710	0.07		1	7	0	2009	2019
EGFR	1956	Ependymoma	C0014474	disease	Neoplasms	Neoplastic Process	244	8	0.07		1	7	0	1992	2016
EGFR	1956	Leukemia, Myelocytic, Acute	C0023467	disease	Neoplasms	Neoplastic Process	3111	6892	0.07		1	7	0	2005	2018
EGFR	1956	Medulloblastoma	C0025149	disease	Neoplasms	Neoplastic Process	862	115	0.07		1	7	0	2003	2018
EGFR	1956	Nephroblastoma	C0027708	disease	Congenital, Hereditary, and Neonatal Diseases and Abnormalities; Neoplasms; Female Urogenital Diseases and Pregnancy Complications; Male Urogenital Diseases	Neoplastic Process	586	125	0.07		1	7	0	1989	2010
EGFR	1956	Paronychia Inflammation	C0030578	disease	Infections; Skin and Connective Tissue Diseases	Disease or Syndrome	11	0	0.07		0.857	7	0	2015	2020
EGFR	1956	polyps	C0032584	phenotype	Pathological Conditions, Signs and Symptoms	Anatomical Abnormality	390	18	0.07		1	7	0	2000	2019
EGFR	1956	B-Cell Lymphomas	C0079731	group	Neoplasms; Immune System Diseases; Hemic and Lymphatic Diseases	Neoplastic Process	1408	42	0.07		0.857	7	0	2015	2019
EGFR	1956	Childhood Rhabdomyosarcoma	C0220611	disease	Neoplasms	Neoplastic Process	517	12	0.07		1	7	0	1996	2019
EGFR	1956	Fibrosis, Liver	C0239946	disease	Pathological Conditions, Signs and Symptoms; Digestive System Diseases	Disease or Syndrome	1179	64	0.07		1	7	0	2008	2018
EGFR	1956	Erythroblastosis	C0272138	disease		Disease or Syndrome	89	0	0.07		1	7	0	1986	2020
EGFR	1956	Childhood Medulloblastoma	C0278510	disease	Neoplasms	Neoplastic Process	771	25	0.07		1	7	0	2001	2018
EGFR	1956	Squamous cell carcinoma of oropharynx	C0280313	disease	Neoplasms; Stomatognathic Diseases; Otorhinolaryngologic Diseases	Neoplastic Process	155	33	0.07		1	7	0	2007	2018
EGFR	1956	Adult Anaplastic Astrocytoma	C0280483	disease	Neoplasms	Neoplastic Process	90	8	0.07		1	7	0	2001	2015
EGFR	1956	Adenocarcinoma of pancreas	C0281361	disease	Digestive System Diseases; Neoplasms; Endocrine System Diseases	Neoplastic Process	518	138	0.07		1	7	0	2003	2019
EGFR	1956	Pleomorphic carcinoma	C0334233	disease	Neoplasms	Neoplastic Process	16	0	0.07		1	7	0	2006	2018
EGFR	1956	Depressed mood	C0344315	phenotype	Behavior and Behavior Mechanisms	Mental or Behavioral Dysfunction	1461	269	0.07		1	7	0	2011	2019
EGFR	1956	Multiple malignancy	C0346429	phenotype	Neoplasms	Neoplastic Process	163	3	0.07		1	7	0	2012	2018
EGFR	1956	Disseminated Malignant Neoplasm	C0346957	phenotype	Neoplasms	Neoplastic Process	232	4	0.07		1	7	0	2006	2019
EGFR	1956	Tumor Initiation	C0598935	phenotype	Pathological Conditions, Signs and Symptoms; Neoplasms	Neoplastic Process	533	8	0.07		0.857	7	0	2006	2018
EGFR	1956	Metastatic Prostate Carcinoma	C0936223	disease	Neoplasms; Male Urogenital Diseases	Neoplastic Process	362	24	0.07		1	7	0	2007	2018
EGFR	1956	Metastasis from malignant tumor of prostate	C1282496	disease		Neoplastic Process	342	18	0.07		1	7	0	2007	2018
EGFR	1956	Single tumor	C1298180	phenotype		Neoplastic Process	63	4	0.07		1	7	0	2005	2018
EGFR	1956	Neoplasms, Intracranial	C1527390	group	Neoplasms; Nervous System Diseases	Neoplastic Process	157	4	0.07		1	7	0	1988	2018
EGFR	1956	Epidermal growth factor receptor positive non-small cell lung cancer	C1960925	disease	Neoplasms; Respiratory Tract Diseases	Neoplastic Process	4	1	0.07		1	7	1	2010	2019
EGFR	1956	Steatohepatitis	C2711227	disease	Digestive System Diseases	Disease or Syndrome	1143	75	0.07		1	7	0	2014	2019
EGFR	1956	Oestrogen receptor positive breast cancer	C2938924	disease		Neoplastic Process	510	58	0.07		1	7	0	2008	2019
EGFR	1956	Luminal A Breast Carcinoma	C3642345	disease		Neoplastic Process	153	11	0.07		1	7	0	2014	2019
EGFR	1956	Grade III Childhood Astrocytoma	C4551548	disease	Neoplasms	Neoplastic Process	90	8	0.07		1	7	0	2001	2015
EGFR	1956	Refractory Lung Non-Small Cell Carcinoma	C4727773	disease	Neoplasms; Respiratory Tract Diseases	Neoplastic Process	4	0	0.07		1	7	0	2004	2019
EGFR	1956	Malignant neoplasm of skin	C0007114	disease	Neoplasms; Skin and Connective Tissue Diseases	Neoplastic Process	508	38	0.06		1	6	0	2009	2018
EGFR	1956	Choriocarcinoma	C0008497	disease	Neoplasms; Female Urogenital Diseases and Pregnancy Complications	Neoplastic Process	431	2	0.06		1	6	0	2000	2019
EGFR	1956	Mental Depression	C0011570	disease	Behavior and Behavior Mechanisms	Mental or Behavioral Dysfunction	1478	271	0.06		1	6	0	2011	2019
EGFR	1956	Depressive disorder	C0011581	disease	Mental Disorders	Mental or Behavioral Dysfunction	1719	297	0.06		1	6	0	2011	2019
EGFR	1956	Congestive heart failure	C0018802	disease	Cardiovascular Diseases	Disease or Syndrome	1760	165	0.06		0.833	6	0	2005	2019
EGFR	1956	Kidney Diseases	C0022658	group	Female Urogenital Diseases and Pregnancy Complications; Male Urogenital Diseases	Disease or Syndrome	1180	140	0.06		1	6	0	2007	2019
EGFR	1956	Acute Erythroblastic Leukemia	C0023440	disease	Neoplasms; Hemic and Lymphatic Diseases	Neoplastic Process	302	5	0.06		1	6	0	2010	2018
EGFR	1956	Neurilemmoma	C0027809	disease	Neoplasms	Neoplastic Process	193	11	0.06		1	6	0	2006	2018
EGFR	1956	neurofibroma	C0027830	disease	Neoplasms; Nervous System Diseases	Neoplastic Process	125	5	0.06		1	6	0	2005	2017
EGFR	1956	Acoustic Neuroma	C0027859	disease	Neoplasms; Nervous System Diseases; Otorhinolaryngologic Diseases	Neoplastic Process	131	3	0.06		1	6	0	2006	2012
EGFR	1956	Obesity	C0028754	disease	Pathological Conditions, Signs and Symptoms; Nutritional and Metabolic Diseases	Disease or Syndrome	2821	1111	0.06		1	6	0	2009	2019
EGFR	1956	Psoriasis	C0033860	disease	Skin and Connective Tissue Diseases	Disease or Syndrome	1308	705	0.06		1	6	0	1989	2019
EGFR	1956	Rhabdomyosarcoma	C0035412	disease	Neoplasms	Neoplastic Process	565	20	0.06		1	6	0	1996	2019
EGFR	1956	synovial sarcoma	C0039101	disease	Neoplasms	Neoplastic Process	299	4	0.06		0.833	6	0	2002	2011
EGFR	1956	Virus Diseases	C0042769	group	Infections	Disease or Syndrome	1471	42	0.06		1	6	0	1986	2020
EGFR	1956	Ichthyosis, X-Linked	C0079588	disease	Congenital, Hereditary, and Neonatal Diseases and Abnormalities; Nutritional and Metabolic Diseases; Skin and Connective Tissue Diseases	Disease or Syndrome	199	10	0.06		0.833	6	0	2002	2018
EGFR	1956	Inverted Papilloma	C0206721	disease	Neoplasms	Neoplastic Process	51	1	0.06		1	6	0	2008	2020
EGFR	1956	Neuroendocrine Tumors	C0206754	group	Neoplasms	Neoplastic Process	491	20	0.06		1	6	1	2003	2019
EGFR	1956	Pituitary-dependent Cushing's disease	C0221406	disease	Nervous System Diseases; Endocrine System Diseases	Disease or Syndrome	115	8	0.06		1	6	1	2011	2020
EGFR	1956	Lesion of brain	C0221505	group		Disease or Syndrome	188	9	0.06		1	6	1	2013	2018
EGFR	1956	Adult Medulloblastoma	C0278876	disease	Neoplasms	Neoplastic Process	762	24	0.06		1	6	0	2003	2018
EGFR	1956	Adult Rhabdomyosarcoma	C0279550	disease	Neoplasms	Neoplastic Process	509	12	0.06		1	6	0	1996	2019
EGFR	1956	Adenosquamous cell lung cancer	C0279557	disease	Neoplasms; Respiratory Tract Diseases	Neoplastic Process	12	1	0.06		1	6	0	2014	2019
EGFR	1956	Anaplastic Oligodendroglioma	C0334590	disease	Neoplasms	Neoplastic Process	66	7	0.06		1	6	0	1996	2011
EGFR	1956	Penis carcinoma	C0853105	disease	Neoplasms; Male Urogenital Diseases	Neoplastic Process	49	3	0.06		1	6	3	2013	2017
EGFR	1956	Anal squamous cell carcinoma	C1412036	disease	Digestive System Diseases; Neoplasms	Neoplastic Process	39	0	0.06		0.833	6	0	2009	2016
EGFR	1956	Steroid Sulfatase Deficiency Disease	C2717836	disease	Congenital, Hereditary, and Neonatal Diseases and Abnormalities; Nutritional and Metabolic Diseases; Skin and Connective Tissue Diseases	Disease or Syndrome	181	5	0.06		0.833	6	0	2002	2018
EGFR	1956	Primary cholangiocarcinoma of intrahepatic biliary tract	C4284013	disease	Neoplasms	Neoplastic Process	274	10	0.06		1	6	0	2008	2018
EGFR	1956	Advanced Head and Neck Carcinoma	C4329280	disease		Neoplastic Process	25	0	0.06		1	6	0	2002	2019
EGFR	1956	Stage 0 Gallbladder Cancer AJCC v8	C4525297	disease		Neoplastic Process	367	56	0.06		1	6	0	2010	2019
EGFR	1956	Stage IIA Gallbladder Cancer AJCC v8	C4525300	disease		Neoplastic Process	367	56	0.06		1	6	0	2010	2019
EGFR	1956	Stage IIB Gallbladder Cancer AJCC v8	C4525301	disease		Neoplastic Process	367	56	0.06		1	6	0	2010	2019
EGFR	1956	Stage III Gallbladder Cancer AJCC v8	C4525302	disease		Neoplastic Process	367	56	0.06		1	6	0	2010	2019
EGFR	1956	Stage IV Gallbladder Cancer AJCC v8	C4525305	disease		Neoplastic Process	367	56	0.06		1	6	0	2010	2019
EGFR	1956	High grade glioma	C4722099	disease	Neoplasms	Neoplastic Process	190	15	0.06		1	6	0	2002	2018
EGFR	1956	Alzheimer's Disease	C0002395	disease	Nervous System Diseases; Mental Disorders	Disease or Syndrome	3397	1843	0.05		1	5	2	2012	2019
EGFR	1956	Arteriosclerosis	C0003850	disease	Cardiovascular Diseases	Disease or Syndrome	2006	267	0.05		1	5	0	2008	2018
EGFR	1956	Atherosclerosis	C0004153	disease	Cardiovascular Diseases	Disease or Syndrome	2044	281	0.05		1	5	0	2008	2018
EGFR	1956	Carcinoid Tumor	C0007095	phenotype	Neoplasms	Neoplastic Process	267	3	0.05		1	5	0	1992	2018
EGFR	1956	Colitis	C0009319	disease	Digestive System Diseases	Disease or Syndrome	1135	15	0.05		1	5	0	2012	2019
EGFR	1956	Ulcerative Colitis	C0009324	disease	Digestive System Diseases	Disease or Syndrome	1458	827	0.05		1	5	0	2002	2018
EGFR	1956	Diabetic Nephropathy	C0011881	disease	Female Urogenital Diseases and Pregnancy Complications; Male Urogenital Diseases; Endocrine System Diseases	Disease or Syndrome	1189	238	0.05		1	5	0	2017	2019
EGFR	1956	Fatigue	C0015672	phenotype	Pathological Conditions, Signs and Symptoms	Sign or Symptom	760	67	0.05		1	5	0	2017	2019
EGFR	1956	Fatty Liver	C0015695	disease	Digestive System Diseases	Disease or Syndrome	875	35	0.05		1	5	0	2014	2019
EGFR	1956	Heart failure	C0018801	disease	Cardiovascular Diseases	Disease or Syndrome	1499	201	0.05		0.8	5	0	2005	2017
EGFR	1956	Herpes Simplex Infections	C0019348	group	Infections; Skin and Connective Tissue Diseases	Disease or Syndrome	645	11	0.05		1	5	0	2005	2016
EGFR	1956	Laryngeal Diseases	C0023051	group	Respiratory Tract Diseases; Otorhinolaryngologic Diseases	Disease or Syndrome	159	7	0.05		1	5	0	1992	2019
EGFR	1956	leukemia	C0023418	disease	Neoplasms	Neoplastic Process	2111	144	0.05		1	5	0	2005	2019
EGFR	1956	Monosomy	C0026499	group	Pathological Conditions, Signs and Symptoms	Congenital Abnormality	214	11	0.05		1	5	1	2005	2016
EGFR	1956	Multiple Myeloma	C0026764	disease	Neoplasms; Immune System Diseases; Hemic and Lymphatic Diseases; Cardiovascular Diseases	Neoplastic Process	1740	865	0.05		1	5	0	2013	2019
EGFR	1956	Pulmonary Emphysema	C0034067	disease	Respiratory Tract Diseases	Disease or Syndrome	352	64	0.05		0.8	5	0	2013	2019
EGFR	1956	Schizophrenia	C0036341	disease	Mental Disorders	Mental or Behavioral Dysfunction	2872	2897	0.05		1	5	0	2014	2019
EGFR	1956	Skin Neoplasms	C0037286	group	Neoplasms; Skin and Connective Tissue Diseases	Neoplastic Process	363	9	0.05		1	5	0	1997	2018
EGFR	1956	Soft Tissue Neoplasms	C0037579	group	Neoplasms	Neoplastic Process	145	0	0.05		1	5	0	2004	2018
EGFR	1956	Androgen-Insensitivity Syndrome	C0039585	disease	Congenital, Hereditary, and Neonatal Diseases and Abnormalities; Female Urogenital Diseases and Pregnancy Complications; Male Urogenital Diseases; Endocrine System Diseases	Disease or Syndrome	247	176	0.05		1	5	3	2015	2019
EGFR	1956	Benign Neoplasm	C0086692	group	Neoplasms	Neoplastic Process	371	7	0.05		1	5	0	1996	2017
EGFR	1956	Malignant neoplasm of oropharynx	C0153382	disease	Neoplasms; Stomatognathic Diseases; Otorhinolaryngologic Diseases	Neoplastic Process	83	15	0.05		1	5	0	2007	2018
EGFR	1956	Gastrointestinal Carcinoid Tumor	C0220620	disease	Digestive System Diseases; Neoplasms; Endocrine System Diseases	Neoplastic Process	323	13	0.05		0.8	5	0	2001	2018
EGFR	1956	Non-small cell lung cancer stage I	C0278504	disease		Neoplastic Process	115	1	0.05		1	5	0	2004	2019
EGFR	1956	Adenocarcinoma of small intestine	C0278803	disease	Digestive System Diseases; Neoplasms	Neoplastic Process	34	5	0.05		0.8	5	3	2013	2018
EGFR	1956	Adult Ependymoma	C0278874	disease	Neoplasms	Neoplastic Process	144	3	0.05		0.8	5	0	1992	2016
EGFR	1956	Adult Oligodendroglioma	C0279070	disease	Neoplasms	Neoplastic Process	154	19	0.05		1	5	0	1992	2014
EGFR	1956	Transitional cell carcinoma of bladder	C0279680	disease	Neoplasms; Female Urogenital Diseases and Pregnancy Complications; Male Urogenital Diseases	Neoplastic Process	333	158	0.05		1	5	0	1991	2018
EGFR	1956	Childhood Oligodendroglioma	C0280475	disease	Neoplasms	Neoplastic Process	154	19	0.05		1	5	0	1992	2014
EGFR	1956	Diffuse Astrocytoma	C0280785	disease	Neoplasms	Neoplastic Process	81	8	0.05		1	5	0	1996	2014
EGFR	1956	Adenocarcinoma of colon	C0338106	disease	Digestive System Diseases; Neoplasms	Neoplastic Process	406	10	0.05		1	5	0	2000	2018
EGFR	1956	Large cell carcinoma of lung	C0345958	disease	Neoplasms; Respiratory Tract Diseases	Neoplastic Process	67	7	0.05		0.8	5	0	2008	2017
EGFR	1956	Helicobacter pylori (H. pylori) infection in conditions classified elsewhere and of unspecified site	C0374997	disease		Disease or Syndrome	593	24	0.05		1	5	0	2001	2016
EGFR	1956	Leukocyte adhesion deficiency type 1	C0398738	disease	Congenital, Hereditary, and Neonatal Diseases and Abnormalities; Immune System Diseases	Disease or Syndrome	114	26	0.05		1	5	0	2014	2020
EGFR	1956	Oropharyngeal disorders	C0553694	group	Digestive System Diseases; Respiratory Tract Diseases; Stomatognathic Diseases; Otorhinolaryngologic Diseases	Disease or Syndrome	163	3	0.05		1	5	0	1999	2014
EGFR	1956	Brain Tumor, Primary	C0750974	disease	Neoplasms; Nervous System Diseases	Neoplastic Process	122	8	0.05		1	5	0	1999	2019
EGFR	1956	Leptomeningeal Neoplasms	C0751297	disease	Neoplasms; Nervous System Diseases	Neoplastic Process	17	3	0.05		1	5	1	2015	2019
EGFR	1956	Newly Diagnosed Childhood Ependymoma	C0796611	disease	Neoplasms	Neoplastic Process	144	3	0.05		0.8	5	0	1992	2016
EGFR	1956	Smoker's lung	C0850741	disease	Infections; Respiratory Tract Diseases	Disease or Syndrome	10	0	0.05		1	5	0	2012	2017
EGFR	1956	Lung adenocarcinoma recurrent	C0854983	disease	Neoplasms	Neoplastic Process	2	0	0.05		1	5	0	2012	2019
EGFR	1956	Recurrent Lung Carcinoma Cell Type Unspecified	C0855002	disease		Neoplastic Process	6	0	0.05		1	5	0	2005	2017
EGFR	1956	Recurrent lung cancer	C0862802	disease		Neoplastic Process	5	0	0.05		1	5	0	2005	2017
EGFR	1956	Salivary gland carcinoma	C0948750	disease	Neoplasms; Stomatognathic Diseases	Neoplastic Process	47	5	0.05		1	5	0	2008	2016
EGFR	1956	Non-small cell carcinoma	C1266002	disease	Neoplasms	Neoplastic Process	33	0	0.05		1	5	0	2013	2019
EGFR	1956	Adenoma of large intestine	C1302401	disease	Digestive System Diseases; Neoplasms	Neoplastic Process	452	213	0.05		1	5	0	2011	2019
EGFR	1956	ACTH-Secreting Pituitary Adenoma	C1306214	disease	Neoplasms; Nervous System Diseases; Endocrine System Diseases	Neoplastic Process	67	5	0.05		1	5	0	2004	2019
EGFR	1956	Childhood Kidney Wilms Tumor	C1333015	disease	Congenital, Hereditary, and Neonatal Diseases and Abnormalities; Neoplasms; Female Urogenital Diseases and Pregnancy Complications; Male Urogenital Diseases	Neoplastic Process	338	36	0.05		1	5	0	1989	2010
EGFR	1956	Ductal Breast Carcinoma	C1527349	disease	Neoplasms	Neoplastic Process	196	10	0.05		1	5	1	2005	2019
EGFR	1956	Benign Prostatic Hyperplasia	C1704272	disease	Male Urogenital Diseases	Disease or Syndrome	770	91	0.05		1	5	0	1996	2006
EGFR	1956	Progression of non-small cell lung cancer	C1737250	disease		Neoplastic Process	151	0	0.05		1	5	0	2010	2019
EGFR	1956	Progression of prostate cancer	C1739135	disease		Neoplastic Process	398	7	0.05		1	5	0	2005	2017
EGFR	1956	Resistance to Insulin-Like Growth Factor I	C1849157	disease	Pathological Conditions, Signs and Symptoms; Congenital, Hereditary, and Neonatal Diseases and Abnormalities	Disease or Syndrome	55	4	0.05		1	5	0	2011	2017
EGFR	1956	Childhood Ependymoma	C1851584	disease	Neoplasms	Neoplastic Process	147	3	0.05		0.8	5	0	1992	2016
EGFR	1956	TARSAL-CARPAL COALITION SYNDROME	C1861305	disease	Congenital, Hereditary, and Neonatal Diseases and Abnormalities; Musculoskeletal Diseases	Disease or Syndrome	261	13	0.05		1	5	0	1993	2019
EGFR	1956	Infection	C3714514	group	Infections	Pathologic Function	491	0	0.05		1	5	0	2005	2009
EGFR	1956	ESTROGEN RESISTANCE	C3809250	disease		Disease or Syndrome	30	7	0.05		1	5	0	2005	2016
EGFR	1956	Advanced Head and Neck Squamous Cell Carcinoma	C4528408	disease		Neoplastic Process	17	0	0.05		1	5	0	2013	2019
EGFR	1956	Metastatic human epidermal growth factor 2 positive carcinoma of breast	C4721209	disease	Neoplasms; Skin and Connective Tissue Diseases	Neoplastic Process	42	0	0.05		1	5	0	2008	2018
EGFR	1956	Bone neoplasms	C0005967	group	Neoplasms; Musculoskeletal Diseases	Neoplastic Process	151	4	0.04		1	4	0	2007	2018
EGFR	1956	Chondrosarcoma	C0008479	disease	Neoplasms	Neoplastic Process	385	8	0.04		1	4	0	2013	2019
EGFR	1956	Congenital chromosomal disease	C0008626	group	Congenital, Hereditary, and Neonatal Diseases and Abnormalities	Congenital Abnormality	757	47	0.04		1	4	0	2005	2018
EGFR	1956	Coronary heart disease	C0010068	disease	Cardiovascular Diseases	Disease or Syndrome	1576	1178	0.04		1	4	0	2010	2019
EGFR	1956	Cytomegalovirus Infections	C0010823	group	Infections	Disease or Syndrome	462	26	0.04		1	4	0	2002	2019
EGFR	1956	Gastrointestinal Neoplasms	C0017185	group	Digestive System Diseases; Neoplasms	Neoplastic Process	182	3	0.04		1	4	0	2006	2016
EGFR	1956	Hepatitis B	C0019163	disease	Digestive System Diseases; Infections	Disease or Syndrome	1449	519	0.04		1	4	0	1993	2020
EGFR	1956	Kidney Failure, Chronic	C0022661	disease	Female Urogenital Diseases and Pregnancy Complications; Male Urogenital Diseases	Disease or Syndrome	827	425	0.04		1	4	0	2003	2018
EGFR	1956	Chronic Lymphocytic Leukemia	C0023434	disease	Neoplasms; Immune System Diseases; Hemic and Lymphatic Diseases	Neoplastic Process	1447	291	0.04		1	4	0	2014	2018
EGFR	1956	Leukoplakia	C0023531	disease	Pathological Conditions, Signs and Symptoms; Neoplasms	Neoplastic Process	102	8	0.04		1	4	0	1999	2018
EGFR	1956	Myocardial Infarction	C0027051	disease	Pathological Conditions, Signs and Symptoms; Cardiovascular Diseases	Disease or Syndrome	1800	680	0.04		1	4	0	2018	2019
EGFR	1956	Nasal Polyps	C0027430	disease	Pathological Conditions, Signs and Symptoms; Respiratory Tract Diseases; Otorhinolaryngologic Diseases	Disease or Syndrome	484	34	0.04		1	4	0	2000	2018
EGFR	1956	Ovarian Carcinoma	C0029925	disease	Neoplasms; Female Urogenital Diseases and Pregnancy Complications; Endocrine System Diseases	Neoplastic Process	539	19	0.04		0.75	4	0	2006	2015
EGFR	1956	Pneumonia	C0032285	disease	Infections; Respiratory Tract Diseases	Disease or Syndrome	1032	33	0.04		1	4	0	2017	2019
EGFR	1956	Dermatologic disorders	C0037274	group	Skin and Connective Tissue Diseases	Disease or Syndrome	617	21	0.04		1	4	0	2011	2018
EGFR	1956	Skin lesion	C0037284	group	Skin and Connective Tissue Diseases	Disease or Syndrome	563	52	0.04		1	4	0	2011	2018
EGFR	1956	Trigeminal Neuralgia	C0040997	disease	Nervous System Diseases; Stomatognathic Diseases	Disease or Syndrome	107	1	0.04		0.75	4	0	2012	2017
EGFR	1956	Li-Fraumeni Syndrome	C0085390	disease	Congenital, Hereditary, and Neonatal Diseases and Abnormalities; Neoplasms; Nutritional and Metabolic Diseases	Disease or Syndrome	76	206	0.04		1	4	3	2013	2018
EGFR	1956	Polycystic Kidney, Autosomal Dominant	C0085413	disease	Congenital, Hereditary, and Neonatal Diseases and Abnormalities; Female Urogenital Diseases and Pregnancy Complications; Male Urogenital Diseases	Disease or Syndrome	280	35	0.04		1	4	0	2003	2019
EGFR	1956	Renal fibrosis	C0151650	disease	Pathological Conditions, Signs and Symptoms; Female Urogenital Diseases and Pregnancy Complications; Male Urogenital Diseases	Disease or Syndrome	570	1	0.04		1	4	0	2013	2019
EGFR	1956	Malignant neoplasm of tongue	C0153349	disease	Neoplasms; Stomatognathic Diseases	Neoplastic Process	155	1	0.04		1	4	0	2016	2018
EGFR	1956	Neurofibromatoses	C0162678	group	Congenital, Hereditary, and Neonatal Diseases and Abnormalities; Neoplasms; Nervous System Diseases	Neoplastic Process	135	16	0.04		1	4	0	2005	2017
EGFR	1956	Hepatoblastoma	C0206624	disease	Neoplasms	Neoplastic Process	452	22	0.04		1	4	0	2009	2019
EGFR	1956	Rhabdoid Tumor	C0206743	disease	Neoplasms	Neoplastic Process	103	0	0.04		1	4	0	2001	2015
EGFR	1956	Adult Soft Tissue Sarcoma	C0220613	disease		Neoplastic Process	162	3	0.04		1	4	0	2016	2018
EGFR	1956	Malignant neoplasm of salivary gland	C0220636	disease	Neoplasms; Stomatognathic Diseases	Neoplastic Process	91	0	0.04		1	4	0	2012	2016
EGFR	1956	Childhood Soft Tissue Sarcoma	C0220645	disease		Neoplastic Process	166	3	0.04		1	4	0	2016	2018
EGFR	1956	Lymphangitis carcinomatosa	C0238258	disease	Neoplasms	Neoplastic Process	7	0	0.04		1	4	0	2011	2020
EGFR	1956	Carcinoma, Lewis Lung	C0243038	disease	Neoplasms	Neoplastic Process; Experimental Model of Disease	188	0	0.04		1	4	0	2006	2019
EGFR	1956	Congenital hypoplasia of lung	C0265783	disease	Congenital, Hereditary, and Neonatal Diseases and Abnormalities; Respiratory Tract Diseases	Congenital Abnormality	175	6	0.04		1	4	0	2007	2019
EGFR	1956	Familial lichen amyloidosis	C0268398	disease	Congenital, Hereditary, and Neonatal Diseases and Abnormalities; Nutritional and Metabolic Diseases; Skin and Connective Tissue Diseases	Disease or Syndrome	230	24	0.04		1	4	0	1996	2014
EGFR	1956	Gastric Adenocarcinoma	C0278701	disease	Digestive System Diseases; Neoplasms	Neoplastic Process	453	235	0.04		1	4	0	2005	2018
EGFR	1956	Squamous cell carcinoma of vulva	C0280856	disease	Neoplasms; Female Urogenital Diseases and Pregnancy Complications	Neoplastic Process	57	2	0.04		1	4	0	2008	2016
EGFR	1956	Adenocarcinoma, metastatic	C0334277	disease	Neoplasms	Neoplastic Process	31	3	0.04		0.75	4	3	2005	2020
EGFR	1956	Malignant Fibrous Histiocytoma	C0334463	disease	Neoplasms	Neoplastic Process	150	3	0.04		1	4	0	2004	2009
EGFR	1956	Pilocytic Astrocytoma	C0334583	disease	Neoplasms	Neoplastic Process	163	14	0.04		1	4	0	1993	2012
EGFR	1956	Secondary malignant neoplasm of pancreas	C0346976	disease	Digestive System Diseases; Neoplasms; Endocrine System Diseases	Neoplastic Process	69	4	0.04		0.75	4	0	2017	2019
EGFR	1956	Non-alcoholic Fatty Liver Disease	C0400966	disease	Digestive System Diseases	Disease or Syndrome	1058	222	0.04		1	4	0	2017	2019
EGFR	1956	Tongue Carcinoma	C0558353	disease	Neoplasms; Stomatognathic Diseases	Neoplastic Process	157	2	0.04		1	4	0	2016	2018
EGFR	1956	invasive cancer	C0677898	phenotype	Neoplasms	Neoplastic Process	146	15	0.04		1	4	0	1999	2010
EGFR	1956	Central Serous Chorioretinopathy	C0730328	disease	Eye Diseases	Disease or Syndrome	211	10	0.04		1	4	0	2016	2019
EGFR	1956	Breast adenocarcinoma	C0858252	disease	Neoplasms; Skin and Connective Tissue Diseases	Neoplastic Process	219	7	0.04		0.75	4	0	2009	2019
EGFR	1956	Ductal Carcinoma	C1176475	disease	Neoplasms	Neoplastic Process	273	11	0.04		1	4	0	2010	2015
EGFR	1956	Peritoneal Mesothelioma	C1377610	disease	Digestive System Diseases; Neoplasms	Neoplastic Process	31	0	0.04		0.75	4	0	2012	2015
EGFR	1956	Primary Lesion	C1402294	phenotype		Disease or Syndrome	71	8	0.04		0.75	4	4	2015	2019
EGFR	1956	Hepatocarcinogenesis	C1512409	disease	Pathological Conditions, Signs and Symptoms; Neoplasms	Neoplastic Process	855	24	0.04		1	4	0	2009	2016
EGFR	1956	Idiopathic Pulmonary Fibrosis	C1800706	disease	Respiratory Tract Diseases	Disease or Syndrome	803	63	0.04		1	4	0	2006	2019
EGFR	1956	Carcinoma of urinary bladder, invasive	C1827293	disease	Neoplasms; Female Urogenital Diseases and Pregnancy Complications; Male Urogenital Diseases	Neoplastic Process	287	14	0.04		1	4	0	2011	2019
EGFR	1956	SVEINSSON CHORIORETINAL ATROPHY	C1862382	disease	Congenital, Hereditary, and Neonatal Diseases and Abnormalities; Eye Diseases	Disease or Syndrome	139	30	0.04		0.75	4	0	2008	2018
EGFR	1956	Inverted Squamous Cell Papilloma	C1881254	disease	Neoplasms	Neoplastic Process	46	1	0.04		1	4	0	2008	2020
EGFR	1956	Chronic kidney disease stage 5	C2316810	disease	Female Urogenital Diseases and Pregnancy Complications; Male Urogenital Diseases	Disease or Syndrome	666	194	0.04		1	4	0	2003	2018
EGFR	1956	Locally advanced breast cancer	C3495949	disease		Neoplastic Process	71	3	0.04		1	4	0	2005	2015
EGFR	1956	Luminal B Breast Carcinoma	C3642346	disease		Neoplastic Process	103	7	0.04		1	4	0	2017	2019
EGFR	1956	intracranial glioma	C3665419	disease	Neoplasms; Nervous System Diseases	Neoplastic Process	108	1	0.04		1	4	0	2002	2011
EGFR	1956	Inflammatory dermatosis	C3875321	disease	Skin and Connective Tissue Diseases	Disease or Syndrome	382	6	0.04		1	4	0	2013	2020
EGFR	1956	Non-Metastatic Childhood Soft Tissue Sarcoma	C3898127	disease		Neoplastic Process	160	3	0.04		1	4	0	2016	2018
EGFR	1956	Sarcoma of soft tissue	C4551687	group	Neoplasms	Neoplastic Process	258	6	0.04		1	4	0	2016	2018
EGFR	1956	Papillary adenocarcinoma	C0001420	disease	Neoplasms	Neoplastic Process	11	3	0.03		1	3	3	2007	2018
EGFR	1956	Ameloblastoma	C0002448	disease	Neoplasms	Neoplastic Process	174	4	0.03		1	3	1	2013	2014
EGFR	1956	Amyotrophic Lateral Sclerosis	C0002736	disease	Nutritional and Metabolic Diseases; Nervous System Diseases	Disease or Syndrome	1114	485	0.03		1	3	1	2013	2019
EGFR	1956	Arthritis	C0003864	disease	Musculoskeletal Diseases	Disease or Syndrome	1072	69	0.03		1	3	0	2012	2018
EGFR	1956	Bronchogenic Carcinoma	C0007121	disease	Neoplasms; Respiratory Tract Diseases	Neoplastic Process	47	1	0.03		1	3	0	2005	2016
EGFR	1956	Carcinosarcoma	C0007140	disease	Neoplasms	Neoplastic Process	94	6	0.03		1	3	0	2006	2018
EGFR	1956	Celiac Disease	C0007570	disease	Digestive System Diseases; Nutritional and Metabolic Diseases	Disease or Syndrome	527	263	0.03		1	3	0	2007	2013
EGFR	1956	Coronary Arteriosclerosis	C0010054	disease	Cardiovascular Diseases	Disease or Syndrome	1282	440	0.03		1	3	0	2016	2020
EGFR	1956	Dermatitis, Atopic	C0011615	disease	Congenital, Hereditary, and Neonatal Diseases and Abnormalities; Skin and Connective Tissue Diseases; Immune System Diseases	Disease or Syndrome	751	232	0.03		1	3	0	2012	2015
EGFR	1956	Diabetic Retinopathy	C0011884	disease	Eye Diseases; Endocrine System Diseases; Cardiovascular Diseases	Disease or Syndrome	645	213	0.03		0.667	3	0	2019	2019
EGFR	1956	Diphtheria	C0012546	disease	Infections	Disease or Syndrome	147	0	0.03		1	3	0	1998	2015
EGFR	1956	Eczema	C0013595	disease	Skin and Connective Tissue Diseases	Disease or Syndrome	863	368	0.03		1	3	0	2012	2015
EGFR	1956	Gastritis	C0017152	disease	Digestive System Diseases	Disease or Syndrome	292	21	0.03		1	3	0	1989	2017
EGFR	1956	Heart Diseases	C0018799	group	Cardiovascular Diseases	Disease or Syndrome	537	45	0.03		1	3	0	2010	2018
EGFR	1956	Hypercholesterolemia	C0020443	disease	Nutritional and Metabolic Diseases	Disease or Syndrome	489	123	0.03		1	3	0	2018	2019
EGFR	1956	Immunologic Deficiency Syndromes	C0021051	group	Immune System Diseases	Disease or Syndrome	973	31	0.03		1	3	0	1993	2014
EGFR	1956	Inflammatory Bowel Diseases	C0021390	group	Digestive System Diseases	Disease or Syndrome	1577	605	0.03		1	3	0	2002	2019
EGFR	1956	Influenza	C0021400	disease	Infections; Respiratory Tract Diseases	Disease or Syndrome	858	17	0.03		1	3	0	2007	2019
EGFR	1956	Fibroid Tumor	C0023267	disease	Neoplasms	Neoplastic Process	413	14	0.03		1	3	0	2005	2019
EGFR	1956	Leukopenia	C0023530	disease	Hemic and Lymphatic Diseases	Disease or Syndrome	440	153	0.03		0.667	3	0	2010	2019
EGFR	1956	Lupus Erythematosus, Systemic	C0024141	disease	Skin and Connective Tissue Diseases; Immune System Diseases	Disease or Syndrome	1883	1172	0.03		0.667	3	0	2004	2018
EGFR	1956	Lymphoma	C0024299	group	Neoplasms; Immune System Diseases; Hemic and Lymphatic Diseases	Neoplastic Process	1548	91	0.03		1	3	0	2012	2017
EGFR	1956	Metaplasia	C0025568	phenotype	Pathological Conditions, Signs and Symptoms	Cell or Molecular Dysfunction	52	0	0.03		1	3	0	2006	2007
EGFR	1956	Pericardial effusion	C0031039	disease	Cardiovascular Diseases	Disease or Syndrome	98	10	0.03		1	3	0	2011	2019
EGFR	1956	Polycystic Ovary Syndrome	C0032460	disease	Neoplasms; Female Urogenital Diseases and Pregnancy Complications; Endocrine System Diseases	Disease or Syndrome	988	363	0.03		1	3	0	2015	2018
EGFR	1956	Precancerous Conditions	C0032927	group	Neoplasms	Neoplastic Process	471	18	0.03		1	3	0	1999	2018
EGFR	1956	Prolactinoma	C0033375	disease	Neoplasms; Nervous System Diseases; Endocrine System Diseases	Neoplastic Process	187	6	0.03		1	3	0	2011	2017
EGFR	1956	Systemic Scleroderma	C0036421	disease	Skin and Connective Tissue Diseases	Disease or Syndrome	979	287	0.03		1	3	0	1990	2019
EGFR	1956	Tuberculosis	C0041296	disease	Infections	Disease or Syndrome	1256	328	0.03		1	3	0	2015	2017
EGFR	1956	Tuberculosis, Pulmonary	C0041327	disease	Infections; Respiratory Tract Diseases	Disease or Syndrome	358	171	0.03		1	3	0	2012	2019
EGFR	1956	Erythema	C0041834	phenotype	Pathological Conditions, Signs and Symptoms; Skin and Connective Tissue Diseases	Disease or Syndrome	227	8	0.03		1	3	0	2017	2020
EGFR	1956	Uterine Fibroids	C0042133	group	Neoplasms	Neoplastic Process	569	154	0.03		1	3	0	2005	2019
EGFR	1956	Pancreatitis, Chronic	C0149521	disease	Digestive System Diseases	Disease or Syndrome	379	56	0.03		1	3	0	1994	2015
EGFR	1956	Oral Cavity Carcinoma	C0151546	disease	Digestive System Diseases; Neoplasms; Stomatognathic Diseases	Neoplastic Process	167	16	0.03		1	3	0	2011	2016
EGFR	1956	Malignant neoplasm of anus	C0153446	disease	Digestive System Diseases; Neoplasms	Neoplastic Process	34	0	0.03		0.667	3	0	2015	2018
EGFR	1956	Malignant neoplasm of penis	C0153601	disease	Neoplasms; Male Urogenital Diseases	Neoplastic Process	39	3	0.03		1	3	3	2013	2016
EGFR	1956	Secondary malignant neoplasm of pleura	C0153678	disease	Neoplasms; Respiratory Tract Diseases	Neoplastic Process	4	0	0.03		1	3	0	2011	2019
EGFR	1956	Embryonal Carcinoma	C0206659	disease	Neoplasms	Neoplastic Process	165	0	0.03		1	3	0	1994	2010
EGFR	1956	Neuroectodermal Tumor, Primitive	C0206663	disease	Neoplasms	Neoplastic Process	184	6	0.03		1	3	0	1994	2019
EGFR	1956	Adrenal Cortical Adenoma	C0206667	disease	Neoplasms; Endocrine System Diseases	Neoplastic Process	156	9	0.03		1	3	0	2010	2014
EGFR	1956	Hemangioblastoma	C0206734	disease	Neoplasms	Neoplastic Process	79	9	0.03		1	3	0	1995	2016
EGFR	1956	Carcinoma of Male Breast	C0238033	disease	Neoplasms; Skin and Connective Tissue Diseases	Neoplastic Process	87	38	0.03		1	3	0	2009	2016
EGFR	1956	Malignant neoplasm of male breast	C0242787	disease	Neoplasms; Skin and Connective Tissue Diseases; Endocrine System Diseases	Neoplastic Process	75	43	0.03		1	3	0	2009	2016
EGFR	1956	Turcot syndrome (disorder)	C0265325	disease	Congenital, Hereditary, and Neonatal Diseases and Abnormalities; Digestive System Diseases; Neoplasms; Nervous System Diseases	Disease or Syndrome	77	75	0.03		1	3	0	2017	2017
EGFR	1956	Actinic cheilitis	C0267026	disease	Stomatognathic Diseases	Disease or Syndrome	64	8	0.03		1	3	0	2004	2016
EGFR	1956	Parathyroid hyperplasia	C0271844	disease	Pathological Conditions, Signs and Symptoms; Nutritional and Metabolic Diseases; Endocrine System Diseases	Disease or Syndrome	37	1	0.03		1	3	0	2004	2015
EGFR	1956	Malignant neoplasm of colon stage IV	C0278484	disease	Digestive System Diseases; Neoplasms	Neoplastic Process	108	7	0.03		1	3	1	2008	2019
EGFR	1956	Adult Synovial Sarcoma	C0278660	disease	Neoplasms	Neoplastic Process	198	1	0.03		1	3	0	2005	2011
EGFR	1956	Adult Meningioma	C0278877	disease	Neoplasms; Nervous System Diseases	Neoplastic Process	405	30	0.03		0.667	3	0	2009	2014
EGFR	1956	Metastatic melanoma	C0278883	disease	Neoplasms	Neoplastic Process	504	42	0.03		1	3	1	2000	2019
EGFR	1956	Anal carcinoma	C0279637	disease	Digestive System Diseases; Neoplasms	Neoplastic Process	42	0	0.03		0.667	3	0	2015	2018
EGFR	1956	Childhood Synovial Sarcoma	C0279982	disease	Neoplasms	Neoplastic Process	198	1	0.03		1	3	0	2005	2011
EGFR	1956	Adult Anaplastic Oligodendroglioma	C0280790	disease	Neoplasms	Neoplastic Process	29	4	0.03		1	3	0	1996	2011
EGFR	1956	Fibrolamellar Hepatocellular Carcinoma	C0334287	disease	Digestive System Diseases; Neoplasms	Neoplastic Process	46	0	0.03		1	3	0	2006	2015
EGFR	1956	Clear cell sarcoma of kidney	C0334488	disease	Neoplasms; Female Urogenital Diseases and Pregnancy Complications; Male Urogenital Diseases	Neoplastic Process	31	0	0.03		1	3	0	2005	2017
EGFR	1956	Carcinoma ex pleomorphic adenoma	C0344460	disease	Neoplasms; Stomatognathic Diseases	Neoplastic Process	30	2	0.03		1	3	0	2007	2015
EGFR	1956	Respiratory syncytial virus (RSV) infection in conditions classified elsewhere and of unspecified site	C0375023	disease		Disease or Syndrome	467	14	0.03		1	3	0	2005	2019
EGFR	1956	Hematologic Neoplasms	C0376545	group	Neoplasms; Hemic and Lymphatic Diseases	Neoplastic Process	827	60	0.03		1	3	0	2000	2018
EGFR	1956	Dermatofibrosarcoma Protuberans	C0392784	disease	Neoplasms	Neoplastic Process	78	0	0.03		1	3	0	2012	2018
EGFR	1956	Lupus Erythematosus	C0409974	disease	Pathological Conditions, Signs and Symptoms; Skin and Connective Tissue Diseases; Immune System Diseases	Disease or Syndrome	558	44	0.03		1	3	0	2012	2018
EGFR	1956	Tonsillar Carcinoma	C0558355	disease	Neoplasms; Stomatognathic Diseases; Otorhinolaryngologic Diseases	Neoplastic Process	23	0	0.03		1	3	0	2007	2019
EGFR	1956	CARCINOMA OF VULVA	C0677055	disease	Neoplasms; Female Urogenital Diseases and Pregnancy Complications	Neoplastic Process	72	2	0.03		1	3	0	2007	2014
EGFR	1956	Complete hydatidiform mole	C0678213	disease	Neoplasms; Female Urogenital Diseases and Pregnancy Complications	Neoplastic Process	61	3	0.03		1	3	0	2000	2017
EGFR	1956	Skin carcinoma	C0699893	disease	Neoplasms; Skin and Connective Tissue Diseases	Neoplastic Process	136	24	0.03		1	3	0	1989	2019
EGFR	1956	Central nervous system lesion	C0742468	disease		Disease or Syndrome	34	1	0.03		1	3	0	2009	2018
EGFR	1956	Metastatic Head and Neck Squamous Cell Carcinoma	C0744620	disease	Neoplasms	Neoplastic Process	17	0	0.03		1	3	0	2010	2019
EGFR	1956	Papillary serous endometrial carcinoma	C0854924	disease	Neoplasms; Female Urogenital Diseases and Pregnancy Complications	Neoplastic Process	63	0	0.03		1	3	0	2009	2015
EGFR	1956	Adenocarcinoma of lung stage IIIB	C0862793	disease		Neoplastic Process	1	3	0.03		1	3	3	2018	2018
EGFR	1956	Cardiomyopathies	C0878544	group	Cardiovascular Diseases	Disease or Syndrome	925	294	0.03		1	3	0	2010	2019
EGFR	1956	Large cell neuroendocrine carcinoma	C1265996	disease	Neoplasms	Neoplastic Process	91	3	0.03		1	3	2	2014	2017
EGFR	1956	Familial multiple trichoepitheliomata	C1275122	disease	Congenital, Hereditary, and Neonatal Diseases and Abnormalities; Neoplasms; Skin and Connective Tissue Diseases	Neoplastic Process	317	32	0.03		1	3	1	2012	2017
EGFR	1956	Salivary duct carcinoma	C1301194	disease	Neoplasms	Neoplastic Process	54	9	0.03		1	3	0	2009	2014
EGFR	1956	Adult Lymphoma	C1332206	disease	Neoplasms; Immune System Diseases; Hemic and Lymphatic Diseases	Neoplastic Process	1169	66	0.03		1	3	0	2012	2017
EGFR	1956	Childhood Anaplastic Oligodendroglioma	C1332943	disease	Neoplasms	Neoplastic Process	29	4	0.03		1	3	0	1996	2011
EGFR	1956	Childhood Lymphoma	C1332979	disease	Neoplasms; Immune System Diseases; Hemic and Lymphatic Diseases	Neoplastic Process	1171	66	0.03		1	3	0	2012	2017
EGFR	1956	Invasive Carcinoma	C1334274	phenotype	Neoplasms	Neoplastic Process	173	1	0.03		1	3	0	2007	2018
EGFR	1956	Metaplastic carcinoma of breast	C1334708	disease		Neoplastic Process	31	0	0.03		1	3	0	2008	2019
EGFR	1956	Hypopharyngeal Carcinoma	C1368404	disease	Neoplasms; Stomatognathic Diseases; Otorhinolaryngologic Diseases	Neoplastic Process	103	1	0.03		1	3	0	1995	2018
EGFR	1956	Mammary Tumorigenesis	C1512981	phenotype	Pathological Conditions, Signs and Symptoms; Neoplasms	Neoplastic Process	162	5	0.03		1	3	1	2015	2016
EGFR	1956	Skin Carcinogenesis	C1519346	disease	Pathological Conditions, Signs and Symptoms; Neoplasms	Neoplastic Process	194	7	0.03		1	3	0	2001	2017
EGFR	1956	Tumor-Associated Vasculature	C1519666	disease		Acquired Abnormality	84	0	0.03		1	3	0	2011	2017
EGFR	1956	Familial (FPAH)	C1611743	disease		Disease or Syndrome	1075	276	0.03		1	3	2	2014	2016
EGFR	1956	Meningioma, benign, no ICD-O subtype	C1762616	disease	Neoplasms; Nervous System Diseases	Neoplastic Process	404	30	0.03		0.667	3	0	2009	2014
EGFR	1956	ALPHA-THALASSEMIA/MENTAL RETARDATION SYNDROME, NONDELETION TYPE, X-LINKED	C1845055	disease	Congenital, Hereditary, and Neonatal Diseases and Abnormalities; Nervous System Diseases; Hemic and Lymphatic Diseases	Disease or Syndrome	42	32	0.03		0.667	3	0	2017	2019
EGFR	1956	Venous Thromboembolism	C1861172	phenotype	Cardiovascular Diseases	Disease or Syndrome	378	408	0.03		0.667	3	0	2014	2018
EGFR	1956	B-CELL MALIGNANCY, LOW-GRADE	C1868683	disease		Neoplastic Process	350	19	0.03		1	3	0	2014	2018
EGFR	1956	Papulopustular Rash	C2609319	phenotype	Skin and Connective Tissue Diseases	Sign or Symptom	2	0	0.03		1	3	0	2017	2019
EGFR	1956	Advanced breast cancer	C3495917	disease		Neoplastic Process	151	3	0.03		1	3	0	2015	2017
EGFR	1956	Giant Cell Fibroblastoma	C3693482	disease	Neoplasms	Neoplastic Process	77	0	0.03		1	3	0	2012	2018
EGFR	1956	Human immunodeficiency virus (HIV) II infection category B1	C3854222	disease		Disease or Syndrome	985	56	0.03		1	3	0	2008	2016
EGFR	1956	Adult Penile Carcinoma	C3900097	disease	Neoplasms; Male Urogenital Diseases	Neoplastic Process	37	3	0.03		1	3	3	2013	2016
EGFR	1956	Immunosuppression	C4048329	disease		Disease or Syndrome	632	9	0.03		1	3	0	2004	2018
EGFR	1956	Pancreatic Intraductal Papillary Mucinous Neoplasm	C4511687	disease	Digestive System Diseases; Neoplasms; Endocrine System Diseases	Neoplastic Process	84	8	0.03		1	3	0	2008	2015
EGFR	1956	Episodic Kinesigenic Dyskinesia 1	C4552000	disease	Pathological Conditions, Signs and Symptoms; Nervous System Diseases	Disease or Syndrome	153	18	0.03		1	3	0	2011	2020
EGFR	1956	Peripheral Nervous System Diseases	C4721453	group	Nervous System Diseases	Disease or Syndrome	549	69	0.03		0.667	3	1	2006	2013
EGFR	1956	Extrapulmonary Small Cell Carcinoma	C4722419	disease	Neoplasms	Neoplastic Process	157	11	0.03		1	3	0	2014	2017
EGFR	1956	progressive non-small cell lung cancer	C4733576	disease		Neoplastic Process	1	1	0.03		1	3	1	2017	2019
EGFR	1956	Adenosarcoma	C0001442	disease	Neoplasms	Neoplastic Process	9	1	0.02		1	2	0	1996	2017
EGFR	1956	Alopecia	C0002170	disease	Pathological Conditions, Signs and Symptoms; Skin and Connective Tissue Diseases	Disease or Syndrome	491	375	0.02		1	2	0	2013	2017
EGFR	1956	Anemia	C0002871	disease	Hemic and Lymphatic Diseases	Disease or Syndrome	847	94	0.02		1	2	0	2011	2019
EGFR	1956	Autoimmune Diseases	C0004364	group	Immune System Diseases	Disease or Syndrome	1758	428	0.02		1	2	0	2013	2019
EGFR	1956	Bacterial Infections	C0004623	group	Infections	Disease or Syndrome	616	17	0.02		1	2	0	2005	2018
EGFR	1956	Burkitt Lymphoma	C0006413	disease	Neoplasms; Infections; Immune System Diseases; Hemic and Lymphatic Diseases	Neoplastic Process	556	13	0.02		1	2	0	1991	2016
EGFR	1956	Cachexia	C0006625	phenotype	Pathological Conditions, Signs and Symptoms	Sign or Symptom	273	11	0.02		1	2	0	2014	2019
EGFR	1956	Merkel cell carcinoma	C0007129	disease	Neoplasms; Infections	Neoplastic Process	226	10	0.02		1	2	0	2008	2019
EGFR	1956	CNS disorder	C0007682	group	Nervous System Diseases	Disease or Syndrome	319	11	0.02		1	2	0	2017	2018
EGFR	1956	Charcot-Marie-Tooth Disease	C0007959	disease	Congenital, Hereditary, and Neonatal Diseases and Abnormalities; Nervous System Diseases	Disease or Syndrome	208	136	0.02		1	2	0	2016	2017
EGFR	1956	Cholangitis	C0008311	disease	Digestive System Diseases	Disease or Syndrome	80	1	0.02		1	2	0	2015	2019
EGFR	1956	Cholelithiasis	C0008350	disease	Digestive System Diseases	Disease or Syndrome	252	90	0.02		1	2	0	2008	2019
EGFR	1956	Cholesteatoma	C0008373	disease	Skin and Connective Tissue Diseases	Disease or Syndrome	135	1	0.02		1	2	0	1994	2010
EGFR	1956	Coughing	C0010200	phenotype	Pathological Conditions, Signs and Symptoms; Respiratory Tract Diseases	Sign or Symptom	235	16	0.02		1	2	0	2013	2014
EGFR	1956	Craniosynostosis	C0010278	disease	Congenital, Hereditary, and Neonatal Diseases and Abnormalities; Musculoskeletal Diseases	Disease or Syndrome	488	90	0.02		1	2	0	2010	2017
EGFR	1956	Cystic Fibrosis	C0010674	disease	Congenital, Hereditary, and Neonatal Diseases and Abnormalities; Digestive System Diseases; Respiratory Tract Diseases	Disease or Syndrome	852	704	0.02		1	2	0	2012	2015
EGFR	1956	Dengue Fever	C0011311	disease	Infections	Disease or Syndrome	360	39	0.02		1	2	0	2017	2017
EGFR	1956	Dyspnea	C0013404	phenotype	Pathological Conditions, Signs and Symptoms; Respiratory Tract Diseases	Sign or Symptom	222	26	0.02		1	2	0	2013	2014
EGFR	1956	Toxic Epidermal Necrolysis	C0014518	disease	Skin and Connective Tissue Diseases; Immune System Diseases; Chemically-Induced Disorders; Stomatognathic Diseases	Disease or Syndrome	143	29	0.02		1	2	0	1994	2018
EGFR	1956	Fetal Growth Retardation	C0015934	phenotype	Pathological Conditions, Signs and Symptoms; Congenital, Hereditary, and Neonatal Diseases and Abnormalities; Female Urogenital Diseases and Pregnancy Complications	Disease or Syndrome	1037	21	0.02		1	2	0	1998	2004
EGFR	1956	Fever	C0015967	phenotype	Pathological Conditions, Signs and Symptoms	Sign or Symptom	1021	66	0.02		1	2	0	2014	2016
EGFR	1956	Fibrosarcoma	C0016057	disease	Neoplasms	Neoplastic Process	413	9	0.02		1	2	0	1991	2016
EGFR	1956	Folliculitis	C0016436	disease	Skin and Connective Tissue Diseases	Disease or Syndrome	9	0	0.02		1	2	0	2009	2018
EGFR	1956	Gastroenteritis	C0017160	disease	Digestive System Diseases	Disease or Syndrome	94	0	0.02		1	2	0	2017	2018
EGFR	1956	Gastroesophageal reflux disease	C0017168	disease	Digestive System Diseases	Disease or Syndrome	446	52	0.02		1	2	0	2013	2019
EGFR	1956	Hematological Disease	C0018939	group	Hemic and Lymphatic Diseases	Disease or Syndrome	255	16	0.02		1	2	0	1991	2000
EGFR	1956	Hydatidiform Mole	C0020217	disease	Neoplasms; Female Urogenital Diseases and Pregnancy Complications	Neoplastic Process	123	0	0.02		1	2	0	2009	2017
EGFR	1956	Hyperglycemia	C0020456	disease	Nutritional and Metabolic Diseases	Disease or Syndrome	1098	108	0.02		1	2	0	2017	2019
EGFR	1956	Hyperparathyroidism	C0020502	disease	Endocrine System Diseases	Disease or Syndrome	111	14	0.02		1	2	0	1996	2009
EGFR	1956	Intestinal Neoplasms	C0021841	group	Digestive System Diseases; Neoplasms	Neoplastic Process	182	2	0.02		1	2	0	2002	2017
EGFR	1956	Actinic keratosis	C0022602	disease	Neoplasms; Skin and Connective Tissue Diseases	Neoplastic Process	136	10	0.02		1	2	0	2010	2018
EGFR	1956	Seborrheic keratosis	C0022603	disease	Skin and Connective Tissue Diseases	Neoplastic Process	44	21	0.02		1	2	3	1996	2014
EGFR	1956	Acute Promyelocytic Leukemia	C0023487	disease	Neoplasms	Neoplastic Process	651	21	0.02		1	2	1	2012	2019
EGFR	1956	Liver Cirrhosis	C0023890	disease	Pathological Conditions, Signs and Symptoms; Digestive System Diseases	Disease or Syndrome	1182	189	0.02		0.5	2	0	2008	2015
EGFR	1956	Lupus Erythematosus, Discoid	C0024138	disease	Skin and Connective Tissue Diseases	Disease or Syndrome	552	46	0.02		1	2	0	2012	2019
EGFR	1956	Mixed Salivary Gland Tumor	C0026277	disease	Neoplasms	Neoplastic Process	185	3	0.02		1	2	0	2007	2012
EGFR	1956	Mouth Neoplasms	C0026640	group	Neoplasms; Stomatognathic Diseases	Neoplastic Process	140	0	0.02		1	2	0	2005	2008
EGFR	1956	Multiple Sclerosis	C0026769	disease	Immune System Diseases; Nervous System Diseases	Disease or Syndrome	1800	1022	0.02		1	2	0	2011	2019
EGFR	1956	Mycoplasma Infections	C0026936	group	Infections	Disease or Syndrome	188	1	0.02		1	2	0	2010	2017
EGFR	1956	Degenerative polyarthritis	C0029408	disease	Musculoskeletal Diseases	Disease or Syndrome	1827	247	0.02		1	2	0	2018	2019
EGFR	1956	Pancreatitis	C0030305	disease	Digestive System Diseases	Disease or Syndrome	502	80	0.02		1	2	0	2016	2019
EGFR	1956	Pemphigus Vulgaris	C0030809	disease	Skin and Connective Tissue Diseases; Immune System Diseases	Disease or Syndrome	115	39	0.02		1	2	0	2010	2019
EGFR	1956	Peptic Ulcer	C0030920	disease	Digestive System Diseases	Disease or Syndrome	150	25	0.02		1	2	0	2008	2017
EGFR	1956	Peripheral Neuropathy	C0031117	group	Nervous System Diseases	Disease or Syndrome	351	81	0.02		1	2	1	2010	2013
EGFR	1956	Pterygium	C0033999	disease	Eye Diseases	Disease or Syndrome	216	5	0.02		1	2	0	2005	2019
EGFR	1956	Kidney Failure	C0035078	disease	Female Urogenital Diseases and Pregnancy Complications; Male Urogenital Diseases	Disease or Syndrome	378	36	0.02		1	2	0	2004	2011
EGFR	1956	Rheumatic Fever	C0035436	disease	Infections; Musculoskeletal Diseases	Disease or Syndrome	94	5	0.02		1	2	0	2016	2018
EGFR	1956	Schwartz-Jampel Syndrome	C0036391	disease	Congenital, Hereditary, and Neonatal Diseases and Abnormalities; Musculoskeletal Diseases	Disease or Syndrome	77	12	0.02		1	2	0	2016	2018
EGFR	1956	Seminoma	C0036631	disease	Neoplasms	Neoplastic Process	311	12	0.02		1	2	0	1994	2010
EGFR	1956	Signs and Symptoms, Respiratory	C0037090	group	Pathological Conditions, Signs and Symptoms	Sign or Symptom	73	10	0.02		1	2	5	2010	2018
EGFR	1956	Subarachnoid Hemorrhage	C0038525	disease	Pathological Conditions, Signs and Symptoms; Nervous System Diseases; Cardiovascular Diseases	Disease or Syndrome	501	26	0.02		1	2	0	2019	2019
EGFR	1956	Tuberous Sclerosis	C0041341	disease	Congenital, Hereditary, and Neonatal Diseases and Abnormalities; Neoplasms; Nervous System Diseases	Neoplastic Process	289	55	0.02		1	2	0	2008	2011
EGFR	1956	Ureteral obstruction	C0041956	phenotype	Female Urogenital Diseases and Pregnancy Complications; Male Urogenital Diseases	Disease or Syndrome	359	0	0.02		1	2	0	2016	2019
EGFR	1956	Uterine Neoplasms	C0042138	group	Neoplasms; Female Urogenital Diseases and Pregnancy Complications	Neoplastic Process	32	1	0.02		1	2	0	2007	2008
EGFR	1956	Polyp of vocal cord	C0042929	disease	Pathological Conditions, Signs and Symptoms; Respiratory Tract Diseases; Otorhinolaryngologic Diseases	Neoplastic Process	9	0	0.02		1	2	0	1999	2019
EGFR	1956	Cataract	C0086543	disease	Eye Diseases	Acquired Abnormality	878	124	0.02		1	2	0	1999	2011
EGFR	1956	Humoral hypercalcemia of malignancy (disorder)	C0149911	disease	Neoplasms; Nutritional and Metabolic Diseases	Disease or Syndrome	26	0	0.02		1	2	0	2007	2009
EGFR	1956	Adenocarcinoma of rectum	C0149978	disease	Digestive System Diseases; Neoplasms	Neoplastic Process	103	1	0.02		1	2	0	2010	2011
EGFR	1956	Cutaneous Melanoma	C0151779	disease	Neoplasms; Skin and Connective Tissue Diseases	Neoplastic Process	507	248	0.02		1	2	0	2008	2019
EGFR	1956	Malignant neoplasm of nasopharynx	C0153392	disease	Neoplasms; Stomatognathic Diseases; Otorhinolaryngologic Diseases	Neoplastic Process	136	10	0.02		1	2	1	2008	2019
EGFR	1956	Middle Ear Cholesteatoma	C0155490	disease	Skin and Connective Tissue Diseases; Otorhinolaryngologic Diseases	Disease or Syndrome	29	0	0.02		1	2	0	1993	1994
EGFR	1956	Russell-Silver syndrome	C0175693	disease	Congenital, Hereditary, and Neonatal Diseases and Abnormalities; Musculoskeletal Diseases	Disease or Syndrome	104	12	0.02		0.5	2	0	1998	1999
EGFR	1956	Sarcoma, Epithelioid	C0205944	disease	Neoplasms	Neoplastic Process	66	0	0.02		1	2	0	2010	2011
EGFR	1956	Pulmonary Blastoma	C0206629	disease	Neoplasms	Neoplastic Process	10	0	0.02		1	2	0	2007	2011
EGFR	1956	Endometrial Stromal Sarcoma	C0206630	disease	Neoplasms; Female Urogenital Diseases and Pregnancy Complications	Neoplastic Process	75	1	0.02		1	2	0	2007	2017
EGFR	1956	Clear Cell Sarcoma of Soft Tissue	C0206651	disease	Neoplasms	Neoplastic Process	51	2	0.02		1	2	0	2004	2007
EGFR	1956	Follicular thyroid carcinoma	C0206682	disease	Neoplasms	Neoplastic Process	293	28	0.02		1	2	0	2014	2015
EGFR	1956	Acinar Cell Carcinoma	C0206685	disease	Neoplasms	Neoplastic Process	65	0	0.02		1	2	0	2012	2012
EGFR	1956	Carcinoma, Endometrioid	C0206687	disease	Neoplasms; Female Urogenital Diseases and Pregnancy Complications; Endocrine System Diseases	Neoplastic Process	223	12	0.02		1	2	0	2010	2015
EGFR	1956	Carcinoma, Signet Ring Cell	C0206696	disease	Neoplasms	Neoplastic Process	70	6	0.02		0.5	2	0	2017	2018
EGFR	1956	Ganglioglioma	C0206716	disease	Neoplasms	Neoplastic Process	91	7	0.02		1	2	0	1992	2008
EGFR	1956	Uveal melanoma	C0220633	disease	Neoplasms; Eye Diseases	Neoplastic Process	376	22	0.02		1	2	0	2001	2013
EGFR	1956	Neurologic Symptoms	C0235031	group	Pathological Conditions, Signs and Symptoms; Nervous System Diseases	Sign or Symptom	233	30	0.02		1	2	0	2018	2018
EGFR	1956	Biliary calculi	C0242216	phenotype	Pathological Conditions, Signs and Symptoms; Digestive System Diseases	Body Substance	48	31	0.02		1	2	0	2006	2008
EGFR	1956	Xerosis	C0259817	disease	Digestive System Diseases; Nervous System Diseases	Disease or Syndrome	4	0	0.02		1	2	0	2018	2018
EGFR	1956	Epithelial hyperplasia of skin	C0263641	disease	Pathological Conditions, Signs and Symptoms	Disease or Syndrome	79	4	0.02		1	2	0	2001	2006
EGFR	1956	Acute respiratory failure	C0264490	disease	Pathological Conditions, Signs and Symptoms; Nutritional and Metabolic Diseases; Respiratory Tract Diseases	Disease or Syndrome	78	5	0.02		1	2	0	2016	2018
EGFR	1956	Donohue Syndrome	C0265344	disease	Congenital, Hereditary, and Neonatal Diseases and Abnormalities; Nutritional and Metabolic Diseases; Musculoskeletal Diseases; Endocrine System Diseases	Disease or Syndrome	15	22	0.02		1	2	0	1989	1992
EGFR	1956	Breast cancer recurrent	C0278493	disease	Neoplasms; Skin and Connective Tissue Diseases	Neoplastic Process	41	0	0.02		1	2	0	2011	2012
EGFR	1956	Adult Fibrosarcoma	C0278595	disease	Neoplasms	Neoplastic Process	387	9	0.02		1	2	0	1991	2016
EGFR	1956	Adult Malignant Peripheral Nerve Sheath Tumor	C0278622	disease	Neoplasms; Nervous System Diseases	Neoplastic Process	62	2	0.02		1	2	0	2009	2013
EGFR	1956	Adult Burkitt Lymphoma	C0278764	disease	Neoplasms; Infections; Immune System Diseases; Hemic and Lymphatic Diseases	Neoplastic Process	475	7	0.02		1	2	0	1991	2016
EGFR	1956	Childhood Burkitt Lymphoma	C0278879	disease	Neoplasms; Infections; Immune System Diseases; Hemic and Lymphatic Diseases	Neoplastic Process	477	7	0.02		1	2	0	1991	2016
EGFR	1956	Adult Epithelioid Sarcoma	C0279545	disease	Neoplasms	Neoplastic Process	33	0	0.02		1	2	0	2010	2011
EGFR	1956	Cervical Adenocarcinoma	C0279672	disease	Neoplasms; Female Urogenital Diseases and Pregnancy Complications	Neoplastic Process	82	0	0.02		1	2	0	1991	2017
EGFR	1956	Childhood Malignant Peripheral Nerve Sheath Tumor	C0279987	disease	Neoplasms; Nervous System Diseases	Neoplastic Process	62	2	0.02		1	2	0	2009	2013
EGFR	1956	Childhood Epithelioid Sarcoma	C0279989	disease	Neoplasms	Neoplastic Process	33	0	0.02		1	2	0	2010	2011
EGFR	1956	Squamous cell carcinoma of tonsil	C0280317	disease	Neoplasms; Stomatognathic Diseases; Otorhinolaryngologic Diseases	Neoplastic Process	30	0	0.02		1	2	0	2009	2010
EGFR	1956	Squamous cell carcinoma of the hypopharynx	C0280321	disease		Neoplastic Process	103	3	0.02		1	2	0	2018	2018
EGFR	1956	Prostatic Intraepithelial Neoplasias	C0282612	disease	Neoplasms	Neoplastic Process	230	0	0.02		1	2	0	1994	2006
EGFR	1956	High-Grade Squamous Intraepithelial Lesions	C0333875	phenotype	Pathological Conditions, Signs and Symptoms; Neoplasms; Female Urogenital Diseases and Pregnancy Complications	Neoplastic Process	150	8	0.02		1	2	0	2008	2014
EGFR	1956	Combined small cell carcinoma	C0334240	disease	Neoplasms	Neoplastic Process	1	0	0.02		1	2	0	2007	2017
EGFR	1956	Schneiderian papilloma	C0334268	disease	Neoplasms	Neoplastic Process	5	0	0.02		1	2	0	2015	2018
EGFR	1956	Adenocarcinoma, intestinal type	C0334279	disease	Neoplasms	Neoplastic Process	23	2	0.02		1	2	0	2009	2019
EGFR	1956	Carcinoid tumor no ICD-O subtype	C0334299	phenotype	Neoplasms	Neoplastic Process	122	0	0.02		1	2	0	2009	2018
EGFR	1956	Sweat gland adenocarcinoma	C0334344	disease	Neoplasms; Skin and Connective Tissue Diseases	Neoplastic Process	12	0	0.02		1	2	0	2010	2011
EGFR	1956	Teratoma, Malignant	C0334520	disease	Neoplasms	Neoplastic Process	25	0	0.02		1	2	0	1994	2010
EGFR	1956	Malignant neoplasm of vulva	C0375071	disease	Neoplasms; Female Urogenital Diseases and Pregnancy Complications	Neoplastic Process	49	2	0.02		1	2	0	2007	2014
EGFR	1956	Endotoxemia	C0376618	phenotype	Pathological Conditions, Signs and Symptoms; Infections	Disease or Syndrome	401	5	0.02		1	2	0	2018	2019
EGFR	1956	Hereditary gingival fibromatosis	C0399440	disease	Congenital, Hereditary, and Neonatal Diseases and Abnormalities; Stomatognathic Diseases	Disease or Syndrome	86	0	0.02		1	2	0	2008	2014
EGFR	1956	Dysplastic oral leukoplakia	C0399474	disease	Pathological Conditions, Signs and Symptoms; Neoplasms; Stomatognathic Diseases	Neoplastic Process	4	0	0.02		1	2	0	1999	1999
EGFR	1956	Langer Mesomelic Dysplasia Syndrome	C0432230	disease	Pathological Conditions, Signs and Symptoms; Congenital, Hereditary, and Neonatal Diseases and Abnormalities; Musculoskeletal Diseases	Disease or Syndrome	12	4	0.02		1	2	0	2018	2018
EGFR	1956	Neurodegenerative Disorders	C0524851	group	Nervous System Diseases	Disease or Syndrome	1515	85	0.02		1	2	0	2003	2019
EGFR	1956	Ewings sarcoma	C0553580	disease	Neoplasms	Neoplastic Process	517	25	0.02		1	2	0	2018	2018
EGFR	1956	Primary sclerosing cholangitis	C0566602	disease	Digestive System Diseases	Disease or Syndrome	264	58	0.02		1	2	0	2015	2018
EGFR	1956	Stage III Colorectal Cancer	C0677949	disease	Digestive System Diseases; Neoplasms	Neoplastic Process	45	3	0.02		1	2	0	2017	2020
EGFR	1956	Stage IV Colorectal Cancer	C0677950	disease	Digestive System Diseases; Neoplasms	Neoplastic Process	19	2	0.02		1	2	0	2015	2017
EGFR	1956	Ewings sarcoma-primitive neuroectodermal tumor (PNET)	C0684337	disease	Neoplasms	Neoplastic Process	117	3	0.02		1	2	0	2004	2019
EGFR	1956	airway disease	C0699949	disease	Pathological Conditions, Signs and Symptoms; Respiratory Tract Diseases	Disease or Syndrome	198	1	0.02		1	2	0	2011	2019
EGFR	1956	Dissecting aneurysm of the thoracic aorta	C0729233	disease	Cardiovascular Diseases	Disease or Syndrome	57	3	0.02		1	2	1	2007	2020
EGFR	1956	early pregnancy	C0747845	phenotype		Disease or Syndrome	273	8	0.02		1	2	0	2014	2017
EGFR	1956	Malignant neoplasm tonsil	C0751560	disease	Neoplasms; Stomatognathic Diseases; Otorhinolaryngologic Diseases	Neoplastic Process	22	0	0.02		1	2	0	2007	2007
EGFR	1956	Lymphangioleiomyomatosis	C0751674	disease	Neoplasms; Immune System Diseases; Hemic and Lymphatic Diseases	Neoplastic Process	96	17	0.02		1	2	0	2015	2015
EGFR	1956	Peripheral Nerve Sheath Neoplasm	C0751689	disease	Neoplasms; Nervous System Diseases	Neoplastic Process	22	0	0.02		1	2	0	2007	2007
EGFR	1956	Infection caused by Helicobacter pylori	C0850666	disease	Infections	Disease or Syndrome	337	56	0.02		1	2	0	2006	2009
EGFR	1956	Metastases to adrenals	C0854178	disease	Neoplasms; Endocrine System Diseases	Neoplastic Process	7	0	0.02		1	2	0	2009	2015
EGFR	1956	Enzyme inhibition disorder	C0877008	phenotype		Disease or Syndrome	171	1	0.02		1	2	0	2018	2019
EGFR	1956	Intraepithelial Neoplasia	C0878500	disease	Neoplasms	Neoplastic Process	186	0	0.02		1	2	0	2001	2002
EGFR	1956	Oropharyngeal candidiasis	C0919659	disease	Infections	Disease or Syndrome	27	3	0.02		1	2	0	2017	2019
EGFR	1956	precancerous lesions	C0940937	phenotype		Neoplastic Process	270	19	0.02		1	2	0	2013	2016
EGFR	1956	Hurthle Cell Tumor	C0949541	disease	Neoplasms	Neoplastic Process	170	9	0.02		1	2	0	1998	2012
EGFR	1956	Respiratory Failure	C1145670	disease	Respiratory Tract Diseases	Disease or Syndrome	319	23	0.02		1	2	0	1997	2011
EGFR	1956	Severe Acute Respiratory Syndrome	C1175175	disease	Infections; Respiratory Tract Diseases	Disease or Syndrome	117	1	0.02		1	2	0	2017	2017
EGFR	1956	Nongerminomatous Germ Cell Tumor	C1266158	disease	Neoplasms; Male Urogenital Diseases; Endocrine System Diseases	Neoplastic Process	34	1	0.02		1	2	0	2001	2003
EGFR	1956	Pancreatic intraepithelial neoplasia	C1301034	disease	Neoplasms	Neoplastic Process	186	11	0.02		1	2	0	2013	2015
EGFR	1956	Low Grade Squamous Intraepithelial Neoplasia	C1302773	disease	Pathological Conditions, Signs and Symptoms; Neoplasms; Female Urogenital Diseases and Pregnancy Complications	Neoplastic Process	94	2	0.02		1	2	0	2013	2014
EGFR	1956	Anaplastic large B-cell lymphoma	C1321546	disease	Neoplasms; Immune System Diseases; Hemic and Lymphatic Diseases	Neoplastic Process	17	1	0.02		1	2	1	2014	2017
EGFR	1956	Childhood Leukemia	C1332977	disease	Neoplasms	Neoplastic Process	1740	140	0.02		1	2	0	2010	2019
EGFR	1956	combined type small cell lung cancer	C1333125	disease	Neoplasms; Respiratory Tract Diseases	Neoplastic Process	5	0	0.02		1	2	0	2018	2018
EGFR	1956	Hepatitis B Virus-Related Hepatocellular Carcinoma	C1333977	disease		Neoplastic Process	76	8	0.02		1	2	0	2013	2015
EGFR	1956	Hereditary Nonpolyposis Colorectal Cancer	C1333990	disease	Congenital, Hereditary, and Neonatal Diseases and Abnormalities; Digestive System Diseases; Neoplasms; Nutritional and Metabolic Diseases	Neoplastic Process	174	1331	0.02		1	2	0	2012	2018
EGFR	1956	Infiltrating Cervical Carcinoma	C1334177	disease		Neoplastic Process	76	13	0.02		1	2	0	2010	2013
EGFR	1956	Solid Lung Adenocarcinoma	C1336026	disease	Neoplasms	Neoplastic Process	3	0	0.02		1	2	0	2019	2019
EGFR	1956	Thymic Squamous Cell Carcinoma	C1336082	disease	Neoplasms; Hemic and Lymphatic Diseases	Neoplastic Process	9	0	0.02		1	2	0	2018	2019
EGFR	1956	Supratentorial Glioblastoma	C1336536	disease	Neoplasms; Nervous System Diseases	Neoplastic Process	4	0	0.02		1	2	0	1992	2019
EGFR	1956	Differentiated Thyroid Gland Carcinoma	C1337013	disease		Neoplastic Process	245	80	0.02		1	2	0	2005	2006
EGFR	1956	Pleural Mesothelioma	C1377913	disease	Neoplasms; Respiratory Tract Diseases	Neoplastic Process	19	0	0.02		1	2	0	2012	2015
EGFR	1956	Cardiac fibrosis	C1397307	disease		Disease or Syndrome	297	3	0.02		1	2	0	2017	2018
EGFR	1956	Posterior capsule opacification	C1444680	disease	Eye Diseases	Disease or Syndrome	20	0	0.02		1	2	0	2018	2019
EGFR	1956	Cavitation	C1510420	disease		Anatomical Abnormality	47	0	0.02		1	2	0	2018	2019
EGFR	1956	Primary peritoneal carcinoma	C1514428	disease	Digestive System Diseases; Neoplasms	Neoplastic Process	49	0	0.02		1	2	0	2005	2018
EGFR	1956	Glioblastoma, IDH-Mutant	C1519214	disease	Neoplasms	Neoplastic Process	14	4	0.02		1	2	0	1996	2019
EGFR	1956	Tumor Immunity	C1519680	phenotype	Pathological Conditions, Signs and Symptoms	Disease or Syndrome	337	2	0.02		1	2	0	2017	2018
EGFR	1956	Tumor Promotion	C1519689	phenotype	Pathological Conditions, Signs and Symptoms; Neoplasms	Neoplastic Process	170	2	0.02		1	2	0	2017	2018
EGFR	1956	Sjogren's Syndrome	C1527336	disease	Eye Diseases; Skin and Connective Tissue Diseases; Musculoskeletal Diseases; Immune System Diseases; Stomatognathic Diseases	Disease or Syndrome	481	47	0.02		1	2	0	2014	2019
EGFR	1956	Cirrhosis	C1623038	disease	Pathological Conditions, Signs and Symptoms	Disease or Syndrome	919	110	0.02		0.5	2	0	2008	2015
EGFR	1956	tumor vasculature	C1658953	phenotype		Neoplastic Process	200	0	0.02		1	2	0	2018	2019
EGFR	1956	Columnar Cell Change of the Breast	C1707444	phenotype		Neoplastic Process	82	3	0.02		1	2	0	2013	2017
EGFR	1956	Familial medullary thyroid carcinoma	C1833921	disease	Congenital, Hereditary, and Neonatal Diseases and Abnormalities; Neoplasms; Endocrine System Diseases	Neoplastic Process	56	45	0.02		1	2	1	1997	2009
EGFR	1956	ECTRODACTYLY, ECTODERMAL DYSPLASIA, AND CLEFT LIP/PALATE SYNDROME 1	C1851841	disease	Congenital, Hereditary, and Neonatal Diseases and Abnormalities; Skin and Connective Tissue Diseases; Musculoskeletal Diseases; Stomatognathic Diseases	Disease or Syndrome	129	5	0.02		1	2	1	2012	2019
EGFR	1956	Vertebral chordoma	C1859101	disease	Neoplasms	Neoplastic Process	9	1	0.02		1	2	0	2018	2019
EGFR	1956	ATAXIA, EARLY-ONSET, WITH OCULOMOTOR APRAXIA AND HYPOALBUMINEMIA	C1859598	disease	Pathological Conditions, Signs and Symptoms; Nervous System Diseases; Hemic and Lymphatic Diseases; Behavior and Behavior Mechanisms	Disease or Syndrome	20	19	0.02		1	2	0	2009	2018
EGFR	1956	ADRENOCORTICAL CARCINOMA, HEREDITARY	C1859972	disease	Neoplasms; Endocrine System Diseases	Neoplastic Process	13	7	0.02		1	2	0	2017	2018
EGFR	1956	Pterygium Of Conjunctiva And Cornea	C1867441	disease	Eye Diseases	Disease or Syndrome	169	4	0.02		1	2	0	2005	2019
EGFR	1956	Coronary Artery Disease	C1956346	disease	Cardiovascular Diseases	Disease or Syndrome	1708	1577	0.02		1	2	0	2016	2018
EGFR	1956	Precursor T-Cell Lymphoblastic Leukemia-Lymphoma	C1961099	disease	Neoplasms; Immune System Diseases; Hemic and Lymphatic Diseases	Neoplastic Process	644	23	0.02		1	2	0	2019	2019
EGFR	1956	Influenza A	C2062441	disease		Disease or Syndrome	563	19	0.02		1	2	0	2010	2017
EGFR	1956	Merkel Cell Polyomavirus Infection	C2698045	disease	Infections	Disease or Syndrome	11	0	0.02		1	2	0	2014	2017
EGFR	1956	Stage III Colorectal Cancer AJCC v7	C3146250	disease		Neoplastic Process	44	3	0.02		1	2	0	2017	2020
EGFR	1956	Stage IV Colorectal Cancer AJCC v7	C3146251	disease		Neoplastic Process	19	2	0.02		1	2	0	2015	2017
EGFR	1956	Combined large cell neuroendocrine carcinoma	C3163943	disease		Neoplastic Process	1	0	0.02		1	2	0	2014	2015
EGFR	1956	Idiopathic pulmonary arterial hypertension	C3203102	disease	Respiratory Tract Diseases	Disease or Syndrome	776	24	0.02		1	2	0	2019	2019
EGFR	1956	Vascular endothelial growth factor overexpression	C3267003	disease		Disease or Syndrome	26	0	0.02		1	2	0	2008	2015
EGFR	1956	HER-2 protein overexpression	C3888504	disease		Disease or Syndrome	4	0	0.02		1	2	0	2004	2009
EGFR	1956	Lepidic Predominant Adenocarcinoma	C4049711	disease	Neoplasms	Neoplastic Process	46	0	0.02		1	2	0	2017	2019
EGFR	1956	Necrotizing enterocolitis in fetus OR newborn	C4082937	disease	Digestive System Diseases	Disease or Syndrome	210	26	0.02		1	2	0	1997	2012
EGFR	1956	Skin squamous cell carcinoma metastatic	C4087141	disease		Neoplastic Process	8	0	0.02		1	2	0	2001	2019
EGFR	1956	Metastatic urothelial carcinoma	C4288754	disease	Neoplasms; Female Urogenital Diseases and Pregnancy Complications; Male Urogenital Diseases	Neoplastic Process	28	0	0.02		1	2	0	2016	2019
EGFR	1956	Endometrial carcinosarcoma	C4517098	disease		Neoplastic Process	8	0	0.02		1	2	0	2006	2013
EGFR	1956	Pterygium of eye	C4520843	disease	Eye Diseases	Disease or Syndrome	169	4	0.02		1	2	0	2005	2019
EGFR	1956	Lynch Syndrome	C4552100	disease	Congenital, Hereditary, and Neonatal Diseases and Abnormalities; Digestive System Diseases; Neoplasms; Nutritional and Metabolic Diseases	Disease or Syndrome	103	65	0.02		1	2	0	2012	2018
EGFR	1956	Recurrent Malignant Glioma	C4684861	disease	Neoplasms	Neoplastic Process	13	0	0.02		1	2	0	2005	2006
EGFR	1956	Refractory Colorectal Carcinoma	C4688318	disease	Digestive System Diseases; Neoplasms	Neoplastic Process	9	2	0.02		1	2	1	2014	2017
EGFR	1956	Primary differentiated carcinoma of thyroid gland	C4722172	disease		Neoplastic Process	167	41	0.02		1	2	0	2005	2006
EGFR	1956	estrogen receptor-negative breast cancer	C4733092	disease		Neoplastic Process	356	40	0.02		1	2	0	2019	2019
EGFR	1956	Congenital Abnormality	C0000768	group	Congenital, Hereditary, and Neonatal Diseases and Abnormalities	Congenital Abnormality	1098	73	0.01		1	1	0	2019	2019
EGFR	1956	Acute pancreatitis	C0001339	disease	Digestive System Diseases	Disease or Syndrome	435	51	0.01		1	1	0	2020	2020
EGFR	1956	Adenovirus Infections	C0001486	group	Infections	Disease or Syndrome	145	0	0.01		1	1	0	1998	1998
EGFR	1956	Amnesia	C0002622	disease	Pathological Conditions, Signs and Symptoms; Nervous System Diseases; Mental Disorders; Behavior and Behavior Mechanisms	Mental or Behavioral Dysfunction	173	12	0.01		1	1	0	2012	2012
EGFR	1956	Anorexia	C0003123	disease	Pathological Conditions, Signs and Symptoms	Disease or Syndrome	242	10	0.01		1	1	0	2016	2016
EGFR	1956	Aortic Valve Insufficiency	C0003504	disease	Cardiovascular Diseases	Disease or Syndrome	377	8	0.01		1	1	0	2018	2018
EGFR	1956	Ataxia Telangiectasia	C0004135	disease	Congenital, Hereditary, and Neonatal Diseases and Abnormalities; Nutritional and Metabolic Diseases; Immune System Diseases; Nervous System Diseases; Cardiovascular Diseases	Disease or Syndrome	384	698	0.01		1	1	0	2016	2016
EGFR	1956	Atrial Fibrillation	C0004238	disease	Pathological Conditions, Signs and Symptoms; Cardiovascular Diseases	Disease or Syndrome	939	584	0.01		1	1	0	2017	2017
EGFR	1956	Melanoma, B16	C0004565	disease	Neoplasms	Neoplastic Process; Experimental Model of Disease	157	1	0.01		1	1	0	2017	2017
EGFR	1956	Benign Ovarian Neoplasm	C0004997	disease	Neoplasms; Female Urogenital Diseases and Pregnancy Complications; Endocrine System Diseases	Neoplastic Process	72	0	0.01		1	1	0	2008	2008
EGFR	1956	Biliary Atresia	C0005411	disease	Congenital, Hereditary, and Neonatal Diseases and Abnormalities; Digestive System Diseases	Congenital Abnormality	184	32	0.01		1	1	0	2015	2015
EGFR	1956	Bone Diseases	C0005940	group	Musculoskeletal Diseases	Disease or Syndrome	317	10	0.01		1	1	0	2008	2008
EGFR	1956	Borderline Personality Disorder	C0006012	disease	Mental Disorders	Mental or Behavioral Dysfunction	221	82	0.01		0	1	0	2011	2011
EGFR	1956	Breast Diseases	C0006145	group	Skin and Connective Tissue Diseases	Disease or Syndrome	73	6	0.01		1	1	0	2007	2007
EGFR	1956	Brenner Tumor	C0006160	disease	Neoplasms; Female Urogenital Diseases and Pregnancy Complications; Endocrine System Diseases	Neoplastic Process	14	1	0.01		1	1	0	2009	2009
EGFR	1956	Bronchiolitis Obliterans	C0006272	disease	Respiratory Tract Diseases	Disease or Syndrome	93	5	0.01		1	1	0	2019	2019
EGFR	1956	Bronchitis	C0006277	disease	Infections; Respiratory Tract Diseases	Disease or Syndrome	58	4	0.01		1	1	1	2013	2013
EGFR	1956	Bronchopulmonary Dysplasia	C0006287	disease	Congenital, Hereditary, and Neonatal Diseases and Abnormalities; Respiratory Tract Diseases	Disease or Syndrome	423	112	0.01		0	1	0	2011	2011
EGFR	1956	Candidiasis	C0006840	disease	Infections	Disease or Syndrome	95	8	0.01		1	1	0	2011	2011
EGFR	1956	Basal cell carcinoma	C0007117	disease	Neoplasms	Neoplastic Process	108	109	0.01		1	1	0	2007	2007
EGFR	1956	Cardiovascular Diseases	C0007222	group	Cardiovascular Diseases	Disease or Syndrome	1756	711	0.01		1	1	0	2019	2019
EGFR	1956	Cerebral Infarction	C0007785	disease	Pathological Conditions, Signs and Symptoms; Nervous System Diseases; Cardiovascular Diseases	Disease or Syndrome	687	123	0.01		1	1	0	2018	2018
EGFR	1956	Cestode Infections	C0007894	group	Infections	Disease or Syndrome	8	0	0.01		1	1	0	2017	2017
EGFR	1956	Developmental Disabilities	C0008073	group	Mental Disorders	Mental or Behavioral Dysfunction	355	19	0.01		1	1	0	2008	2008
EGFR	1956	Cholera	C0008354	disease	Infections	Disease or Syndrome	209	1	0.01		1	1	0	2011	2011
EGFR	1956	Choroideremia	C0008525	disease	Congenital, Hereditary, and Neonatal Diseases and Abnormalities; Eye Diseases	Disease or Syndrome	41	15	0.01		1	1	0	2017	2017
EGFR	1956	Colonic Polyps	C0009376	phenotype	Pathological Conditions, Signs and Symptoms	Anatomical Abnormality	69	8	0.01		1	1	0	2017	2017
EGFR	1956	Condylomata Acuminata	C0009663	disease	Infections; Skin and Connective Tissue Diseases	Disease or Syndrome	73	0	0.01		1	1	0	2019	2019
EGFR	1956	Contracture	C0009917	disease	Musculoskeletal Diseases	Anatomical Abnormality	111	12	0.01		1	1	0	2018	2018
EGFR	1956	Crohn Disease	C0010346	disease	Digestive System Diseases	Disease or Syndrome	1382	1147	0.01		1	1	0	2002	2002
EGFR	1956	Cystic Adenomatoid Malformation of Lung, Congenital	C0010668	disease	Congenital, Hereditary, and Neonatal Diseases and Abnormalities; Respiratory Tract Diseases	Congenital Abnormality	11	0	0.01		1	1	0	2014	2014
EGFR	1956	Dejerine-Sottas Disease (disorder)	C0011195	disease	Congenital, Hereditary, and Neonatal Diseases and Abnormalities; Nervous System Diseases	Disease or Syndrome	176	45	0.01		1	1	0	2017	2017
EGFR	1956	Presenile dementia	C0011265	disease	Nervous System Diseases; Mental Disorders	Mental or Behavioral Dysfunction	718	159	0.01		1	1	0	2019	2019
EGFR	1956	Demyelinating Diseases	C0011303	group	Nervous System Diseases	Disease or Syndrome	156	5	0.01		1	1	0	2013	2013
EGFR	1956	Dentigerous Cyst	C0011428	disease	Neoplasms; Musculoskeletal Diseases; Stomatognathic Diseases	Disease or Syndrome	30	0	0.01		1	1	0	2013	2013
EGFR	1956	Drug Eruptions	C0011609	group	Skin and Connective Tissue Diseases; Immune System Diseases; Chemically-Induced Disorders	Disease or Syndrome	41	0	0.01		1	1	0	2019	2019
EGFR	1956	Scleroderma	C0011644	disease	Skin and Connective Tissue Diseases	Disease or Syndrome	316	5	0.01		1	1	0	1990	1990
EGFR	1956	Dermoid Cyst	C0011649	disease	Neoplasms	Neoplastic Process	33	0	0.01		1	1	0	2002	2002
EGFR	1956	Diabetic Angiopathies	C0011875	disease	Endocrine System Diseases; Cardiovascular Diseases	Disease or Syndrome	106	7	0.01		1	1	0	2019	2019
EGFR	1956	Disseminated Intravascular Coagulation	C0012739	disease	Hemic and Lymphatic Diseases	Disease or Syndrome	117	3	0.01		1	1	0	2018	2018
EGFR	1956	Diverticulum	C0012817	phenotype	Pathological Conditions, Signs and Symptoms; Digestive System Diseases	Anatomical Abnormality	12	0	0.01		1	1	0	2019	2019
EGFR	1956	Down Syndrome	C0013080	disease	Congenital, Hereditary, and Neonatal Diseases and Abnormalities; Nervous System Diseases	Disease or Syndrome	766	80	0.01		1	1	0	2017	2017
EGFR	1956	Dry Eye Syndromes	C0013238	disease	Eye Diseases	Disease or Syndrome	156	1	0.01		1	1	0	2015	2015
EGFR	1956	Dupuytren Contracture	C0013312	disease	Neoplasms; Skin and Connective Tissue Diseases; Musculoskeletal Diseases	Disease or Syndrome	34	33	0.01		1	1	0	1997	1997
EGFR	1956	Shigella Infections	C0013371	group	Digestive System Diseases; Infections	Disease or Syndrome	121	0	0.01		1	1	0	2019	2019
EGFR	1956	Ear Neoplasms	C0013449	group	Neoplasms; Otorhinolaryngologic Diseases	Neoplastic Process	2	0	0.01		1	1	0	2015	2015
EGFR	1956	Encephalomyelitis	C0014070	disease	Infections; Nervous System Diseases	Disease or Syndrome	865	7	0.01		1	1	0	2018	2018
EGFR	1956	Endocardial Cushion Defects	C0014116	group	Congenital, Hereditary, and Neonatal Diseases and Abnormalities; Cardiovascular Diseases	Congenital Abnormality	71	4	0.01		1	1	0	2006	2006
EGFR	1956	Subacute Bacterial Endocarditis	C0014122	disease	Infections; Cardiovascular Diseases	Disease or Syndrome	12	1	0.01		1	1	0	2015	2015
EGFR	1956	Yolk Sac Tumor	C0014145	disease	Neoplasms	Neoplastic Process	68	2	0.01		1	1	0	2010	2010
EGFR	1956	Endometrial Neoplasms	C0014170	group	Neoplasms; Female Urogenital Diseases and Pregnancy Complications	Neoplastic Process	261	32	0.01		1	1	0	2007	2007
EGFR	1956	Epilepsy	C0014544	disease	Nervous System Diseases	Disease or Syndrome	1215	339	0.01		1	1	0	2018	2018
EGFR	1956	Erythroplasia	C0014818	disease	Neoplasms	Disease or Syndrome	4	0	0.01		1	1	0	1994	1994
EGFR	1956	Esophagitis	C0014868	disease	Digestive System Diseases	Disease or Syndrome	105	7	0.01		1	1	0	2017	2017
EGFR	1956	Muscular fasciculation	C0015644	phenotype	Pathological Conditions, Signs and Symptoms; Nervous System Diseases	Sign or Symptom	99	2	0.01		1	1	0	2006	2006
EGFR	1956	Breast Fibrocystic Disease	C0016034	disease	Skin and Connective Tissue Diseases	Disease or Syndrome	114	12	0.01		1	1	0	2007	2007
EGFR	1956	Fibrosis	C0016059	phenotype	Pathological Conditions, Signs and Symptoms	Pathologic Function	184	0	0.01		1	1	0	2008	2008
EGFR	1956	Gastrinoma	C0017150	disease	Digestive System Diseases; Neoplasms; Endocrine System Diseases	Neoplastic Process	49	0	0.01		1	1	0	2002	2002
EGFR	1956	Gastritis, Atrophic	C0017154	disease	Digestive System Diseases	Disease or Syndrome	203	61	0.01		1	1	0	1989	1989
EGFR	1956	Gliosis	C0017639	phenotype	Pathological Conditions, Signs and Symptoms	Pathologic Function	102	3	0.01		1	1	0	2007	2007
EGFR	1956	IGA Glomerulonephritis	C0017661	disease	Female Urogenital Diseases and Pregnancy Complications; Male Urogenital Diseases; Immune System Diseases	Disease or Syndrome	456	130	0.01		1	1	0	2018	2018
EGFR	1956	Membranous glomerulonephritis	C0017665	disease	Female Urogenital Diseases and Pregnancy Complications; Male Urogenital Diseases; Immune System Diseases	Disease or Syndrome	197	33	0.01		1	1	0	2020	2020
EGFR	1956	Gonorrhea	C0018081	disease	Female Urogenital Diseases and Pregnancy Complications; Infections; Male Urogenital Diseases	Disease or Syndrome	261	7	0.01		1	1	0	2016	2016
EGFR	1956	Graft-vs-Host Disease	C0018133	disease	Immune System Diseases	Disease or Syndrome	447	25	0.01		1	1	0	2015	2015
EGFR	1956	granulosa cell tumor	C0018206	disease	Neoplasms; Female Urogenital Diseases and Pregnancy Complications; Endocrine System Diseases	Neoplastic Process	88	5	0.01		1	1	0	2014	2014
EGFR	1956	Hamartoma	C0018552	disease	Neoplasms	Neoplastic Process	91	8	0.01		1	1	0	1999	1999
EGFR	1956	Hay fever	C0018621	disease	Respiratory Tract Diseases; Immune System Diseases; Otorhinolaryngologic Diseases	Disease or Syndrome	114	42	0.01		1	1	0	2003	2003
EGFR	1956	Cardiac Arrest	C0018790	disease	Cardiovascular Diseases	Disease or Syndrome	411	50	0.01		1	1	0	2012	2012
EGFR	1956	Congenital Heart Defects	C0018798	group	Congenital, Hereditary, and Neonatal Diseases and Abnormalities; Cardiovascular Diseases	Congenital Abnormality	406	58	0.01		1	1	0	2010	2010
EGFR	1956	Ventricular Septal Defects	C0018818	group	Congenital, Hereditary, and Neonatal Diseases and Abnormalities; Cardiovascular Diseases	Congenital Abnormality	426	87	0.01		1	1	0	2019	2019
EGFR	1956	Helminthiasis	C0018889	disease	Infections	Disease or Syndrome	59	1	0.01		1	1	0	2019	2019
EGFR	1956	Herpes zoster disease	C0019360	group	Infections	Disease or Syndrome	51	10	0.01		1	1	0	2019	2019
EGFR	1956	Von Hippel-Lindau Syndrome	C0019562	disease	Congenital, Hereditary, and Neonatal Diseases and Abnormalities; Nervous System Diseases; Cardiovascular Diseases	Disease or Syndrome	174	187	0.01		1	1	0	2011	2011
EGFR	1956	HIV Infections	C0019693	group	Infections; Immune System Diseases	Disease or Syndrome	807	142	0.01		1	1	0	2015	2015
EGFR	1956	Hydrothorax	C0020312	disease	Respiratory Tract Diseases	Disease or Syndrome	8	1	0.01		1	1	1	2015	2015
EGFR	1956	Hyperalgesia	C0020429	phenotype	Pathological Conditions, Signs and Symptoms; Nervous System Diseases	Sign or Symptom	451	4	0.01		1	1	0	2018	2018
EGFR	1956	Hypercalcemia	C0020437	disease	Nutritional and Metabolic Diseases	Disease or Syndrome	157	9	0.01		1	1	0	2007	2007
EGFR	1956	Hypercholesterolemia, Familial	C0020445	disease	Congenital, Hereditary, and Neonatal Diseases and Abnormalities; Nutritional and Metabolic Diseases	Disease or Syndrome	203	1423	0.01		1	1	0	2004	2004
EGFR	1956	Hyperlipidemia	C0020473	disease	Nutritional and Metabolic Diseases	Disease or Syndrome	472	83	0.01		1	1	0	2019	2019
EGFR	1956	Hyperthyroidism	C0020550	disease	Endocrine System Diseases	Disease or Syndrome	279	27	0.01		1	1	0	2015	2015
EGFR	1956	Hypertrichosis	C0020555	disease	Skin and Connective Tissue Diseases	Disease or Syndrome	92	27	0.01		1	1	0	2017	2017
EGFR	1956	Hypodontia	C0020608	disease	Congenital, Hereditary, and Neonatal Diseases and Abnormalities; Stomatognathic Diseases	Congenital Abnormality	218	48	0.01		1	1	0	1996	1996
EGFR	1956	Hypoglycemia	C0020615	disease	Nutritional and Metabolic Diseases	Disease or Syndrome	420	42	0.01		1	1	0	2019	2019
EGFR	1956	Immune System Diseases	C0021053	group	Immune System Diseases	Disease or Syndrome	451	116	0.01		1	1	0	2016	2016
EGFR	1956	insulinoma	C0021670	disease	Digestive System Diseases; Neoplasms; Endocrine System Diseases	Neoplastic Process	258	8	0.01		1	1	0	2018	2018
EGFR	1956	Keloid	C0022548	disease	Pathological Conditions, Signs and Symptoms; Skin and Connective Tissue Diseases	Acquired Abnormality	165	15	0.01		1	1	0	2017	2017
EGFR	1956	keratoacanthoma	C0022572	disease	Skin and Connective Tissue Diseases	Neoplastic Process	74	2	0.01		1	1	0	2013	2013
EGFR	1956	Keratosis	C0022593	disease	Skin and Connective Tissue Diseases	Disease or Syndrome	43	10	0.01		1	1	0	2019	2019
EGFR	1956	Kidney Neoplasm	C0022665	disease	Neoplasms; Female Urogenital Diseases and Pregnancy Complications; Male Urogenital Diseases	Neoplastic Process	295	11	0.01		1	1	0	2009	2009
EGFR	1956	Polycystic Kidney Diseases	C0022680	group	Congenital, Hereditary, and Neonatal Diseases and Abnormalities; Female Urogenital Diseases and Pregnancy Complications; Male Urogenital Diseases	Disease or Syndrome	276	54	0.01		1	1	0	2020	2020
EGFR	1956	leiomyosarcoma	C0023269	disease	Neoplasms	Neoplastic Process	213	5	0.01		1	1	0	2017	2017
EGFR	1956	Leishmaniasis	C0023281	disease	Infections; Skin and Connective Tissue Diseases	Disease or Syndrome	198	4	0.01		1	1	0	2018	2018
EGFR	1956	Acute lymphocytic leukemia	C0023449	disease	Neoplasms; Immune System Diseases; Hemic and Lymphatic Diseases	Neoplastic Process	1293	222	0.01		1	1	0	2017	2017
EGFR	1956	Acute monocytic leukemia	C0023465	disease	Neoplasms	Neoplastic Process	633	22	0.01		1	1	0	2007	2007
EGFR	1956	Adult T-Cell Lymphoma/Leukemia	C0023493	disease	Neoplasms; Immune System Diseases; Hemic and Lymphatic Diseases	Neoplastic Process	540	11	0.01		1	1	0	2017	2017
EGFR	1956	Leukoplakia, Oral	C0023532	disease	Pathological Conditions, Signs and Symptoms; Neoplasms; Stomatognathic Diseases	Neoplastic Process	144	6	0.01		1	1	0	2010	2010
EGFR	1956	Leydig Cell Tumor	C0023601	disease	Neoplasms; Male Urogenital Diseases; Endocrine System Diseases	Neoplastic Process	42	3	0.01		1	1	0	2001	2001
EGFR	1956	liposarcoma	C0023827	disease	Neoplasms	Neoplastic Process	200	6	0.01		1	1	0	2015	2015
EGFR	1956	Liver diseases	C0023895	group	Digestive System Diseases	Disease or Syndrome	1019	100	0.01		1	1	0	2014	2014
EGFR	1956	Lupus Vulgaris	C0024131	disease	Infections; Skin and Connective Tissue Diseases	Disease or Syndrome	526	44	0.01		1	1	0	2012	2012
EGFR	1956	Lymphangitis	C0024225	disease	Hemic and Lymphatic Diseases	Disease or Syndrome	4	0	0.01		1	1	0	2016	2016
EGFR	1956	Lymphopenia	C0024312	disease	Immune System Diseases; Hemic and Lymphatic Diseases	Disease or Syndrome	239	16	0.01		1	1	0	2019	2019
EGFR	1956	Marinesco-Sjogren syndrome	C0024814	disease	Congenital, Hereditary, and Neonatal Diseases and Abnormalities; Nervous System Diseases	Disease or Syndrome	133	8	0.01		1	1	1	2013	2013
EGFR	1956	Measles	C0025007	disease	Infections	Disease or Syndrome	113	6	0.01		1	1	0	2016	2016
EGFR	1956	Multiple Endocrine Neoplasia Type 2b	C0025269	disease	Congenital, Hereditary, and Neonatal Diseases and Abnormalities; Neoplasms; Endocrine System Diseases	Neoplastic Process	13	21	0.01		1	1	0	1996	1996
EGFR	1956	Meningitis	C0025289	disease	Nervous System Diseases	Disease or Syndrome	191	13	0.01		1	1	0	2016	2016
EGFR	1956	Meningococcal Infections	C0025303	group	Infections	Disease or Syndrome	69	32	0.01		1	1	0	2018	2018
EGFR	1956	Monoclonal Gammopathy of Undetermined Significance	C0026470	disease	Immune System Diseases; Hemic and Lymphatic Diseases	Neoplastic Process	227	20	0.01		1	1	0	2018	2018
EGFR	1956	Mucopolysaccharidoses	C0026703	disease	Congenital, Hereditary, and Neonatal Diseases and Abnormalities; Nutritional and Metabolic Diseases; Skin and Connective Tissue Diseases	Disease or Syndrome	48	7	0.01		1	1	0	2018	2018
EGFR	1956	Mucormycosis	C0026718	disease	Infections	Disease or Syndrome	9	0	0.01		1	1	0	2018	2018
EGFR	1956	Muscle Rigidity	C0026837	phenotype	Pathological Conditions, Signs and Symptoms; Musculoskeletal Diseases; Nervous System Diseases	Sign or Symptom	320	25	0.01		1	1	0	2017	2017
EGFR	1956	Myeloproliferative disease	C0027022	group	Hemic and Lymphatic Diseases	Neoplastic Process	365	43	0.01		1	1	0	2017	2017
EGFR	1956	Neonatal hepatitis	C0027613	disease	Congenital, Hereditary, and Neonatal Diseases and Abnormalities; Digestive System Diseases; Infections	Disease or Syndrome	21	2	0.01		1	1	0	2011	2011
EGFR	1956	Nephritis	C0027697	disease	Female Urogenital Diseases and Pregnancy Complications; Male Urogenital Diseases	Disease or Syndrome	296	40	0.01		1	1	0	2018	2018
EGFR	1956	Neuralgia	C0027796	phenotype	Pathological Conditions, Signs and Symptoms; Nervous System Diseases	Sign or Symptom	767	16	0.01		1	1	0	2019	2019
EGFR	1956	Neurofibromatosis 2	C0027832	disease	Congenital, Hereditary, and Neonatal Diseases and Abnormalities; Neoplasms; Nervous System Diseases; Otorhinolaryngologic Diseases	Neoplastic Process	127	49	0.01		1	1	0	2011	2011
EGFR	1956	Hereditary Motor and Sensory Neuropathies	C0027888	group	Congenital, Hereditary, and Neonatal Diseases and Abnormalities; Nervous System Diseases	Disease or Syndrome	53	11	0.01		1	1	0	2015	2015
EGFR	1956	Neutropenia	C0027947	disease	Hemic and Lymphatic Diseases	Disease or Syndrome	389	97	0.01		0	1	0	2017	2017
EGFR	1956	Melanocytic nevus	C0027962	disease	Neoplasms	Neoplastic Process	297	33	0.01		1	1	0	1992	1992
EGFR	1956	Occupational Diseases	C0028797	group	Occupational Diseases	Disease or Syndrome	22	1	0.01		1	1	0	2011	2011
EGFR	1956	Disorder of the optic nerve	C0029132	group	Eye Diseases; Nervous System Diseases	Disease or Syndrome	112	2	0.01		1	1	0	2003	2003
EGFR	1956	Osteopenia	C0029453	disease	Nutritional and Metabolic Diseases; Musculoskeletal Diseases	Disease or Syndrome	845	61	0.01		1	1	0	2019	2019
EGFR	1956	Osteoporosis	C0029456	disease	Nutritional and Metabolic Diseases; Musculoskeletal Diseases	Disease or Syndrome	1098	182	0.01		1	1	0	2019	2019
EGFR	1956	Paget Disease Extramammary	C0030186	disease	Neoplasms	Neoplastic Process	79	1	0.01		1	1	0	2010	2010
EGFR	1956	Pain	C0030193	phenotype	Pathological Conditions, Signs and Symptoms	Sign or Symptom	1554	196	0.01		1	1	0	2017	2017
EGFR	1956	Parathyroid Neoplasms	C0030521	group	Neoplasms; Endocrine System Diseases	Neoplastic Process	104	9	0.01		1	1	0	1996	1996
EGFR	1956	Parkinson Disease	C0030567	disease	Nervous System Diseases	Disease or Syndrome	2078	990	0.01		1	1	0	2017	2017
EGFR	1956	Periodontal Diseases	C0031090	group	Stomatognathic Diseases	Disease or Syndrome	326	22	0.01		1	1	0	2019	2019
EGFR	1956	Peripheral Nervous System Neoplasms	C0031118	group	Neoplasms; Nervous System Diseases	Neoplastic Process	7	0	0.01		1	1	0	2005	2005
EGFR	1956	Peritoneal Diseases	C0031142	group	Digestive System Diseases	Disease or Syndrome	5	0	0.01		1	1	0	2016	2016
EGFR	1956	Peutz-Jeghers Syndrome	C0031269	disease	Congenital, Hereditary, and Neonatal Diseases and Abnormalities; Digestive System Diseases; Neoplasms; Skin and Connective Tissue Diseases	Disease or Syndrome	71	79	0.01		1	1	0	1999	1999
EGFR	1956	Pheochromocytoma	C0031511	disease	Neoplasms	Neoplastic Process	344	186	0.01		1	1	0	2003	2003
EGFR	1956	Pituitary Neoplasms	C0032019	group	Neoplasms; Nervous System Diseases; Endocrine System Diseases	Neoplastic Process	131	1	0.01		1	1	0	2002	2002
EGFR	1956	Staphylococcal Pneumonia	C0032308	disease	Infections; Respiratory Tract Diseases	Disease or Syndrome	4	0	0.01		1	1	0	2012	2012
EGFR	1956	Pneumoperitoneum	C0032320	disease	Digestive System Diseases	Disease or Syndrome	28	0	0.01		1	1	0	2010	2010
EGFR	1956	Polycythemia	C0032461	disease	Hemic and Lymphatic Diseases	Disease or Syndrome	82	22	0.01		1	1	0	2014	2014
EGFR	1956	Polycythemia Vera	C0032463	disease	Neoplasms; Hemic and Lymphatic Diseases	Neoplastic Process	291	38	0.01		1	1	1	2017	2017
EGFR	1956	Atrial Premature Complexes	C0033036	disease	Pathological Conditions, Signs and Symptoms; Cardiovascular Diseases	Disease or Syndrome	183	21	0.01		1	1	0	2014	2014
EGFR	1956	Prostatic Diseases	C0033575	group	Male Urogenital Diseases	Disease or Syndrome	72	4	0.01		1	1	0	2000	2000
EGFR	1956	Prurigo	C0033771	disease	Skin and Connective Tissue Diseases	Disease or Syndrome	3	0	0.01		1	1	0	2013	2013
EGFR	1956	Respiratory Syncytial Virus Infections	C0035235	group	Infections	Disease or Syndrome	244	5	0.01		1	1	0	2018	2018
EGFR	1956	Retroviridae Infections	C0035369	group	Infections	Disease or Syndrome	112	1	0.01		1	1	0	1996	1996
EGFR	1956	Rhinitis	C0035455	disease	Infections; Respiratory Tract Diseases; Otorhinolaryngologic Diseases	Disease or Syndrome	178	20	0.01		1	1	0	2003	2003
EGFR	1956	Sarcoma 180	C0036211	disease	Neoplasms	Neoplastic Process; Experimental Model of Disease	20	1	0.01		1	1	0	2019	2019
EGFR	1956	Schistosomiasis	C0036323	disease	Infections	Disease or Syndrome	152	4	0.01		1	1	0	1995	1995
EGFR	1956	Sialadenitis	C0037023	disease	Stomatognathic Diseases	Disease or Syndrome	42	0	0.01		1	1	0	2007	2007
EGFR	1956	Sialorrhea	C0037036	disease	Stomatognathic Diseases	Disease or Syndrome	32	1	0.01		1	1	0	2017	2017
EGFR	1956	Skin Diseases, Infectious	C0037278	group	Infections; Skin and Connective Tissue Diseases	Disease or Syndrome	74	0	0.01		1	1	0	2019	2019
EGFR	1956	Skin Manifestations	C0037285	phenotype	Pathological Conditions, Signs and Symptoms	Sign or Symptom	50	5	0.01		1	1	0	2013	2013
EGFR	1956	Spastic Paraplegia	C0037772	disease	Pathological Conditions, Signs and Symptoms; Nervous System Diseases	Disease or Syndrome	144	93	0.01		1	1	0	2018	2018
EGFR	1956	Splenic Neoplasms	C0037999	group	Neoplasms; Hemic and Lymphatic Diseases	Neoplastic Process	6	0	0.01		1	1	0	1997	1997
EGFR	1956	Ankylosing spondylitis	C0038013	disease	Musculoskeletal Diseases	Disease or Syndrome	710	609	0.01		1	1	0	2013	2013
EGFR	1956	Staphylococcal Infections	C0038160	group	Infections	Disease or Syndrome	37	5	0.01		1	1	0	2014	2014
EGFR	1956	Stevens-Johnson Syndrome	C0038325	disease	Skin and Connective Tissue Diseases; Immune System Diseases; Chemically-Induced Disorders; Stomatognathic Diseases	Disease or Syndrome	67	16	0.01		1	1	0	2016	2016
EGFR	1956	Stomatitis	C0038362	disease	Stomatognathic Diseases	Disease or Syndrome	109	22	0.01		1	1	0	2018	2018
EGFR	1956	Progressive supranuclear palsy	C0038868	disease	Pathological Conditions, Signs and Symptoms; Eye Diseases; Nervous System Diseases	Disease or Syndrome	176	52	0.01		1	1	0	2018	2018
EGFR	1956	Synovitis	C0039103	disease	Musculoskeletal Diseases	Disease or Syndrome	197	0	0.01		1	1	0	2005	2005
EGFR	1956	Hereditary hemorrhagic telangiectasia	C0039445	disease	Congenital, Hereditary, and Neonatal Diseases and Abnormalities; Hemic and Lymphatic Diseases; Cardiovascular Diseases	Disease or Syndrome	42	81	0.01		1	1	0	2017	2017
EGFR	1956	Giant Cell Arteritis	C0039483	disease	Skin and Connective Tissue Diseases; Immune System Diseases; Nervous System Diseases; Cardiovascular Diseases	Disease or Syndrome	260	78	0.01		1	1	0	2018	2018
EGFR	1956	Temporomandibular Joint Disorders	C0039494	group	Musculoskeletal Diseases; Stomatognathic Diseases	Disease or Syndrome	84	25	0.01		1	1	0	2017	2017
EGFR	1956	Thrombocytopenia	C0040034	phenotype	Hemic and Lymphatic Diseases	Disease or Syndrome	592	110	0.01		1	1	0	2019	2019
EGFR	1956	Thyroid Nodule	C0040137	disease	Neoplasms; Endocrine System Diseases	Neoplastic Process	150	17	0.01		1	1	0	2011	2011
EGFR	1956	Tonsillitis	C0040425	disease	Infections; Respiratory Tract Diseases; Stomatognathic Diseases; Otorhinolaryngologic Diseases	Disease or Syndrome	48	9	0.01		1	1	0	2007	2007
EGFR	1956	Toxoplasmosis	C0040558	disease	Infections	Disease or Syndrome	112	0	0.01		1	1	0	2019	2019
EGFR	1956	Tracheal Diseases	C0040580	group	Respiratory Tract Diseases	Disease or Syndrome	155	1	0.01		1	1	0	2007	2007
EGFR	1956	Turner Syndrome	C0041408	disease	Congenital, Hereditary, and Neonatal Diseases and Abnormalities; Female Urogenital Diseases and Pregnancy Complications; Male Urogenital Diseases; Endocrine System Diseases; Cardiovascular Diseases	Disease or Syndrome	162	21	0.01		1	1	0	2009	2009
EGFR	1956	Uremia	C0041948	disease	Female Urogenital Diseases and Pregnancy Complications; Male Urogenital Diseases	Disease or Syndrome	110	2	0.01		1	1	0	2004	2004
EGFR	1956	Urinary tract infection	C0042029	group	Female Urogenital Diseases and Pregnancy Complications; Infections; Male Urogenital Diseases	Disease or Syndrome	219	14	0.01		1	1	0	2018	2018
EGFR	1956	Xeroderma Pigmentosum	C0043346	disease	Congenital, Hereditary, and Neonatal Diseases and Abnormalities; Neoplasms; Nutritional and Metabolic Diseases; Skin and Connective Tissue Diseases	Congenital Abnormality	137	35	0.01		1	1	0	2017	2017
EGFR	1956	Zygomycosis	C0043541	disease	Infections	Disease or Syndrome	9	0	0.01		1	1	0	2018	2018
EGFR	1956	Epidermolysis Bullosa Dystrophica	C0079294	disease	Congenital, Hereditary, and Neonatal Diseases and Abnormalities; Skin and Connective Tissue Diseases	Disease or Syndrome	15	15	0.01		1	1	0	2019	2019
EGFR	1956	T-Cell Lymphoma	C0079772	disease	Neoplasms; Immune System Diseases; Hemic and Lymphatic Diseases	Neoplastic Process	485	24	0.01		1	1	0	2014	2014
EGFR	1956	Hepatitis E	C0085293	disease	Digestive System Diseases; Infections	Disease or Syndrome	72	2	0.01		1	1	0	2008	2008
EGFR	1956	Meningitis, Bacterial	C0085437	group	Infections; Nervous System Diseases	Disease or Syndrome	81	16	0.01		1	1	0	2018	2018
EGFR	1956	Liver Failure	C0085605	disease	Digestive System Diseases	Disease or Syndrome	293	20	0.01		1	1	0	2018	2018
EGFR	1956	Burning sensation	C0085624	phenotype	Pathological Conditions, Signs and Symptoms; Nervous System Diseases	Sign or Symptom	30	0	0.01		1	1	0	2018	2018
EGFR	1956	Acute leukemia	C0085669	disease	Pathological Conditions, Signs and Symptoms; Neoplasms	Neoplastic Process	639	50	0.01		1	1	0	1999	1999
EGFR	1956	Depressive Symptoms	C0086132	phenotype	Behavior and Behavior Mechanisms	Sign or Symptom	421	120	0.01		1	1	0	2017	2017
EGFR	1956	Chronic sinusitis	C0149516	disease	Infections; Respiratory Tract Diseases; Otorhinolaryngologic Diseases	Disease or Syndrome	205	6	0.01		1	1	0	2017	2017
EGFR	1956	Bicuspid aortic valve	C0149630	disease	Cardiovascular Diseases	Congenital Abnormality	154	23	0.01		1	1	2	2016	2016
EGFR	1956	Epstein-Barr Virus Infections	C0149678	group	Infections	Disease or Syndrome	384	72	0.01		1	1	0	1995	1995
EGFR	1956	Chronic pain	C0150055	phenotype	Pathological Conditions, Signs and Symptoms	Sign or Symptom	207	19	0.01		1	1	0	2017	2017
EGFR	1956	Primary Sjögren's syndrome	C0151449	disease	Eye Diseases; Skin and Connective Tissue Diseases; Musculoskeletal Diseases; Immune System Diseases; Stomatognathic Diseases	Disease or Syndrome	312	42	0.01		1	1	0	2014	2014
EGFR	1956	Thyroid Gland Follicular Adenoma	C0151468	disease	Neoplasms; Endocrine System Diseases	Neoplastic Process	202	14	0.01		1	1	0	2015	2015
EGFR	1956	Gastrointestinal perforation	C0151664	disease	Digestive System Diseases	Disease or Syndrome	6	0	0.01		1	1	0	2018	2018
EGFR	1956	Myocardial Ischemia	C0151744	disease	Cardiovascular Diseases	Disease or Syndrome	756	103	0.01		1	1	0	2020	2020
EGFR	1956	Dry skin	C0151908	phenotype	Skin and Connective Tissue Diseases	Sign or Symptom	159	12	0.01		1	1	0	2015	2015
EGFR	1956	Congenital heart disease	C0152021	group	Congenital, Hereditary, and Neonatal Diseases and Abnormalities; Cardiovascular Diseases	Congenital Abnormality	267	80	0.01		1	1	0	2018	2018
EGFR	1956	Echinococcus multilocularis infection	C0152069	disease	Infections	Disease or Syndrome	37	0	0.01		1	1	0	2017	2017
EGFR	1956	Malignant neoplasm of fallopian tube	C0153579	group	Neoplasms; Female Urogenital Diseases and Pregnancy Complications	Neoplastic Process	10	1	0.01		1	1	0	2014	2014
EGFR	1956	Malignant neoplasm of testis	C0153594	disease	Neoplasms; Male Urogenital Diseases; Endocrine System Diseases	Neoplastic Process	253	31	0.01		1	1	0	2013	2013
EGFR	1956	Malignant tumor of parathyroid gland	C0153653	disease	Neoplasms; Endocrine System Diseases	Neoplastic Process	13	1	0.01		1	1	0	1996	1996
EGFR	1956	Stage 0 Breast Carcinoma	C0154084	disease	Neoplasms; Skin and Connective Tissue Diseases	Neoplastic Process	33	8	0.01		1	1	0	2004	2004
EGFR	1956	Intervertebral Disc Degeneration	C0158266	disease	Musculoskeletal Diseases	Disease or Syndrome	342	47	0.01		1	1	0	2019	2019
EGFR	1956	Christ-Siemens-Touraine syndrome	C0162359	disease	Congenital, Hereditary, and Neonatal Diseases and Abnormalities; Skin and Connective Tissue Diseases	Disease or Syndrome	45	78	0.01		1	1	0	1996	1996
EGFR	1956	Malnutrition	C0162429	disease	Nutritional and Metabolic Diseases	Disease or Syndrome	417	29	0.01		1	1	0	2016	2016
EGFR	1956	Prion Diseases	C0162534	group	Infections; Nervous System Diseases	Disease or Syndrome	175	67	0.01		1	1	0	2019	2019
EGFR	1956	Dermatitis, Allergic Contact	C0162820	disease	Skin and Connective Tissue Diseases; Immune System Diseases	Disease or Syndrome	151	1	0.01		1	1	0	2010	2010
EGFR	1956	Dermatitis, Phototoxic	C0162830	disease	Skin and Connective Tissue Diseases	Disease or Syndrome	89	0	0.01		1	1	0	2017	2017
EGFR	1956	Lichenoid Eruptions	C0162848	group	Skin and Connective Tissue Diseases	Disease or Syndrome	18	0	0.01		1	1	0	2017	2017
EGFR	1956	Aortic Aneurysm, Abdominal	C0162871	disease	Cardiovascular Diseases	Disease or Syndrome	586	90	0.01		1	1	0	2017	2017
EGFR	1956	Microinvasive tumor	C0205622	disease		Neoplastic Process	13	0	0.01		1	1	0	2018	2018
EGFR	1956	Dysplastic Nevus	C0205748	disease	Congenital, Hereditary, and Neonatal Diseases and Abnormalities; Neoplasms	Neoplastic Process	104	7	0.01		1	1	0	1992	1992
EGFR	1956	Germ cell tumor	C0205851	disease	Neoplasms	Neoplastic Process	278	5	0.01		1	1	0	2010	2010
EGFR	1956	Pneumonia, Interstitial	C0206061	disease	Respiratory Tract Diseases	Disease or Syndrome	66	9	0.01		1	1	0	2018	2018
EGFR	1956	Neuroectodermal Tumors	C0206093	disease	Neoplasms	Neoplastic Process	56	0	0.01		1	1	0	1989	1989
EGFR	1956	CREST Syndrome	C0206138	disease	Digestive System Diseases; Nutritional and Metabolic Diseases; Skin and Connective Tissue Diseases; Cardiovascular Diseases	Disease or Syndrome	59	6	0.01		1	1	0	2011	2011
EGFR	1956	Lichen Planus, Oral	C0206139	disease	Skin and Connective Tissue Diseases; Stomatognathic Diseases	Disease or Syndrome	257	20	0.01		1	1	0	2010	2010
EGFR	1956	Ki-1+ Anaplastic Large Cell Lymphoma	C0206180	disease	Neoplasms; Immune System Diseases; Hemic and Lymphatic Diseases	Neoplastic Process	300	10	0.01		1	1	1	2019	2019
EGFR	1956	Angiomyolipoma	C0206633	disease	Neoplasms	Neoplastic Process	53	1	0.01		1	1	0	2007	2007
EGFR	1956	Giant Cell Tumor of Bone	C0206638	disease	Neoplasms	Neoplastic Process	113	3	0.01		1	1	0	2011	2011
EGFR	1956	Dermatofibrosarcoma	C0206647	disease	Neoplasms	Neoplastic Process	33	0	0.01		1	1	0	2018	2018
EGFR	1956	Fibroadenoma	C0206650	disease	Neoplasms	Neoplastic Process	151	1	0.01		1	1	0	1995	1995
EGFR	1956	Alveolar rhabdomyosarcoma	C0206655	disease	Neoplasms	Neoplastic Process	115	1	0.01		1	1	0	2006	2006
EGFR	1956	Embryonal Rhabdomyosarcoma	C0206656	disease	Neoplasms	Neoplastic Process	121	8	0.01		1	1	0	2006	2006
EGFR	1956	Smooth Muscle Tumor	C0206658	disease	Neoplasms	Neoplastic Process	36	0	0.01		1	1	0	2017	2017
EGFR	1956	Adenocarcinoma, Clear Cell	C0206681	disease	Neoplasms	Neoplastic Process	117	6	0.01		1	1	0	2011	2011
EGFR	1956	Sebaceous Adenocarcinoma	C0206684	disease	Neoplasms	Neoplastic Process	41	2	0.01		1	1	0	2010	2010
EGFR	1956	Medullary carcinoma	C0206693	disease	Neoplasms	Neoplastic Process	81	2	0.01		1	1	0	2014	2014
EGFR	1956	Cystadenocarcinoma, Serous	C0206701	disease	Neoplasms	Neoplastic Process	110	1	0.01		1	1	0	2006	2006
EGFR	1956	Verrucous carcinoma	C0206706	disease	Neoplasms	Neoplastic Process	49	0	0.01		1	1	0	2002	2002
EGFR	1956	Cervical Intraepithelial Neoplasia	C0206708	disease	Neoplasms	Neoplastic Process	398	29	0.01		1	1	1	1990	1990
EGFR	1956	Nerve Sheath Tumors	C0206727	group	Neoplasms; Nervous System Diseases	Neoplastic Process	31	0	0.01		1	1	0	2008	2008
EGFR	1956	Plexiform Neurofibroma	C0206728	disease	Neoplasms; Nervous System Diseases	Neoplastic Process	46	5	0.01		1	1	0	2017	2017
EGFR	1956	Coronavirus Infections	C0206750	group	Infections	Disease or Syndrome	33	0	0.01		1	1	0	2017	2017
EGFR	1956	Adult Acute Myeloblastic Leukemia	C0220615	disease	Neoplasms	Neoplastic Process	160	3	0.01		1	1	0	2016	2016
EGFR	1956	Malignant ascites	C0220656	disease	Pathological Conditions, Signs and Symptoms; Digestive System Diseases; Neoplasms	Neoplastic Process	86	0	0.01		1	1	0	2011	2011
EGFR	1956	Comedone	C0221228	disease	Skin and Connective Tissue Diseases	Disease or Syndrome	53	0	0.01		1	1	0	2013	2013
EGFR	1956	Rapidly progressive glomerulonephritis	C0221239	disease	Female Urogenital Diseases and Pregnancy Complications; Male Urogenital Diseases	Disease or Syndrome	19	1	0.01		1	1	0	2011	2011
EGFR	1956	Horseshoe Kidney	C0221353	disease	Congenital, Hereditary, and Neonatal Diseases and Abnormalities; Female Urogenital Diseases and Pregnancy Complications; Male Urogenital Diseases	Congenital Abnormality	51	3	0.01		1	1	0	2017	2017
EGFR	1956	Decrease in appetite	C0232462	phenotype	Digestive System Diseases; Nervous System Diseases; Mental Disorders	Sign or Symptom	62	7	0.01		1	1	0	2017	2017
EGFR	1956	Malignant neoplasm of female breast	C0235653	disease	Neoplasms; Skin and Connective Tissue Diseases	Neoplastic Process	71	15	0.01		1	1	0	2000	2000
EGFR	1956	Caffeine related disorders	C0236734	group		Mental or Behavioral Dysfunction	360	56	0.01		1	1	0	2017	2017
EGFR	1956	Breast Phyllodes Tumor	C0238031	disease	Neoplasms; Skin and Connective Tissue Diseases	Neoplastic Process	7	0	0.01		1	1	0	2001	2001
EGFR	1956	Fallopian Tube Carcinoma	C0238122	disease	Neoplasms; Female Urogenital Diseases and Pregnancy Complications	Neoplastic Process	18	2	0.01		1	1	0	2014	2014
EGFR	1956	Hand eczema	C0239816	disease	Skin and Connective Tissue Diseases	Disease or Syndrome	17	8	0.01		1	1	1	2016	2016
EGFR	1956	Squamous Papilloma of the Larynx	C0240164	disease	Neoplasms	Neoplastic Process	18	0	0.01		1	1	0	2000	2000
EGFR	1956	Islet Cell Tumor	C0242363	disease	Digestive System Diseases; Neoplasms; Endocrine System Diseases	Neoplastic Process	108	5	0.01		1	1	0	2018	2018
EGFR	1956	Drug usage	C0242510	phenotype	Chemically-Induced Disorders; Mental Disorders	Mental or Behavioral Dysfunction	170	21	0.01		1	1	0	2019	2019
EGFR	1956	Mucosa-Associated Lymphoid Tissue Lymphoma	C0242647	disease	Neoplasms; Immune System Diseases; Hemic and Lymphatic Diseases	Neoplastic Process	264	13	0.01		1	1	0	2016	2016
EGFR	1956	Proliferative vitreoretinopathy	C0242852	disease	Eye Diseases	Disease or Syndrome	142	14	0.01		1	1	0	2016	2016
EGFR	1956	Multiple tumors	C0260037	phenotype	Neoplasms	Neoplastic Process	143	12	0.01		1	1	0	2018	2018
EGFR	1956	Carcinoma of ampulla of Vater	C0262401	disease	Digestive System Diseases; Neoplasms; Endocrine System Diseases	Neoplastic Process	37	4	0.01		1	1	0	2014	2014
EGFR	1956	Parathyroid Adenoma	C0262587	disease	Neoplasms; Endocrine System Diseases	Neoplastic Process	133	12	0.01		1	1	0	2001	2001
EGFR	1956	Pelvic adhesions	C0262591	disease	Pathological Conditions, Signs and Symptoms	Disease or Syndrome	2	0	0.01		1	1	0	1994	1994
EGFR	1956	Pemphigus Foliaceus	C0263313	disease	Skin and Connective Tissue Diseases; Immune System Diseases	Disease or Syndrome	51	16	0.01		1	1	0	2019	2019
EGFR	1956	Hyperkeratosis lenticularis perstans	C0263420	disease	Skin and Connective Tissue Diseases	Disease or Syndrome	18	11	0.01		1	1	0	2000	2000
EGFR	1956	Cerebral Vasospasm	C0265110	disease	Nervous System Diseases; Cardiovascular Diseases	Disease or Syndrome	48	3	0.01		1	1	0	2019	2019
EGFR	1956	Greig cephalopolysyndactyly syndrome	C0265306	disease	Congenital, Hereditary, and Neonatal Diseases and Abnormalities; Musculoskeletal Diseases	Congenital Abnormality	14	19	0.01		1	1	0	1991	1991
EGFR	1956	Fibrous Hamartoma of Infancy	C0265979	disease	Congenital, Hereditary, and Neonatal Diseases and Abnormalities; Neoplasms; Skin and Connective Tissue Diseases	Neoplastic Process	3	0	0.01		1	1	0	2016	2016
EGFR	1956	Persistent Hyperplastic Primary Vitreous	C0266568	disease	Congenital, Hereditary, and Neonatal Diseases and Abnormalities; Eye Diseases	Congenital Abnormality	33	4	0.01		1	1	0	2019	2019
EGFR	1956	Ablepharon	C0266574	disease	Congenital, Hereditary, and Neonatal Diseases and Abnormalities; Eye Diseases	Congenital Abnormality	20	1	0.01		1	1	0	2018	2018
EGFR	1956	Velamentous insertion of umbilical cord (disorder)	C0266789	disease	Female Urogenital Diseases and Pregnancy Complications	Disease or Syndrome	2	0	0.01		1	1	0	2017	2017
EGFR	1956	Chronic Periodontitis	C0266929	disease	Stomatognathic Diseases	Disease or Syndrome	287	99	0.01		1	1	0	2018	2018
EGFR	1956	Xeroderma Pigmentosum, Complementation Group D	C0268138	disease	Congenital, Hereditary, and Neonatal Diseases and Abnormalities; Neoplasms; Nutritional and Metabolic Diseases; Skin and Connective Tissue Diseases	Disease or Syndrome	70	111	0.01		1	1	5	2011	2011
EGFR	1956	Simple renal cyst	C0268800	disease	Pathological Conditions, Signs and Symptoms; Congenital, Hereditary, and Neonatal Diseases and Abnormalities; Neoplasms; Female Urogenital Diseases and Pregnancy Complications; Male Urogenital Diseases	Disease or Syndrome	100	2	0.01		1	1	0	1998	1998
EGFR	1956	Cystitis glandularis	C0268837	disease	Female Urogenital Diseases and Pregnancy Complications; Male Urogenital Diseases	Disease or Syndrome	13	0	0.01		1	1	0	2017	2017
EGFR	1956	Peripheral demyelinating neuropathy	C0270922	disease	Immune System Diseases; Nervous System Diseases	Disease or Syndrome	95	14	0.01		1	1	0	2017	2017
EGFR	1956	Impaired glucose tolerance	C0271650	phenotype	Nutritional and Metabolic Diseases	Disease or Syndrome	596	81	0.01		1	1	0	2019	2019
EGFR	1956	Rhinovirus infection	C0276447	disease	Infections	Disease or Syndrome	202	4	0.01		1	1	0	2008	2008
EGFR	1956	Epidemic diarrhea	C0277527	disease	Digestive System Diseases; Infections	Disease or Syndrome	19	0	0.01		1	1	0	2018	2018
EGFR	1956	Stage III Colon Cancer	C0278480	disease	Digestive System Diseases; Neoplasms	Neoplastic Process	43	3	0.01		1	1	0	2000	2000
EGFR	1956	Malignant neoplasm of stomach stage IV	C0278498	disease		Neoplastic Process	78	7	0.01		1	1	0	2012	2012
EGFR	1956	Metastatic osteosarcoma	C0278512	disease	Neoplasms	Neoplastic Process	51	5	0.01		1	1	0	2012	2012
EGFR	1956	Anal cancer recurrent	C0278556	disease	Digestive System Diseases; Neoplasms	Neoplastic Process	2	0	0.01		1	1	0	2013	2013
EGFR	1956	Cervix carcinoma recurrent	C0278579	disease	Neoplasms; Female Urogenital Diseases and Pregnancy Complications	Neoplastic Process	20	0	0.01		1	1	0	2019	2019
EGFR	1956	Adult Liposarcoma	C0278608	disease	Neoplasms	Neoplastic Process	143	6	0.01		1	1	0	2015	2015
EGFR	1956	Small cell lung cancer extensive stage	C0278726	disease	Neoplasms; Respiratory Tract Diseases	Neoplastic Process	13	1	0.01		1	1	0	2015	2015
EGFR	1956	Recurrent Endometrial Cancer	C0278802	disease	Neoplasms; Female Urogenital Diseases and Pregnancy Complications	Neoplastic Process	24	2	0.01		1	1	1	2012	2012
EGFR	1956	Prostate cancer recurrent	C0278838	disease	Neoplasms; Male Urogenital Diseases	Neoplastic Process	54	0	0.01		1	1	0	2005	2005
EGFR	1956	Thymoma malignant invasive	C0278846	disease	Neoplasms; Hemic and Lymphatic Diseases	Neoplastic Process	6	0	0.01		1	1	0	2002	2002
EGFR	1956	Melanoma recurrent	C0278884	phenotype	Neoplasms; Skin and Connective Tissue Diseases	Neoplastic Process	12	1	0.01		1	1	0	2015	2015
EGFR	1956	Non-small cell lung cancer stage IIIA	C0278983	disease		Neoplastic Process	12	0	0.01		1	1	0	2018	2018
EGFR	1956	Non-small cell lung cancer stage IIIB	C0278984	disease		Neoplastic Process	11	0	0.01		1	1	0	2016	2016
EGFR	1956	Childhood Solid Neoplasm	C0279068	phenotype		Neoplastic Process	169	3	0.01		1	1	0	2016	2016
EGFR	1956	Malignant Bone Neoplasm	C0279530	disease	Neoplasms; Musculoskeletal Diseases	Neoplastic Process	125	0	0.01		1	1	0	2019	2019
EGFR	1956	Invasive Lobular Breast Carcinoma	C0279565	disease	Neoplasms; Skin and Connective Tissue Diseases	Neoplastic Process	88	0	0.01		1	1	0	2017	2017
EGFR	1956	Childhood Hepatocellular Carcinoma	C0279606	disease	Digestive System Diseases; Neoplasms	Neoplastic Process	146	17	0.01		1	1	0	2015	2015
EGFR	1956	Adult Hepatocellular Carcinoma	C0279607	disease	Digestive System Diseases; Neoplasms	Neoplastic Process	150	14	0.01		1	1	0	2015	2015
EGFR	1956	Childhood Embryonal Rhabdomyosarcoma	C0279612	disease	Neoplasms	Neoplastic Process	67	7	0.01		1	1	0	2006	2006
EGFR	1956	Childhood Alveolar Rhabdomyosarcoma	C0279613	disease	Neoplasms	Neoplastic Process	59	0	0.01		1	1	0	2006	2006
EGFR	1956	intestinal adenocarcinoma of the stomach	C0279633	disease		Neoplastic Process	4	0	0.01		1	1	0	2016	2016
EGFR	1956	Gallbladder adenocarcinoma	C0279651	disease	Digestive System Diseases; Neoplasms	Neoplastic Process	53	2	0.01		1	1	0	2009	2009
EGFR	1956	Bladder Adenocarcinoma	C0279682	disease	Neoplasms	Neoplastic Process	14	0	0.01		1	1	0	2014	2014
EGFR	1956	Squamous cell carcinoma of nasopharynx	C0279698	disease	Neoplasms; Stomatognathic Diseases; Otorhinolaryngologic Diseases	Neoplastic Process	9	0	0.01		1	1	0	2017	2017
EGFR	1956	Thymoma, type B3	C0279705	disease	Neoplasms; Hemic and Lymphatic Diseases	Neoplastic Process	10	0	0.01		1	1	0	2016	2016
EGFR	1956	Adenocarcinoma of salivary gland	C0279746	disease	Neoplasms; Stomatognathic Diseases	Neoplastic Process	10	0	0.01		1	1	0	1985	1985
EGFR	1956	Undifferentiated carcinoma of nasopharynx	C0279748	disease		Neoplastic Process	23	0	0.01		1	1	0	2017	2017
EGFR	1956	Adenoid cystic carcinoma of salivary gland	C0279751	disease	Neoplasms; Stomatognathic Diseases	Neoplastic Process	47	0	0.01		1	1	0	2018	2018
EGFR	1956	Childhood Liposarcoma	C0279984	disease	Neoplasms	Neoplastic Process	143	6	0.01		1	1	0	2015	2015
EGFR	1956	Carcinoid tumor of lung	C0280089	disease	Neoplasms; Respiratory Tract Diseases	Neoplastic Process	14	0	0.01		1	1	0	2009	2009
EGFR	1956	Adult Solid Neoplasm	C0280099	group		Neoplastic Process	163	3	0.01		1	1	0	2016	2016
EGFR	1956	stage, pancreatic cancer	C0280222	phenotype	Digestive System Diseases; Neoplasms; Endocrine System Diseases	Neoplastic Process	18	0	0.01		0	1	0	2007	2007
EGFR	1956	stage, colon cancer	C0280252	phenotype	Digestive System Diseases; Neoplasms	Neoplastic Process	18	2	0.01		1	1	0	2017	2017
EGFR	1956	Glottic Squamous Cell Carcinoma	C0280325	disease		Neoplastic Process	4	0	0.01		1	1	0	2014	2014
EGFR	1956	Squamous cell carcinoma of the nasal cavity	C0280333	disease		Neoplastic Process	1	0	0.01		1	1	0	2008	2008
EGFR	1956	Uterine Carcinosarcoma	C0280630	disease	Neoplasms; Female Urogenital Diseases and Pregnancy Complications	Neoplastic Process	41	80	0.01		1	1	0	2013	2013
EGFR	1956	Adult Pilocytic Astrocytoma	C0280781	disease	Neoplasms	Neoplastic Process	92	10	0.01		1	1	0	2009	2009
EGFR	1956	Juvenile Pilocytic Astrocytoma	C0280783	disease	Neoplasms	Neoplastic Process	38	2	0.01		1	1	0	2006	2006
EGFR	1956	Deformity	C0302142	group	Pathological Conditions, Signs and Symptoms; Congenital, Hereditary, and Neonatal Diseases and Abnormalities	Anatomical Abnormality	350	26	0.01		1	1	0	2019	2019
EGFR	1956	Dryness of eye	C0314719	phenotype	Eye Diseases	Sign or Symptom	149	1	0.01		1	1	0	2015	2015
EGFR	1956	Recession	C0333047	disease		Anatomical Abnormality	13	2	0.01		1	1	0	2019	2019
EGFR	1956	Healing ulcer	C0333293	disease	Pathological Conditions, Signs and Symptoms	Acquired Abnormality	43	1	0.01		1	1	0	2017	2017
EGFR	1956	Tumor necrosis	C0333516	phenotype	Pathological Conditions, Signs and Symptoms	Neoplastic Process	350	1	0.01		1	1	0	2007	2007
EGFR	1956	Squamous intraepithelial lesion	C0333873	phenotype	Pathological Conditions, Signs and Symptoms; Neoplasms; Female Urogenital Diseases and Pregnancy Complications	Neoplastic Process	73	8	0.01		1	1	0	2014	2014
EGFR	1956	Hyperplastic Polyp	C0333983	disease	Pathological Conditions, Signs and Symptoms	Neoplastic Process	204	22	0.01		1	1	3	2012	2012
EGFR	1956	Intestinal metaplasia	C0334037	phenotype		Disease or Syndrome	266	24	0.01		1	1	0	1997	1997
EGFR	1956	NEVUS, EPIDERMAL (disorder)	C0334082	disease	Neoplasms	Disease or Syndrome	14	17	0.01		1	1	0	2019	2019
EGFR	1956	Intraepithelial Squamous Cell Carcinoma	C0334245	disease	Pathological Conditions, Signs and Symptoms; Neoplasms; Female Urogenital Diseases and Pregnancy Complications	Neoplastic Process	12	0	0.01		1	1	0	2018	2018
EGFR	1956	Squamous cell carcinoma, metastatic	C0334246	disease	Neoplasms	Neoplastic Process	13	0	0.01		1	1	0	2011	2011
EGFR	1956	Lymphoepithelial carcinoma	C0334254	disease	Neoplasms	Neoplastic Process	28	0	0.01		1	1	0	2006	2006
EGFR	1956	Leydig cell tumor, benign	C0334409	disease	Neoplasms; Male Urogenital Diseases; Endocrine System Diseases	Neoplastic Process	18	0	0.01		1	1	0	2001	2001
EGFR	1956	Pleomorphic Xanthoastrocytoma	C0334586	disease	Neoplasms	Neoplastic Process	42	8	0.01		1	1	1	2016	2016
EGFR	1956	Meningothelial meningioma	C0334605	disease	Neoplasms; Nervous System Diseases	Neoplastic Process	15	0	0.01		1	1	0	2009	2009
EGFR	1956	Psammomatous Meningioma	C0334607	disease	Neoplasms; Nervous System Diseases	Neoplastic Process	22	0	0.01		1	1	0	2018	2018
EGFR	1956	Non-Functioning Pituitary Gland Neoplasm	C0338078	disease	Neoplasms; Nervous System Diseases; Endocrine System Diseases	Neoplastic Process	56	2	0.01		1	1	0	2018	2018
EGFR	1956	Glaucoma, Primary Open Angle	C0339573	disease	Eye Diseases	Disease or Syndrome	383	222	0.01		1	1	0	2018	2018
EGFR	1956	Pulmonary mucormycosis	C0339962	disease	Infections	Disease or Syndrome	2	0	0.01		1	1	0	2018	2018
EGFR	1956	Stable angina	C0340288	disease	Pathological Conditions, Signs and Symptoms; Cardiovascular Diseases	Disease or Syndrome	144	8	0.01		1	1	0	2018	2018
EGFR	1956	C-cell hyperplasia of thyroid	C0342190	disease	Pathological Conditions, Signs and Symptoms; Endocrine System Diseases	Disease or Syndrome	35	16	0.01		1	1	0	2016	2016
EGFR	1956	Idiopathic hypogonadotropic hypogonadism	C0342384	disease	Endocrine System Diseases	Disease or Syndrome	82	66	0.01		1	1	0	2018	2018
EGFR	1956	Giant cell carcinoma of lung	C0345960	disease	Neoplasms	Neoplastic Process	14	0	0.01		1	1	0	2017	2017
EGFR	1956	Eccrine epithelioma	C0346027	disease		Neoplastic Process	7	0	0.01		1	1	0	2013	2013
EGFR	1956	Breast Cancer, Familial	C0346153	disease	Neoplasms; Skin and Connective Tissue Diseases	Neoplastic Process	183	91	0.01		1	1	0	2006	2006
EGFR	1956	Malignant phyllodes tumor of breast	C0346154	disease	Neoplasms; Skin and Connective Tissue Diseases	Neoplastic Process	3	1	0.01		1	1	0	2016	2016
EGFR	1956	Endometrioid carcinoma ovary	C0346163	disease	Neoplasms; Female Urogenital Diseases and Pregnancy Complications; Endocrine System Diseases	Neoplastic Process	52	35	0.01		1	1	0	2009	2009
EGFR	1956	Cervical Adenosquamous Carcinoma	C0346202	disease	Neoplasms; Female Urogenital Diseases and Pregnancy Complications	Neoplastic Process	4	1	0.01		1	1	0	2009	2009
EGFR	1956	Malignant neoplasm of cardioesophageal junction of stomach	C0346619	disease	Digestive System Diseases; Neoplasms	Neoplastic Process	26	0	0.01		1	1	0	2018	2018
EGFR	1956	Intestinal Cancer	C0346627	disease	Digestive System Diseases; Neoplasms	Neoplastic Process	89	0	0.01		1	1	0	2017	2017
EGFR	1956	Carcinomatosis of peritoneal cavity	C0346990	disease	Digestive System Diseases; Neoplasms	Neoplastic Process	107	3	0.01		1	1	1	2011	2011
EGFR	1956	Malignant Central Nervous System Neoplasm	C0348374	disease	Neoplasms; Nervous System Diseases	Neoplastic Process	21	0	0.01		1	1	0	2018	2018
EGFR	1956	Cervical intraepithelial neoplasia grade 1	C0349458	disease	Neoplasms; Female Urogenital Diseases and Pregnancy Complications	Neoplastic Process	75	1	0.01		1	1	0	2009	2009
EGFR	1956	Cervical intraepithelial neoplasia grade 2	C0349459	disease	Neoplasms; Female Urogenital Diseases and Pregnancy Complications	Neoplastic Process	77	3	0.01		1	1	0	2009	2009
EGFR	1956	Early gastric cancer	C0349530	disease	Digestive System Diseases; Neoplasms	Neoplastic Process	100	2	0.01		1	1	0	2015	2015
EGFR	1956	Brain Glioblastoma	C0349543	disease	Neoplasms; Nervous System Diseases	Neoplastic Process	4	0	0.01		1	1	0	2017	2017
EGFR	1956	Pulmonary lymphangioleiomyomatosis	C0349649	disease	Neoplasms; Immune System Diseases; Hemic and Lymphatic Diseases	Neoplastic Process	12	0	0.01		1	1	0	2018	2018
EGFR	1956	Troyer syndrome	C0393559	disease	Congenital, Hereditary, and Neonatal Diseases and Abnormalities; Nervous System Diseases	Disease or Syndrome	9	4	0.01		1	1	0	2007	2007
EGFR	1956	Early infantile epileptic encephalopathy with suppression bursts	C0393706	disease	Nervous System Diseases	Disease or Syndrome	81	10	0.01		1	1	0	2019	2019
EGFR	1956	Trousseau's syndrome	C0398359	disease		Disease or Syndrome	3	0	0.01		1	1	0	2018	2018
EGFR	1956	Thrombophilia	C0398623	disease	Hemic and Lymphatic Diseases	Disease or Syndrome	161	43	0.01		1	1	0	2006	2006
EGFR	1956	Idiopathic crescentic glomerulonephritis	C0403416	disease	Female Urogenital Diseases and Pregnancy Complications; Male Urogenital Diseases	Disease or Syndrome	80	0	0.01		1	1	0	2011	2011
EGFR	1956	Anti-Glomerular Basement Membrane Disease	C0403529	disease	Female Urogenital Diseases and Pregnancy Complications; Male Urogenital Diseases; Respiratory Tract Diseases; Immune System Diseases	Disease or Syndrome	32	3	0.01		1	1	0	2017	2017
EGFR	1956	Chronic rejection of renal transplant	C0403592	disease	Female Urogenital Diseases and Pregnancy Complications; Male Urogenital Diseases	Disease or Syndrome	64	1	0.01		1	1	0	2007	2007
EGFR	1956	Sebaceous hyperplasia	C0406484	disease	Pathological Conditions, Signs and Symptoms; Skin and Connective Tissue Diseases	Disease or Syndrome	6	0	0.01		1	1	0	2016	2016
EGFR	1956	Tubular Aggregate Myopathy	C0410207	disease	Musculoskeletal Diseases; Nervous System Diseases	Disease or Syndrome	67	5	0.01		1	1	0	2015	2015
EGFR	1956	Adamantinous Craniopharyngioma	C0431129	disease	Neoplasms	Neoplastic Process	48	6	0.01		1	1	0	2016	2016
EGFR	1956	Desmoplastic trichoepithelioma	C0432526	disease		Neoplastic Process	3	0	0.01		1	1	0	2013	2013
EGFR	1956	Respiratory distress	C0476273	phenotype	Pathological Conditions, Signs and Symptoms; Respiratory Tract Diseases	Sign or Symptom	259	16	0.01		1	1	0	2014	2014
EGFR	1956	Lymphadenopathy	C0497156	phenotype	Hemic and Lymphatic Diseases	Disease or Syndrome	277	5	0.01		1	1	0	2019	2019
EGFR	1956	Dementia	C0497327	disease	Nervous System Diseases; Mental Disorders	Mental or Behavioral Dysfunction	816	176	0.01		1	1	0	2019	2019
EGFR	1956	Necrotizing Enterocolitis	C0520459	disease	Digestive System Diseases	Disease or Syndrome	103	7	0.01		1	1	0	1997	1997
EGFR	1956	Fibrosis of bile duct	C0520571	disease	Digestive System Diseases	Disease or Syndrome	13	0	0.01		1	1	0	2014	2014
EGFR	1956	Sleep Apnea, Obstructive	C0520679	disease	Respiratory Tract Diseases; Nervous System Diseases	Disease or Syndrome	480	105	0.01		1	1	0	2013	2013
EGFR	1956	Hereditary pyropoikilocytosis	C0520739	disease	Congenital, Hereditary, and Neonatal Diseases and Abnormalities; Hemic and Lymphatic Diseases	Disease or Syndrome	47	23	0.01		1	1	0	2012	2012
EGFR	1956	Gastrointestinal mucositis	C0521585	disease	Digestive System Diseases; Stomatognathic Diseases	Disease or Syndrome	98	19	0.01		1	1	0	2018	2018
EGFR	1956	Peritoneal Fibrosis	C0521607	disease	Pathological Conditions, Signs and Symptoms; Digestive System Diseases	Disease or Syndrome	104	0	0.01		1	1	0	2017	2017
EGFR	1956	Bilateral cataracts (disorder)	C0521707	disease	Eye Diseases	Disease or Syndrome	166	37	0.01		1	1	0	1999	1999
EGFR	1956	Metabolic Syndrome X	C0524620	disease	Nutritional and Metabolic Diseases	Disease or Syndrome	1125	591	0.01		1	1	0	2019	2019
EGFR	1956	Hepatitis C, Chronic	C0524910	disease	Digestive System Diseases; Infections	Disease or Syndrome	430	80	0.01		1	1	1	2017	2017
EGFR	1956	Recurrent Carcinoma	C0549379	disease	Neoplasms	Neoplastic Process	18	0	0.01		0	1	0	2018	2018
EGFR	1956	Cerebral metastasis	C0555278	disease		Neoplastic Process	16	0	0.01		1	1	0	2009	2009
EGFR	1956	Congenital scoliosis	C0559260	disease	Musculoskeletal Diseases	Congenital Abnormality	21	7	0.01		1	1	0	2018	2018
EGFR	1956	Liver calculus	C0574143	disease		Disease or Syndrome	45	0	0.01		1	1	0	2015	2015
EGFR	1956	Leukemogenesis	C0598766	disease	Pathological Conditions, Signs and Symptoms; Neoplasms	Neoplastic Process	996	25	0.01		1	1	0	2003	2003
EGFR	1956	Sentinel node (disorder)	C0677944	disease		Disease or Syndrome	130	5	0.01		1	1	1	2011	2011
EGFR	1956	Stage II Colorectal Cancer	C0677948	disease	Digestive System Diseases; Neoplasms	Neoplastic Process	33	0	0.01		1	1	0	2013	2013
EGFR	1956	Secondary malignant neoplasm of vertebral column	C0684550	disease		Neoplastic Process	15	0	0.01		1	1	0	2017	2017
EGFR	1956	Secondary malignant neoplasm of soft tissues	C0684686	group	Neoplasms	Neoplastic Process	22	0	0.01		1	1	0	2016	2016
EGFR	1956	Viral respiratory infection	C0729531	group	Infections; Respiratory Tract Diseases	Disease or Syndrome	33	0	0.01		1	1	0	2017	2017
EGFR	1956	Germ Cell Cancer	C0740345	disease	Neoplasms	Neoplastic Process	44	0	0.01		1	1	0	2002	2002
EGFR	1956	Middle Cerebral Artery Occlusion	C0740391	disease	Pathological Conditions, Signs and Symptoms; Nervous System Diseases; Cardiovascular Diseases	Acquired Abnormality	626	0	0.01		1	1	0	2020	2020
EGFR	1956	cervical cancer metastasis	C0742132	disease		Neoplastic Process	35	0	0.01		1	1	0	2008	2008
EGFR	1956	Acute Chest Syndrome	C0742343	disease	Congenital, Hereditary, and Neonatal Diseases and Abnormalities; Respiratory Tract Diseases; Hemic and Lymphatic Diseases	Disease or Syndrome	405	135	0.01		0	1	1	2008	2008
EGFR	1956	Head and neck cancer metastatic	C0744619	disease		Neoplastic Process	12	0	0.01		1	1	0	2010	2010
EGFR	1956	Primary malignant neoplasm of brain	C0750979	disease	Neoplasms; Nervous System Diseases	Neoplastic Process	41	0	0.01		1	1	0	2017	2017
EGFR	1956	Memory Loss	C0751295	phenotype	Pathological Conditions, Signs and Symptoms; Nervous System Diseases; Behavior and Behavior Mechanisms	Sign or Symptom	163	10	0.01		1	1	0	2012	2012
EGFR	1956	Genitourinary Cancer	C0751569	disease	Neoplasms; Female Urogenital Diseases and Pregnancy Complications; Male Urogenital Diseases	Neoplastic Process	60	1	0.01		1	1	0	2004	2004
EGFR	1956	Chromosome 7 ring syndrome	C0795818	disease	Pathological Conditions, Signs and Symptoms; Congenital, Hereditary, and Neonatal Diseases and Abnormalities	Disease or Syndrome	2	0	0.01		1	1	0	2006	2006
EGFR	1956	Chromosome 10, monosomy 10q	C0795839	disease	Pathological Conditions, Signs and Symptoms	Disease or Syndrome	16	4	0.01		1	1	0	2004	2004
EGFR	1956	Cleft Lip with or without Cleft Palate	C0810364	disease		Congenital Abnormality	99	50	0.01		1	1	0	2018	2018
EGFR	1956	Metastatic Endometrial Carcinoma	C0813148	disease	Neoplasms; Female Urogenital Diseases and Pregnancy Complications	Neoplastic Process	7	0	0.01		1	1	0	2015	2015
EGFR	1956	skin damage	C0849640	phenotype		Sign or Symptom	64	0	0.01		1	1	0	2019	2019
EGFR	1956	In situ cancer	C0851135	phenotype		Neoplastic Process	8	0	0.01		1	1	0	1994	1994
EGFR	1956	Carcinoma in situ of uterine cervix	C0851140	disease	Neoplasms	Neoplastic Process	117	18	0.01		1	1	0	2009	2009
EGFR	1956	Vulval cancer metastatic	C0852667	disease		Neoplastic Process	4	0	0.01		1	1	0	2019	2019
EGFR	1956	Diabetic Cardiomyopathies	C0853897	disease	Endocrine System Diseases; Cardiovascular Diseases	Disease or Syndrome	220	1	0.01		1	1	0	2019	2019
EGFR	1956	Colorectal cancer recurrent	C0854750	disease	Digestive System Diseases; Neoplasms	Neoplastic Process	16	0	0.01		1	1	0	2019	2019
EGFR	1956	Hepatoblastoma non-resectable	C0854796	disease	Neoplasms	Neoplastic Process	2	0	0.01		1	1	0	2016	2016
EGFR	1956	Rhabdoid Tumor of the Kidney	C0854917	disease	Neoplasms; Female Urogenital Diseases and Pregnancy Complications; Male Urogenital Diseases	Neoplastic Process	62	0	0.01		1	1	0	2018	2018
EGFR	1956	Metastatic Penile Cancer	C0854963	disease	Neoplasms; Male Urogenital Diseases	Neoplastic Process	1	0	0.01		1	1	0	2019	2019
EGFR	1956	Adenocarcinoma of lung, stage III	C0854987	disease		Neoplastic Process	2	0	0.01		1	1	0	2017	2017
EGFR	1956	Stage IV Lung Cancer AJCC v7	C0855005	disease		Neoplastic Process	7	0	0.01		1	1	0	2015	2015
EGFR	1956	Endothelial dysfunction	C0856169	phenotype		Disease or Syndrome	716	25	0.01		1	1	0	2020	2020
EGFR	1956	Acute GVH disease	C0856825	disease	Immune System Diseases	Disease or Syndrome	294	49	0.01		1	1	0	2018	2018
EGFR	1956	Influenza A virus infection	C0858004	disease	Infections; Respiratory Tract Diseases	Disease or Syndrome	117	1	0.01		1	1	0	2017	2017
EGFR	1956	Malignant melanoma, metastatic	C0860594	disease	Neoplasms	Neoplastic Process	29	5	0.01		1	1	0	2015	2015
EGFR	1956	Pancreatic adenocarcinoma metastatic	C0861727	disease		Neoplastic Process	32	2	0.01		1	1	0	2007	2007
EGFR	1956	Hyperkeratosis	C0870082	disease	Pathological Conditions, Signs and Symptoms; Skin and Connective Tissue Diseases	Disease or Syndrome	176	19	0.01		1	1	0	2019	2019
EGFR	1956	Sarcopenia	C0872084	phenotype	Pathological Conditions, Signs and Symptoms; Nervous System Diseases	Disease or Syndrome	164	10	0.01		1	1	0	2018	2018
EGFR	1956	Asthma chronic	C0877430	disease		Disease or Syndrome	36	0	0.01		1	1	0	2001	2001
EGFR	1956	Stromal Neoplasm	C0879615	disease	Neoplasms	Neoplastic Process	86	1	0.01		1	1	0	2008	2008
EGFR	1956	Carcinoma, Pancreatic Ductal	C0887833	disease	Digestive System Diseases; Neoplasms; Endocrine System Diseases	Neoplastic Process	82	0	0.01		1	1	0	2019	2019
EGFR	1956	Cholecystolithiasis	C0947622	disease	Digestive System Diseases	Disease or Syndrome	156	62	0.01		1	1	0	2019	2019
EGFR	1956	Acute Coronary Syndrome	C0948089	disease	Cardiovascular Diseases	Disease or Syndrome	440	139	0.01		1	1	1	2008	2008
EGFR	1956	Adenocarcinoma of liver	C0948680	disease	Digestive System Diseases; Neoplasms	Neoplastic Process	3	0	0.01		1	1	0	2018	2018
EGFR	1956	Denys-Drash Syndrome	C0950121	disease	Congenital, Hereditary, and Neonatal Diseases and Abnormalities; Neoplasms; Female Urogenital Diseases and Pregnancy Complications; Male Urogenital Diseases; Endocrine System Diseases	Disease or Syndrome	15	24	0.01		1	1	0	1997	1997
EGFR	1956	Gastrooesophageal cancer	C1112160	disease		Neoplastic Process	26	0	0.01		1	1	0	2018	2018
EGFR	1956	Bronchial dysplasia	C1112356	disease		Disease or Syndrome	8	0	0.01		1	1	0	2006	2006
EGFR	1956	Chronic systolic heart failure	C1135194	disease	Cardiovascular Diseases	Disease or Syndrome	13	0	0.01		1	1	0	2017	2017
EGFR	1956	Gestational Trophoblastic Neoplasms	C1135868	group	Neoplasms; Female Urogenital Diseases and Pregnancy Complications	Neoplastic Process	98	7	0.01		1	1	0	2000	2000
EGFR	1956	High-Grade Prostatic Intraepithelial Neoplasia	C1168327	disease	Neoplasms; Male Urogenital Diseases	Neoplastic Process	111	0	0.01		1	1	0	1994	1994
EGFR	1956	Low Grade Prostatic Intraepithelial Neoplasia	C1168328	disease	Neoplasms; Male Urogenital Diseases	Neoplastic Process	7	0	0.01		1	1	0	1994	1994
EGFR	1956	Diffuse Scleroderma	C1258104	disease	Skin and Connective Tissue Diseases	Disease or Syndrome	56	5	0.01		1	1	0	1990	1990
EGFR	1956	Dendritic Cell Sarcoma, Follicular	C1260325	disease	Neoplasms; Hemic and Lymphatic Diseases	Neoplastic Process	16	0	0.01		1	1	0	2013	2013
EGFR	1956	Traditional Serrated Adenoma	C1266025	disease	Neoplasms	Neoplastic Process	90	2	0.01		1	1	0	2009	2009
EGFR	1956	Eccrine porocarcinoma	C1266065	disease	Neoplasms	Neoplastic Process	11	11	0.01		1	1	0	2016	2016
EGFR	1956	Adenocarcinoma with neuroendocrine differentiation	C1266088	disease	Neoplasms	Neoplastic Process	4	0	0.01		1	1	0	2017	2017
EGFR	1956	Thymoma, type A	C1266091	disease	Neoplasms; Hemic and Lymphatic Diseases	Neoplastic Process	5	0	0.01		1	1	0	2019	2019
EGFR	1956	Atypical Lipoma	C1266129	disease	Neoplasms	Neoplastic Process	70	2	0.01		1	1	0	2013	2013
EGFR	1956	Atypical Teratoid Rhabdoid Tumor	C1266184	disease	Neoplasms	Neoplastic Process	84	1	0.01		1	1	0	2013	2013
EGFR	1956	Small cell glioblastoma	C1272516	disease	Neoplasms	Neoplastic Process	4	0	0.01		1	1	0	2005	2005
EGFR	1956	Multiple basal cell papillomata	C1275155	disease		Neoplastic Process	1	0	0.01		1	1	0	2014	2014
EGFR	1956	Acute interstitial pneumonia	C1279945	disease	Respiratory Tract Diseases	Disease or Syndrome	88	8	0.01		1	1	0	2011	2011
EGFR	1956	Disorder of skull	C1290854	group	Musculoskeletal Diseases	Disease or Syndrome	2	0	0.01		1	1	0	2010	2010
EGFR	1956	Inflammatory disorder	C1290884	group	Pathological Conditions, Signs and Symptoms	Disease or Syndrome	391	8	0.01		1	1	0	2017	2017
EGFR	1956	Chronic myeloproliferative disorder	C1292778	disease	Neoplasms; Hemic and Lymphatic Diseases	Neoplastic Process	366	47	0.01		1	1	0	2017	2017
EGFR	1956	After-cataract	C1306068	disease	Eye Diseases	Disease or Syndrome	22	2	0.01		1	1	0	2011	2011
EGFR	1956	Botryoid-Type Embryonal Rhabdomyosarcoma	C1306573	disease	Neoplasms	Neoplastic Process	3	0	0.01		1	1	0	2007	2007
EGFR	1956	Papillary Renal Cell Carcinoma	C1306837	disease	Neoplasms; Female Urogenital Diseases and Pregnancy Complications; Male Urogenital Diseases	Neoplastic Process	223	3	0.01		1	1	0	2010	2010
EGFR	1956	Asthmatic bronchitis	C1319018	disease	Infections; Respiratory Tract Diseases; Immune System Diseases	Disease or Syndrome	2	0	0.01		1	1	0	2006	2006
EGFR	1956	Squamous cell carcinoma of pharynx	C1319317	disease	Neoplasms; Stomatognathic Diseases; Otorhinolaryngologic Diseases	Neoplastic Process	14	4	0.01		1	1	0	2005	2005
EGFR	1956	Adenocarcinoma of the gastroesophageal junction	C1332166	disease	Digestive System Diseases; Neoplasms	Neoplastic Process	32	6	0.01		1	1	0	2017	2017
EGFR	1956	Adult Anaplastic Large Cell Lymphoma	C1332182	disease	Neoplasms; Immune System Diseases; Hemic and Lymphatic Diseases	Neoplastic Process	128	2	0.01		1	1	0	2019	2019
EGFR	1956	Adult Astrocytic Tumor	C1332183	disease	Neoplasms	Neoplastic Process	19	0	0.01		1	1	0	1993	1993
EGFR	1956	Adult Brain Glioblastoma	C1332187	disease		Neoplastic Process	4	0	0.01		1	1	0	2017	2017
EGFR	1956	Adult Clear Cell Sarcoma of Soft Parts	C1332198	disease	Neoplasms	Neoplastic Process	10	0	0.01		1	1	0	2004	2004
EGFR	1956	Adult Type Ovarian Granulosa Cell Tumor	C1332218	disease	Neoplasms; Female Urogenital Diseases and Pregnancy Complications; Endocrine System Diseases	Neoplastic Process	10	1	0.01		1	1	0	2014	2014
EGFR	1956	Adenocarcinoma of ampulla of Vater	C1332243	disease	Neoplasms	Neoplastic Process	15	1	0.01		1	1	0	2018	2018
EGFR	1956	Barrett's Adenocarcinoma	C1332460	disease		Neoplastic Process	31	0	0.01		1	1	0	2010	2010
EGFR	1956	Small cell neuroendocrine carcinoma of bladder	C1332564	disease	Neoplasms	Neoplastic Process	2	0	0.01		1	1	0	2007	2007
EGFR	1956	Calcifying Fibrous Pseudotumor	C1332833	disease		Neoplastic Process	5	0	0.01		1	1	0	2007	2007
EGFR	1956	Cerebellar Glioblastoma	C1332899	disease		Neoplastic Process	6	0	0.01		1	1	0	2019	2019
EGFR	1956	Cervical Squamous Intraepithelial Neoplasia	C1332922	disease	Pathological Conditions, Signs and Symptoms; Neoplasms; Female Urogenital Diseases and Pregnancy Complications	Neoplastic Process	109	3	0.01		1	1	1	1990	1990
EGFR	1956	Childhood Anaplastic Large Cell Lymphoma	C1332942	disease	Neoplasms; Immune System Diseases; Hemic and Lymphatic Diseases	Neoplastic Process	130	2	0.01		1	1	0	2019	2019
EGFR	1956	Childhood Clear Cell Sarcoma of Soft Parts	C1332964	disease	Neoplasms	Neoplastic Process	10	0	0.01		1	1	0	2004	2004
EGFR	1956	Congenital Mesoblastic Nephroma	C1332965	disease	Neoplasms; Female Urogenital Diseases and Pregnancy Complications; Male Urogenital Diseases	Neoplastic Process	42	5	0.01		1	1	0	2018	2018
EGFR	1956	Childhood Pilocytic Astrocytoma	C1332995	disease	Neoplasms	Neoplastic Process	97	10	0.01		1	1	0	2009	2009
EGFR	1956	Esophageal Basaloid Carcinoma	C1333443	disease	Digestive System Diseases; Neoplasms	Neoplastic Process	3	0	0.01		1	1	0	2012	2012
EGFR	1956	Ethmoid Sinus Adenocarcinoma	C1333472	disease		Neoplastic Process	2	0	0.01		1	1	0	2006	2006
EGFR	1956	Gastric Gastrointestinal Stromal Tumor	C1333768	disease	Digestive System Diseases; Neoplasms	Neoplastic Process	11	1	0.01		1	1	0	2008	2008
EGFR	1956	Barretts esophagus with high grade dysplasia	C1334003	disease	Digestive System Diseases; Neoplasms	Disease or Syndrome	12	0	0.01		1	1	0	2008	2008
EGFR	1956	High Grade Sarcoma	C1334008	disease		Neoplastic Process	9	0	0.01		1	1	0	2018	2018
EGFR	1956	Invasive Apocrine Breast Carcinoma	C1334272	disease		Neoplastic Process	2	0	0.01		1	1	0	2010	2010
EGFR	1956	Infiltrating Bladder Urothelial Carcinoma	C1334281	disease		Neoplastic Process	10	0	0.01		1	1	0	1994	1994
EGFR	1956	Malignant Mixed Mesodermal (Mullerian) Tumor	C1334603	disease	Neoplasms	Neoplastic Process	12	0	0.01		1	1	0	1996	1996
EGFR	1956	Malignant Phyllodes Tumor of Prostate	C1334615	disease	Neoplasms; Male Urogenital Diseases	Neoplastic Process	4	0	0.01		1	1	0	2007	2007
EGFR	1956	Neuroblastic tumors	C1334953	disease	Neoplasms	Neoplastic Process	73	2	0.01		1	1	0	2011	2011
EGFR	1956	Mucoepidermoid carcinoma of parotid gland	C1335363	disease		Neoplastic Process	2	0	0.01		1	1	0	2008	2008
EGFR	1956	periampullary adenocarcinoma	C1335377	disease	Digestive System Diseases; Neoplasms	Neoplastic Process	8	0	0.01		1	1	0	2012	2012
EGFR	1956	Prostate Phyllodes Tumor	C1335409	disease	Neoplasms; Male Urogenital Diseases	Neoplastic Process	3	0	0.01		1	1	0	2007	2007
EGFR	1956	Primary Carcinoma	C1335475	phenotype	Neoplasms	Neoplastic Process	25	2	0.01		1	1	0	2000	2000
EGFR	1956	Recurrent Head and Neck Carcinoma	C1335703	disease		Neoplastic Process	4	0	0.01		1	1	0	2013	2013
EGFR	1956	Solid pseudopapillary tumour of the pancreas	C1336030	disease	Digestive System Diseases; Neoplasms; Endocrine System Diseases	Neoplastic Process	9	1	0.01		1	1	1	2018	2018
EGFR	1956	Sporadic Breast Carcinoma	C1336076	disease	Neoplasms; Skin and Connective Tissue Diseases	Neoplastic Process	184	46	0.01		1	1	0	2006	2006
EGFR	1956	Squamous Lung Dysplasia	C1336084	disease	Neoplasms; Respiratory Tract Diseases	Neoplastic Process	8	0	0.01		1	1	0	2006	2006
EGFR	1956	Stage IA Lung Adenocarcinoma AJCC v7	C1336117	disease		Neoplastic Process	7	3	0.01		1	1	3	2017	2017
EGFR	1956	Stage IB Lung Adenocarcinoma AJCC v7	C1336137	disease		Neoplastic Process	2	0	0.01		1	1	0	2014	2014
EGFR	1956	Supratentorial Embryonal Tumor, Not Otherwise Specified	C1336538	disease	Neoplasms; Nervous System Diseases	Neoplastic Process	22	4	0.01		1	1	0	2009	2009
EGFR	1956	Endometrial Endometrioid Adenocarcinoma	C1336905	disease	Neoplasms; Female Urogenital Diseases and Pregnancy Complications; Endocrine System Diseases	Neoplastic Process	53	0	0.01		1	1	0	2012	2012
EGFR	1956	Well Differentiated Pancreatic Endocrine Tumor	C1337011	disease	Digestive System Diseases; Neoplasms; Endocrine System Diseases	Neoplastic Process	117	3	0.01		1	1	0	2018	2018
EGFR	1956	Eccrine Papillary Adenocarcinoma	C1367774	disease		Neoplastic Process	4	0	0.01		1	1	0	2011	2011
EGFR	1956	Digital papillary eccrine carcinoma of skin	C1367789	disease		Neoplastic Process	4	0	0.01		1	1	0	2011	2011
EGFR	1956	Pineal parenchymal tumor of intermediate differentiation	C1367859	disease	Neoplasms; Nervous System Diseases	Neoplastic Process	1	0	0.01		1	1	0	2010	2010
EGFR	1956	Mature Teratoma	C1368910	disease	Neoplasms	Neoplastic Process	8	0	0.01		1	1	0	2002	2002
EGFR	1956	Anal cancer metastatic	C1369136	disease		Neoplastic Process	2	0	0.01		1	1	0	2015	2015
EGFR	1956	Ovarian Granulosa Cell Tumor	C1370419	disease	Neoplasms; Female Urogenital Diseases and Pregnancy Complications; Endocrine System Diseases	Neoplastic Process	23	3	0.01		1	1	0	2014	2014
EGFR	1956	Liposarcoma, well differentiated	C1370889	disease	Neoplasms	Neoplastic Process	54	0	0.01		1	1	0	2013	2013
EGFR	1956	Stage IV Nasopharyngeal Carcinoma	C1377919	disease	Neoplasms; Stomatognathic Diseases; Otorhinolaryngologic Diseases	Neoplastic Process	16	1	0.01		1	1	0	2019	2019
EGFR	1956	Metastatic Carcinoma	C1384494	group	Pathological Conditions, Signs and Symptoms; Neoplasms	Neoplastic Process	57	2	0.01		1	1	0	2000	2000
EGFR	1956	Vascular lesions	C1402315	disease		Disease or Syndrome	111	9	0.01		1	1	0	2018	2018
EGFR	1956	Pulmonary Histiocytosis X	C1455705	disease	Respiratory Tract Diseases; Hemic and Lymphatic Diseases	Disease or Syndrome	9	2	0.01		1	1	0	2017	2017
EGFR	1956	Drug Dependence	C1510472	group	Chemically-Induced Disorders; Mental Disorders	Mental or Behavioral Dysfunction	248	31	0.01		1	1	0	2013	2013
EGFR	1956	Autism Spectrum Disorders	C1510586	disease	Mental Disorders	Mental or Behavioral Dysfunction	1071	331	0.01		1	1	0	2016	2016
EGFR	1956	Testicular Intratubular Germ Cell Neoplasia, Unclassified	C1515286	disease		Neoplastic Process	1	0	0.01		1	1	0	2010	2010
EGFR	1956	Low Grade Cervical Squamous Intraepithelial Neoplasia	C1518005	disease	Pathological Conditions, Signs and Symptoms; Neoplasms; Female Urogenital Diseases and Pregnancy Complications	Neoplastic Process	8	0	0.01		1	1	0	2014	2014
EGFR	1956	Phototoxicity	C1527358	disease	Skin and Connective Tissue Diseases	Disease or Syndrome	52	0	0.01		1	1	0	2017	2017
EGFR	1956	Eccrine Poroma	C1533161	disease	Neoplasms	Neoplastic Process	11	0	0.01		1	1	0	2016	2016
EGFR	1956	Alport Syndrome	C1567741	disease	Congenital, Hereditary, and Neonatal Diseases and Abnormalities; Female Urogenital Diseases and Pregnancy Complications; Skin and Connective Tissue Diseases; Male Urogenital Diseases	Disease or Syndrome	51	314	0.01		1	1	0	2017	2017
EGFR	1956	Adenocarcinoma, Endometrioid	C1569637	disease	Neoplasms; Female Urogenital Diseases and Pregnancy Complications; Endocrine System Diseases	Neoplastic Process	130	4	0.01		1	1	0	2011	2011
EGFR	1956	HER-2 positive breast cancer	C1699634	disease		Neoplastic Process	18	1	0.01		1	1	0	2019	2019
EGFR	1956	Grade I Astrocytoma	C1704230	disease	Neoplasms	Neoplastic Process	35	0	0.01		1	1	0	2007	2007
EGFR	1956	Uterine Corpus Carcinosarcoma	C1704376	disease		Neoplastic Process	33	0	0.01		1	1	0	2013	2013
EGFR	1956	NUT midline carcinoma	C1707291	disease	Neoplasms	Neoplastic Process	33	0	0.01		1	1	0	2018	2018
EGFR	1956	Intimal sarcoma	C1708550	disease	Neoplasms	Neoplastic Process	7	1	0.01		1	1	0	2010	2010
EGFR	1956	mucoepidermoid carcinoma of lung	C1708778	disease	Neoplasms	Neoplastic Process	4	0	0.01		1	1	0	2008	2008
EGFR	1956	Sarcomatoid carcinoma of the lung	C1708781	disease	Neoplasms; Respiratory Tract Diseases	Neoplastic Process	11	0	0.01		1	1	0	2012	2012
EGFR	1956	Non-Neoplastic Disorder	C1709246	disease	Pathological Conditions, Signs and Symptoms	Disease or Syndrome	50	0	0.01		1	1	0	1990	1990
EGFR	1956	Satellite Nodule	C1710016	disease		Neoplastic Process	10	0	0.01		1	1	0	2012	2012
EGFR	1956	Sinonasal undifferentiated carcinoma	C1710096	disease	Neoplasms; Respiratory Tract Diseases; Otorhinolaryngologic Diseases	Neoplastic Process	11	8	0.01		1	1	0	2009	2009
EGFR	1956	carcinosarcoma of lung	C1711276	disease	Neoplasms	Neoplastic Process	1	0	0.01		1	1	0	2013	2013
EGFR	1956	Other stomatitis and mucositis (ulcerative)	C1719528	disease		Disease or Syndrome	1	0	0.01		1	1	0	2015	2015
EGFR	1956	Progression of adenocarcinoma	C1735635	disease		Neoplastic Process	4	0	0.01		1	1	0	2005	2005
EGFR	1956	THYROID CARCINOMA, SPORADIC MEDULLARY	C1833929	disease		Neoplastic Process	22	11	0.01		1	1	0	1997	1997
EGFR	1956	MYELOPROLIFERATIVE SYNDROME, TRANSIENT	C1834582	disease	Congenital, Hereditary, and Neonatal Diseases and Abnormalities; Nervous System Diseases; Hemic and Lymphatic Diseases	Neoplastic Process	105	9	0.01		1	1	0	2015	2015
EGFR	1956	IMMUNE SUPPRESSION	C1840264	phenotype		Disease or Syndrome	222	3	0.01		1	1	0	2015	2015
EGFR	1956	Laryngeal cleft	C1840311	disease	Congenital, Hereditary, and Neonatal Diseases and Abnormalities	Congenital Abnormality	72	4	0.01		1	1	0	2019	2019
EGFR	1956	Hidradenitis suppurativa, familial	C1840560	disease	Infections; Skin and Connective Tissue Diseases	Disease or Syndrome	5	0	0.01		1	1	0	2019	2019
EGFR	1956	DOSAGE-SENSITIVE SEX REVERSAL	C1848296	disease	Congenital, Hereditary, and Neonatal Diseases and Abnormalities; Female Urogenital Diseases and Pregnancy Complications; Male Urogenital Diseases; Endocrine System Diseases	Disease or Syndrome	159	12	0.01		1	1	0	2017	2017
EGFR	1956	Recurrent skin infections	C1853193	phenotype	Infections; Skin and Connective Tissue Diseases	Disease or Syndrome	95	2	0.01		1	1	0	2019	2019
EGFR	1956	Prostate Cancer, Hereditary, 7	C1853195	disease	Neoplasms; Male Urogenital Diseases	Neoplastic Process	59	11	0.01		1	1	0	2017	2017
EGFR	1956	NONAKA MYOPATHY	C1853926	disease	Congenital, Hereditary, and Neonatal Diseases and Abnormalities; Musculoskeletal Diseases; Nervous System Diseases	Disease or Syndrome	132	81	0.01		1	1	0	2011	2011
EGFR	1956	CATARACT, ANTERIOR POLAR	C1855179	disease	Eye Diseases	Disease or Syndrome	125	27	0.01		0	1	0	2006	2006
EGFR	1956	Renal hemangioblastoma	C1860392	disease		Neoplastic Process	2	0	0.01		1	1	0	2013	2013
EGFR	1956	Ankyloblepharon filiforme adnatum and cleft palate	C1862866	disease	Congenital, Hereditary, and Neonatal Diseases and Abnormalities; Eye Diseases; Musculoskeletal Diseases; Stomatognathic Diseases	Congenital Abnormality	1	0	0.01		1	1	0	2013	2013
EGFR	1956	Neutrophilic panniculitis	C1868810	disease	Skin and Connective Tissue Diseases	Disease or Syndrome	3	0	0.01		1	1	0	2019	2019
EGFR	1956	Precursor Cell Lymphoblastic Leukemia Lymphoma	C1961102	disease	Neoplasms; Immune System Diseases; Hemic and Lymphatic Diseases	Neoplastic Process	879	168	0.01		1	1	0	2017	2017
EGFR	1956	Tubulointerstitial fibrosis	C1969372	phenotype		Disease or Syndrome	328	0	0.01		1	1	0	2017	2017
EGFR	1956	Low grade glioma	C1997217	disease	Neoplasms	Neoplastic Process	85	10	0.01		1	1	0	1999	1999
EGFR	1956	Glassy cell carcinoma of the cervix	C2012072	disease	Neoplasms; Female Urogenital Diseases and Pregnancy Complications	Neoplastic Process	1	0	0.01		1	1	0	2016	2016
EGFR	1956	Postmenopausal endometrium	C2112532	disease		Disease or Syndrome	15	0	0.01		1	1	0	2007	2007
EGFR	1956	Solitary Pulmonary Nodule	C2350019	disease	Respiratory Tract Diseases	Neoplastic Process	25	0	0.01		1	1	0	2018	2018
EGFR	1956	Idiopathic Interstitial Pneumonias	C2350236	disease	Respiratory Tract Diseases	Disease or Syndrome	64	4	0.01		1	1	0	2017	2017
EGFR	1956	Subacute cutaneous lupus	C2362320	disease		Disease or Syndrome	4	0	0.01		1	1	0	2019	2019
EGFR	1956	Discomfort	C2364135	phenotype		Sign or Symptom	2	0	0.01		1	1	0	2020	2020
EGFR	1956	SPHEROCYTOSIS, TYPE 1 (disorder)	C2674218	disease	Congenital, Hereditary, and Neonatal Diseases and Abnormalities; Hemic and Lymphatic Diseases	Disease or Syndrome	48	16	0.01		1	1	0	2013	2013
EGFR	1956	Poroma	C2717981	disease	Neoplasms	Neoplastic Process	9	0	0.01		1	1	0	2016	2016
EGFR	1956	Acrospiroma	C2718092	disease	Neoplasms	Neoplastic Process	12	0	0.01		1	1	0	2010	2010
EGFR	1956	Bile acid malabsorption	C2747802	disease	Digestive System Diseases; Nutritional and Metabolic Diseases	Disease or Syndrome	9	0	0.01		1	1	0	2015	2015
EGFR	1956	HPV positive oropharyngeal squamous cell carcinoma	C2828150	disease		Neoplastic Process	25	0	0.01		1	1	0	2015	2015
EGFR	1956	Apocrine intraductal carcinoma	C2919426	disease		Neoplastic Process	1	0	0.01		1	1	0	2016	2016
EGFR	1956	Split hand foot deformity 1	C2931019	disease	Congenital, Hereditary, and Neonatal Diseases and Abnormalities; Musculoskeletal Diseases	Congenital Abnormality	71	8	0.01		1	1	0	2006	2006
EGFR	1956	Urachal cancer	C2931202	disease	Neoplasms; Female Urogenital Diseases and Pregnancy Complications; Male Urogenital Diseases	Disease or Syndrome	19	0	0.01		1	1	0	2016	2016
EGFR	1956	Gestational trophoblastic disease	C2931618	disease	Neoplasms; Female Urogenital Diseases and Pregnancy Complications	Disease or Syndrome	75	0	0.01		1	1	0	2000	2000
EGFR	1956	Amelogenesis imperfecta nephrocalcinosis	C2931783	disease	Congenital, Hereditary, and Neonatal Diseases and Abnormalities; Nutritional and Metabolic Diseases; Female Urogenital Diseases and Pregnancy Complications; Male Urogenital Diseases; Stomatognathic Diseases	Disease or Syndrome	19	17	0.01		1	1	0	2017	2017
EGFR	1956	Opitz GBBB Syndrome, X-Linked	C2936904	disease	Congenital, Hereditary, and Neonatal Diseases and Abnormalities; Female Urogenital Diseases and Pregnancy Complications; Musculoskeletal Diseases; Male Urogenital Diseases; Stomatognathic Diseases	Disease or Syndrome	79	24	0.01		1	1	0	2019	2019
EGFR	1956	Prostatic Hyperplasia	C2937421	disease	Male Urogenital Diseases	Disease or Syndrome	112	1	0.01		1	1	0	2006	2006
EGFR	1956	Endometrial sarcoma	C2959547	disease	Neoplasms; Female Urogenital Diseases and Pregnancy Complications	Neoplastic Process	6	0	0.01		1	1	0	2007	2007
EGFR	1956	Reactivation of hepatitis B viral hepatitis	C2960634	disease	Digestive System Diseases; Infections	Disease or Syndrome	4	0	0.01		1	1	0	2019	2019
EGFR	1956	Stage I Lung Cancer AJCC v6	C2981344	disease		Neoplastic Process	13	0	0.01		1	1	0	2012	2012
EGFR	1956	Stage IV Lung Cancer AJCC v6	C2981352	disease		Neoplastic Process	7	0	0.01		1	1	0	2015	2015
EGFR	1956	Early-Stage Breast Carcinoma	C2986665	disease	Neoplasms; Skin and Connective Tissue Diseases	Neoplastic Process	142	7	0.01		1	1	0	2012	2012
EGFR	1956	Intramucosal Adenocarcinoma	C2987120	disease	Neoplasms	Neoplastic Process	15	0	0.01		1	1	0	2010	2010
EGFR	1956	Esophageal Spindle Cell Carcinoma	C2987252	disease	Digestive System Diseases; Neoplasms	Neoplastic Process	15	0	0.01		1	1	0	2013	2013
EGFR	1956	Stage II Colorectal Cancer AJCC v7	C3146252	disease		Neoplastic Process	32	0	0.01		1	1	0	2013	2013
EGFR	1956	Intraductal papillary mucinous neoplasm	C3160815	disease		Neoplastic Process	50	2	0.01		1	1	0	2008	2008
EGFR	1956	Nonalcoholic Steatohepatitis	C3241937	disease	Digestive System Diseases	Disease or Syndrome	434	17	0.01		1	1	0	2016	2016
EGFR	1956	HYDATIDIFORM MOLE, RECURRENT, 1	C3463897	disease		Disease or Syndrome	66	14	0.01		1	1	0	2017	2017
EGFR	1956	Periodontal inflammation	C3495798	disease		Disease or Syndrome	82	2	0.01		1	1	0	2019	2019
EGFR	1956	Ovarian clear cell carcinoma	C3544205	disease		Neoplastic Process	103	0	0.01		1	1	0	2018	2018
EGFR	1956	Breast cancer, lobular	C3549742	disease	Neoplasms	Neoplastic Process	25	1	0.01		1	1	0	2015	2015
EGFR	1956	Neutrophilia (disorder)	C3665444	disease	Pathological Conditions, Signs and Symptoms; Hemic and Lymphatic Diseases	Disease or Syndrome	150	1	0.01		1	1	0	2020	2020
EGFR	1956	Neutrophilic folliculitis	C3665918	disease		Disease or Syndrome	1	0	0.01		1	1	0	2005	2005
EGFR	1956	Thymus Neoplasms	C3714644	group	Neoplasms; Hemic and Lymphatic Diseases	Neoplastic Process	31	1	0.01		1	1	0	2002	2002
EGFR	1956	Intellectual Disability	C3714756	group	Pathological Conditions, Signs and Symptoms; Nervous System Diseases; Mental Disorders; Behavior and Behavior Mechanisms	Mental or Behavioral Dysfunction	2165	159	0.01		1	1	0	2017	2017
EGFR	1956	Isolated somatotropin deficiency	C3714796	disease		Disease or Syndrome	168	27	0.01		1	1	0	2014	2014
EGFR	1956	PACHYONYCHIA CONGENITA 3	C3714948	disease		Disease or Syndrome	209	20	0.01		1	1	0	2017	2017
EGFR	1956	High grade serous carcinoma	C3839280	disease		Neoplastic Process	118	1	0.01		1	1	0	2017	2017
EGFR	1956	Primary mucoepidermoid carcinoma of lung	C3854329	disease		Neoplastic Process	1	0	0.01		1	1	0	2008	2008
EGFR	1956	Primary adenocarcinoma of lung	C3873341	disease	Neoplasms	Neoplastic Process	1	0	0.01		1	1	0	2016	2016
EGFR	1956	Renal cyst	C3887499	phenotype	Pathological Conditions, Signs and Symptoms; Neoplasms; Female Urogenital Diseases and Pregnancy Complications; Male Urogenital Diseases	Disease or Syndrome	170	17	0.01		1	1	0	1998	1998
EGFR	1956	Central Nervous System Embryonal Tumor, Not Otherwise Specified	C3887678	disease	Neoplasms	Neoplastic Process	13	2	0.01		1	1	0	2013	2013
EGFR	1956	Deuteranomaly	C3887938	disease	Pathological Conditions, Signs and Symptoms; Eye Diseases; Nervous System Diseases	Disease or Syndrome	92	10	0.01		1	1	0	2017	2017
EGFR	1956	Pancreatic toxicity	C3888789	disease		Disease or Syndrome	8	2	0.01		1	1	0	2019	2019
EGFR	1956	Intestinal-Type Sinonasal Adenocarcinoma	C3898709	disease		Neoplastic Process	6	0	0.01		1	1	0	2012	2012
EGFR	1956	Childhood Pleomorphic Xanthoastrocytoma	C3899645	disease		Neoplastic Process	42	7	0.01		1	1	1	2016	2016
EGFR	1956	Bronchial carcinoid	C4013426	disease		Neoplastic Process	7	0	0.01		1	1	0	2018	2018
EGFR	1956	Acute disseminated intravascular coagulation	C4023149	disease	Hemic and Lymphatic Diseases	Disease or Syndrome	1	0	0.01		1	1	0	2018	2018
EGFR	1956	Neuroepithelioma	C4048305	disease		Neoplastic Process	28	0	0.01		1	1	0	2004	2004
EGFR	1956	Grade III Chondrosarcoma	C4054891	disease	Neoplasms	Neoplastic Process	9	0	0.01		1	1	0	2019	2019
EGFR	1956	Fibromatosis, Palmar	C4085370	disease	Neoplasms; Skin and Connective Tissue Diseases; Musculoskeletal Diseases	Disease or Syndrome	6	0	0.01		1	1	0	1997	1997
EGFR	1956	Primary adenocarcinoma of lower third of esophagus due to Barrett esophagus	C4283978	disease		Neoplastic Process	31	0	0.01		1	1	0	2010	2010
EGFR	1956	Recurrent Lung Non-Squamous Non-Small Cell Carcinoma	C4288304	disease		Neoplastic Process	1	0	0.01		1	1	0	2019	2019
EGFR	1956	Metastatic Lung Non-Squamous Non-Small Cell Carcinoma	C4288755	disease		Neoplastic Process	2	0	0.01		1	1	0	2012	2012
EGFR	1956	Epithelioid glioblastoma	C4289580	disease		Neoplastic Process	24	3	0.01		1	1	1	2016	2016
EGFR	1956	Epileptic Seizures	C4317109	phenotype	Pathological Conditions, Signs and Symptoms; Nervous System Diseases	Disease or Syndrome	250	7	0.01		1	1	0	2018	2018
EGFR	1956	Fibromatosis-like metaplastic carcinoma	C4518223	disease		Neoplastic Process	1	0	0.01		1	1	0	2014	2014
EGFR	1956	Clear cell papillary renal cell carcinoma	C4518333	disease	Neoplasms; Female Urogenital Diseases and Pregnancy Complications; Male Urogenital Diseases	Neoplastic Process	19	0	0.01		1	1	0	2016	2016
EGFR	1956	Stage 0 Breast Cancer AJCC v6 and v7	C4520821	disease	Neoplasms; Skin and Connective Tissue Diseases	Neoplastic Process	41	8	0.01		1	1	0	2004	2004
EGFR	1956	Congenital atresia of extrahepatic bile duct	C4520983	disease	Congenital, Hereditary, and Neonatal Diseases and Abnormalities; Digestive System Diseases	Congenital Abnormality	172	19	0.01		1	1	0	2015	2015
EGFR	1956	Complete Trisomy 21 Syndrome	C4521042	disease	Pathological Conditions, Signs and Symptoms; Congenital, Hereditary, and Neonatal Diseases and Abnormalities; Nervous System Diseases	Disease or Syndrome	669	77	0.01		1	1	0	2017	2017
EGFR	1956	Stage I Lung Cancer AJCC v7	C4521966	disease		Neoplastic Process	13	0	0.01		1	1	0	2012	2012
EGFR	1956	Invasive Mucinous Lung Adenocarcinoma	C4522160	disease	Neoplasms	Neoplastic Process	3	0	0.01		1	1	0	2018	2018
EGFR	1956	MSI-high	C4523846	disease		Neoplastic Process	83	9	0.01		1	1	0	2019	2019
EGFR	1956	Recurrent Head and Neck Squamous Cell Carcinoma	C4524839	disease	Neoplasms	Neoplastic Process	10	0	0.01		1	1	0	2017	2017
EGFR	1956	Refractory Neuroblastoma	C4525059	disease	Neoplasms	Neoplastic Process	6	0	0.01		1	1	0	2016	2016
EGFR	1956	Stage I Lung Cancer AJCC v8	C4526713	disease		Neoplastic Process	13	0	0.01		1	1	0	2012	2012
EGFR	1956	Stage IV Lung Cancer AJCC v8	C4526725	disease		Neoplastic Process	7	0	0.01		1	1	0	2015	2015
EGFR	1956	Malignant Neoplasm of Lung - Multiple Primary Sites	C4528576	disease		Neoplastic Process	2	0	0.01		1	1	0	2007	2007
EGFR	1956	Devil Facial Tumor Disease	C4528699	disease		Neoplastic Process	2	0	0.01		1	1	0	2019	2019
EGFR	1956	Fatty Liver Disease	C4529962	disease		Disease or Syndrome	741	81	0.01		1	1	0	2018	2018
EGFR	1956	Mucinous gastric carcinoma	C4531083	disease		Neoplastic Process	15	0	0.01		1	1	0	2009	2009
EGFR	1956	Primary osteosarcoma	C4543929	disease	Neoplasms	Neoplastic Process	28	0	0.01		1	1	0	2004	2004
EGFR	1956	Stage 0is Bladder Urothelial Carcinoma AJCC v6 and v7	C4551642	disease	Neoplasms	Neoplastic Process	3	0	0.01		1	1	0	2018	2018
EGFR	1956	Keratoderma, Palmoplantar	C4551675	disease	Congenital, Hereditary, and Neonatal Diseases and Abnormalities; Skin and Connective Tissue Diseases	Disease or Syndrome	165	19	0.01		1	1	0	2017	2017
EGFR	1956	Adrenal Gland Pheochromocytoma	C4551683	disease	Neoplasms; Endocrine System Diseases	Neoplastic Process	416	50	0.01		1	1	0	2003	2003
EGFR	1956	Stage IIB Cervical Cancer AJCC v6 and v7	C4551868	disease		Neoplastic Process	2	0	0.01		1	1	0	2003	2003
EGFR	1956	Miscarriage	C4552766	disease	Female Urogenital Diseases and Pregnancy Complications	Disease or Syndrome	426	56	0.01		1	1	0	2017	2017
EGFR	1956	Stage IV Ovarian Cancer AJCC v8	C4553703	disease		Neoplastic Process	2	0	0.01		1	1	0	2000	2000
EGFR	1956	Childhood Brain Glioblastoma	C4554065	disease		Neoplastic Process	4	0	0.01		1	1	0	2017	2017
EGFR	1956	Advanced Bile Duct Carcinoma	C4684880	disease		Neoplastic Process	19	0	0.01		1	1	0	2015	2015
EGFR	1956	Atherosclerotic lesion	C4703473	disease	Cardiovascular Diseases	Disease or Syndrome	253	0	0.01		1	1	0	2017	2017
EGFR	1956	Mantle cell lymphoma	C4721414	disease	Neoplasms; Immune System Diseases; Hemic and Lymphatic Diseases	Neoplastic Process	466	19	0.01		1	1	0	2016	2016
EGFR	1956	Ovarian cancer stage IV	C4721779	disease		Neoplastic Process	51	0	0.01		1	1	0	2000	2000
EGFR	1956	Stage IV Ovarian Cancer AJCC v6 and v7	C4721780	disease		Neoplastic Process	2	0	0.01		1	1	0	2000	2000
EGFR	1956	Brain Ependymoma	C4723619	disease	Neoplasms	Neoplastic Process	8	0	0.01		1	1	0	2006	2006
EGFR	1956	Metastatic Malignant Neoplasm in the Viscera	C4725861	disease		Neoplastic Process	30	2	0.01		0	1	1	1997	1997
EGFR	1956	Advanced Renal Cell Carcinoma	C4727069	disease		Neoplastic Process	27	0	0.01		1	1	0	1989	1989
EGFR	1956	Metastatic Lung Carcinoma	C4727087	disease		Neoplastic Process	10	0	0.01		1	1	0	2010	2010
EGFR	1956	Metastatic Gastric Carcinoma	C4727169	disease		Neoplastic Process	12	0	0.01		1	1	0	1999	1999
EGFR	1956	Locally Advanced Squamous Cell Carcinoma	C4727578	disease		Neoplastic Process	10	0	0.01		1	1	0	2016	2016
EGFR	1956	Advanced Melanoma	C4727838	disease		Neoplastic Process	73	5	0.01		1	1	1	2013	2013
EGFR	1956	H3N2 influenza	C4727916	disease		Disease or Syndrome	16	0	0.01		1	1	0	2019	2019
EGFR	1956	newly diagnosed non-small cell lung cancer	C4733575	disease		Neoplastic Process	4	3	0.01		1	1	3	2018	2018
EGFR	1956	Metastatic Lung Non-Small Cell Carcinoma	C4744562	disease	Neoplasms; Respiratory Tract Diseases	Neoplastic Process	2	0	0.01		1	1	0	2019	2019
EGFR	1956	Metastatic Colon Carcinoma	C4744565	disease		Neoplastic Process	12	0	0.01		1	1	0	2019	2019
EGFR	1956	Locally Advanced Pancreatic Adenocarcinoma	C4744700	disease		Neoplastic Process	3	0	0.01		1	1	0	2009	2009
EGFR	1956	Biliary Tract Carcinoma	C4745063	disease		Neoplastic Process	25	1	0.01		1	1	0	2018	2018
EGFR	1956	Non-metastatic prostate cancer	C4759295	disease	Neoplasms; Male Urogenital Diseases	Neoplastic Process	18	0	0.01		1	1	0	2017	2017

## Sheet: SLK
Gene	Gene_id	Disease	Disease_id	Type	Disease_Class	Semantic_Type	N_genes_d	N_SNPs_d	Score_gda	EL_gda	EI_gda	N_PMIDs	N_SNPs_gda	First_Ref	Last_Ref
SLK	9748	Drug abuse	C0013146	group	Chemically-Induced Disorders; Mental Disorders	Mental or Behavioral Dysfunction	405	39	0.3		1	1	0	2010	2010
SLK	9748	Drug habituation	C0013170	phenotype	Chemically-Induced Disorders; Mental Disorders	Mental or Behavioral Dysfunction	196	19	0.3		1	1	0	2010	2010
SLK	9748	Drug Use Disorders	C0013222	group	Chemically-Induced Disorders; Mental Disorders	Mental or Behavioral Dysfunction	121	0	0.3		1	1	0	2010	2010
SLK	9748	Organic Mental Disorders, Substance-Induced	C0029231	disease	Chemically-Induced Disorders; Mental Disorders	Mental or Behavioral Dysfunction	115	0	0.3		1	1	0	2010	2010
SLK	9748	Substance Dependence	C0038580	disease	Chemically-Induced Disorders; Mental Disorders	Mental or Behavioral Dysfunction	156	19	0.3		1	1	0	2010	2010
SLK	9748	Substance Use Disorders	C0038586	group	Chemically-Induced Disorders; Mental Disorders	Mental or Behavioral Dysfunction	218	16	0.3		1	1	0	2010	2010
SLK	9748	Adenocarcinoma of lung (disorder)	C0152013	disease	Neoplasms	Neoplastic Process	2438	563	0.3			0	0
SLK	9748	Substance-Related Disorders	C0236969	group	Chemically-Induced Disorders; Mental Disorders	Mental or Behavioral Dysfunction	128	20	0.3		1	1	0	2010	2010
SLK	9748	Substance abuse problem	C0740858	disease	Chemically-Induced Disorders; Mental Disorders	Mental or Behavioral Dysfunction	185	20	0.3		1	1	0	2010	2010
SLK	9748	Ovarian Serous Adenocarcinoma	C1335177	disease	Neoplasms	Neoplastic Process	143	65	0.3			0	1
SLK	9748	Drug Dependence	C1510472	group	Chemically-Induced Disorders; Mental Disorders	Mental or Behavioral Dysfunction	248	31	0.3		1	1	0	2010	2010
SLK	9748	Prescription Drug Abuse	C4316881	phenotype	Chemically-Induced Disorders; Mental Disorders	Finding	115	0	0.3		1	1	0	2010	2010
SLK	9748	Reperfusion Injury	C0035126	disease	Pathological Conditions, Signs and Symptoms; Cardiovascular Diseases	Injury or Poisoning	300	0	0.2		1	1	0	2004	2004
SLK	9748	Kaposi Sarcoma	C0036220	disease	Neoplasms; Infections	Neoplastic Process	488	15	0.03		1	3	0	1996	2001
SLK	9748	Malignant Neoplasms	C0006826	group	Neoplasms	Neoplastic Process	8621	1641	0.02		1	2	0	2009	2013
SLK	9748	Neoplasms	C0027651	group	Neoplasms	Neoplastic Process	10161	1644	0.02		1	2	0	2001	2018
SLK	9748	Tumor Cell Invasion	C1269955	phenotype		Neoplastic Process	6626	169	0.02		1	2	0	2017	2019
SLK	9748	Primary malignant neoplasm	C1306459	group	Neoplasms	Neoplastic Process	8221	1374	0.02		1	2	0	2009	2013
SLK	9748	Acquired Immunodeficiency Syndrome	C0001175	group	Infections; Immune System Diseases	Disease or Syndrome	243	42	0.01		1	1	0	1996	1996
SLK	9748	Malignant neoplasm of breast	C0006142	disease	Neoplasms; Skin and Connective Tissue Diseases	Neoplastic Process	6941	3417	0.01		1	1	0	2009	2009
SLK	9748	Malignant tumor of colon	C0007102	disease	Digestive System Diseases; Neoplasms	Neoplastic Process	2969	688	0.01		1	1	0	2017	2017
SLK	9748	Squamous cell carcinoma	C0007137	disease	Neoplasms	Neoplastic Process	2507	257	0.01		1	1	0	2001	2001
SLK	9748	Glioma	C0017638	disease	Neoplasms	Neoplastic Process	3097	353	0.01		1	1	0	2019	2019
SLK	9748	Hypertensive disease	C0020538	group	Cardiovascular Diseases	Disease or Syndrome	2322	1085	0.01		1	1	0	2018	2018
SLK	9748	Kidney Failure, Acute	C0022660	disease	Female Urogenital Diseases and Pregnancy Complications; Male Urogenital Diseases	Disease or Syndrome	826	32	0.01		1	1	0	2018	2018
SLK	9748	Myopathy	C0026848	group	Musculoskeletal Diseases; Nervous System Diseases	Disease or Syndrome	634	166	0.01		1	1	0	2017	2017
SLK	9748	Neoplasm Metastasis	C0027627	phenotype	Pathological Conditions, Signs and Symptoms; Neoplasms	Neoplastic Process	6385	327	0.01		1	1	0	2018	2018
SLK	9748	Paresis	C0030552	phenotype	Pathological Conditions, Signs and Symptoms; Nervous System Diseases	Disease or Syndrome	216	49	0.01		1	1	0	2017	2017
SLK	9748	Muscle Weakness	C0151786	phenotype	Pathological Conditions, Signs and Symptoms; Musculoskeletal Diseases; Nervous System Diseases	Sign or Symptom	536	87	0.01		1	1	0	2017	2017
SLK	9748	Malignant Glioma	C0555198	disease	Neoplasms	Neoplastic Process	724	22	0.01		1	1	0	2019	2019
SLK	9748	Breast Carcinoma	C0678222	disease	Neoplasms; Skin and Connective Tissue Diseases	Neoplastic Process	6776	2793	0.01		1	1	0	2009	2009
SLK	9748	Colon Carcinoma	C0699790	disease	Digestive System Diseases; Neoplasms	Neoplastic Process	2832	275	0.01		1	1	0	2017	2017

## Sheet: STK10
Gene	Gene_id	Disease	Disease_id	Type	Disease_Class	Semantic_Type	N_genes_d	N_SNPs_d	Score_gda	EL_gda	EI_gda	N_PMIDs	N_SNPs_gda	First_Ref	Last_Ref
STK10	6793	Liver Cirrhosis, Experimental	C0023893	disease	Pathological Conditions, Signs and Symptoms; Digestive System Diseases	Experimental Model of Disease	870	0	0.3		1	1	0	2014	2014
STK10	6793	Testicular Germ Cell Tumor	C1336708	disease	Neoplasms; Male Urogenital Diseases; Endocrine System Diseases	Neoplastic Process	208	93	0.3		1	1	1	2006	2006
STK10	6793	Body Height	C0005890	phenotype		Organism Attribute	1903	3972	0.1		1	1	1	2019	2019
STK10	6793	Smoking	C0037369	phenotype	Behavior and Behavior Mechanisms	Individual Behavior	391	765	0.1		1	1	1	2015	2015
STK10	6793	Red cell distribution width determination	C0427460	phenotype		Laboratory Procedure	593	988	0.1		1	1	1	2019	2019
STK10	6793	RDW - Red blood cell distribution width result	C1304746	phenotype		Laboratory or Test Result	593	988	0.1		1	1	1	2019	2019
STK10	6793	Smoking Behaviors	C1519383	phenotype	Behavior and Behavior Mechanisms	Individual Behavior	249	742	0.1		1	1	1	2015	2015
STK10	6793	Asthma	C0004096	disease	Respiratory Tract Diseases; Immune System Diseases	Disease or Syndrome	2096	1536	0.01		1	1	1	2011	2011
STK10	6793	Dermatitis	C0011603	disease	Skin and Connective Tissue Diseases	Disease or Syndrome	496	16	0.01		1	1	0	2011	2011
STK10	6793	Esophageal Varices	C0014867	disease	Digestive System Diseases	Disease or Syndrome	56	5	0.01		1	1	0	2019	2019
STK10	6793	Neoplasms	C0027651	group	Neoplasms	Neoplastic Process	10161	1644	0.01		1	1	0	2013	2013
STK10	6793	Peripheral T-Cell Lymphoma	C0079774	disease	Neoplasms; Immune System Diseases; Hemic and Lymphatic Diseases	Neoplastic Process	190	10	0.01		1	1	0	2013	2013
STK10	6793	Carcinogenesis	C0596263	phenotype	Pathological Conditions, Signs and Symptoms; Neoplasms	Neoplastic Process	6243	355	0.01		1	1	0	2013	2013
STK10	6793	Liver carcinoma	C2239176	disease	Digestive System Diseases; Neoplasms	Neoplastic Process	5725	942	0.01		1	1	0	2017	2017
STK10	6793	Inflammatory dermatosis	C3875321	disease	Skin and Connective Tissue Diseases	Disease or Syndrome	382	6	0.01		1	1	0	2011	2011

## Sheet: MAP2K5
Gene	Gene_id	Disease	Disease_id	Type	Disease_Class	Semantic_Type	N_genes_d	N_SNPs_d	Score_gda	EL_gda	EI_gda	N_PMIDs	N_SNPs_gda	First_Ref	Last_Ref
MAP2K5	5607	Depressive disorder	C0011581	disease	Mental Disorders	Mental or Behavioral Dysfunction	1719	297	0.31		1	1	1	2014	2014
MAP2K5	5607	Body Weight	C0005910	phenotype	Pathological Conditions, Signs and Symptoms	Organism Attribute	57	92	0.3		1	1	0	2012	2012
MAP2K5	5607	Amphetamine-Related Disorders	C0236733	group	Chemically-Induced Disorders; Mental Disorders	Mental or Behavioral Dysfunction	78	3	0.3		1	1	0	2008	2008
MAP2K5	5607	Amphetamine Addiction	C0236804	disease	Chemically-Induced Disorders; Mental Disorders	Mental or Behavioral Dysfunction	81	2	0.3		1	1	0	2008	2008
MAP2K5	5607	Amphetamine Abuse	C0236807	disease	Chemically-Induced Disorders; Mental Disorders	Mental or Behavioral Dysfunction	75	0	0.3		1	1	0	2008	2008
MAP2K5	5607	Restless Legs Syndrome	C0035258	disease	Nervous System Diseases; Mental Disorders	Disease or Syndrome	126	72	0.19		1	11	7	2007	2018
MAP2K5	5607	Obesity	C0028754	disease	Pathological Conditions, Signs and Symptoms; Nutritional and Metabolic Diseases	Disease or Syndrome	2821	1111	0.14		1	5	2	2012	2016
MAP2K5	5607	Body mass index procedure	C0005893	phenotype		Diagnostic Procedure	88	252	0.1		1	4	3	2010	2014
MAP2K5	5607	Motion Sickness	C0026603	disease	Pathological Conditions, Signs and Symptoms	Disease or Syndrome	32	35	0.1		1	1	1	2015	2015
MAP2K5	5607	Smoking	C0037369	phenotype	Behavior and Behavior Mechanisms	Individual Behavior	391	765	0.1		1	2	2	2017	2019
MAP2K5	5607	Waist Circumference	C0455829	phenotype		Clinical Attribute	70	183	0.1		1	1	1	2015	2015
MAP2K5	5607	Finding of body mass index	C0578022	phenotype		Finding	88	252	0.1		1	4	3	2010	2014
MAP2K5	5607	Body mass index	C1305855	phenotype		Clinical Attribute	1014	2689	0.1		1	14	9	2010	2019
MAP2K5	5607	Age at menarche	C1314691	phenotype	Behavior and Behavior Mechanisms	Finding	267	591	0.1		1	2	2	2014	2019
MAP2K5	5607	Physical Activity Measurement	C4049938	phenotype		Laboratory Procedure	160	355	0.1		1	1	3	2017	2017
MAP2K5	5607	Carcinogenesis	C0596263	phenotype	Pathological Conditions, Signs and Symptoms; Neoplasms	Neoplastic Process	6243	355	0.07		1	7	0	2003	2017
MAP2K5	5607	Breast Carcinoma	C0678222	disease	Neoplasms; Skin and Connective Tissue Diseases	Neoplastic Process	6776	2793	0.05		1	5	0	2002	2018
MAP2K5	5607	Tumor Cell Invasion	C1269955	phenotype		Neoplastic Process	6626	169	0.05		0.8	5	0	2003	2018
MAP2K5	5607	Malignant neoplasm of breast	C0006142	disease	Neoplasms; Skin and Connective Tissue Diseases	Neoplastic Process	6941	3417	0.04		1	4	0	2004	2018
MAP2K5	5607	Neoplasm Metastasis	C0027627	phenotype	Pathological Conditions, Signs and Symptoms; Neoplasms	Neoplastic Process	6385	327	0.04		1	4	0	2016	2018
MAP2K5	5607	Malignant neoplasm of prostate	C0376358	disease	Neoplasms; Male Urogenital Diseases	Neoplastic Process	4502	1082	0.04		1	4	0	2003	2008
MAP2K5	5607	Prostate carcinoma	C0600139	disease	Neoplasms; Male Urogenital Diseases	Neoplastic Process	4388	1168	0.04		1	4	0	2003	2008
MAP2K5	5607	Amyotrophic Lateral Sclerosis	C0002736	disease	Nutritional and Metabolic Diseases; Nervous System Diseases	Disease or Syndrome	1114	485	0.03		1	3	0	2017	2019
MAP2K5	5607	Malignant Neoplasms	C0006826	group	Neoplasms	Neoplastic Process	8621	1641	0.03		1	3	0	2004	2018
MAP2K5	5607	Neoplasms	C0027651	group	Neoplasms	Neoplastic Process	10161	1644	0.03		1	3	0	2007	2016
MAP2K5	5607	Malignant tumor of colon	C0007102	disease	Digestive System Diseases; Neoplasms	Neoplastic Process	2969	688	0.02		1	2	0	2015	2016
MAP2K5	5607	Colorectal Carcinoma	C0009402	disease	Digestive System Diseases; Neoplasms	Neoplastic Process	5473	1962	0.02		1	2	2	2012	2016
MAP2K5	5607	Colon Carcinoma	C0699790	disease	Digestive System Diseases; Neoplasms	Neoplastic Process	2832	275	0.02		1	2	0	2015	2016
MAP2K5	5607	Primary malignant neoplasm	C1306459	group	Neoplasms	Neoplastic Process	8221	1374	0.02		1	2	0	2017	2018
MAP2K5	5607	Congenital Abnormality	C0000768	group	Congenital, Hereditary, and Neonatal Diseases and Abnormalities	Congenital Abnormality	1098	73	0.01		1	1	0	2019	2019
MAP2K5	5607	Adenocarcinoma	C0001418	group	Neoplasms	Neoplastic Process	2235	168	0.01		1	1	0	2015	2015
MAP2K5	5607	Anxiety	C0003467	disease	Behavior and Behavior Mechanisms	Mental or Behavioral Dysfunction	1048	287	0.01		1	1	1	2014	2014
MAP2K5	5607	Anxiety Disorders	C0003469	group	Mental Disorders	Mental or Behavioral Dysfunction	840	163	0.01		1	1	1	2014	2014
MAP2K5	5607	Cholelithiasis	C0008350	disease	Digestive System Diseases	Disease or Syndrome	252	90	0.01		1	1	1	2017	2017
MAP2K5	5607	Mental Depression	C0011570	disease	Behavior and Behavior Mechanisms	Mental or Behavioral Dysfunction	1478	271	0.01		1	1	1	2014	2014
MAP2K5	5607	Impulsive Behavior	C0021125	phenotype	Behavior and Behavior Mechanisms	Mental or Behavioral Dysfunction	276	69	0.01		1	1	0	2013	2013
MAP2K5	5607	Kidney Failure, Chronic	C0022661	disease	Female Urogenital Diseases and Pregnancy Complications; Male Urogenital Diseases	Disease or Syndrome	827	425	0.01		1	1	0	2011	2011
MAP2K5	5607	Polycystic Kidney Diseases	C0022680	group	Congenital, Hereditary, and Neonatal Diseases and Abnormalities; Female Urogenital Diseases and Pregnancy Complications; Male Urogenital Diseases	Disease or Syndrome	276	54	0.01		1	1	0	2013	2013
MAP2K5	5607	leukemia	C0023418	disease	Neoplasms	Neoplastic Process	2111	144	0.01		1	1	0	2011	2011
MAP2K5	5607	Medulloblastoma	C0025149	disease	Neoplasms	Neoplastic Process	862	115	0.01		1	1	0	2005	2005
MAP2K5	5607	Mesothelioma	C0025500	disease	Neoplasms	Neoplastic Process	560	4	0.01		1	1	0	2008	2008
MAP2K5	5607	Prostatic Neoplasms	C0033578	group	Neoplasms; Male Urogenital Diseases	Neoplastic Process	1722	31	0.01		1	1	0	2003	2003
MAP2K5	5607	Gilles de la Tourette syndrome	C0040517	disease	Congenital, Hereditary, and Neonatal Diseases and Abnormalities; Nervous System Diseases; Mental Disorders	Disease or Syndrome	177	63	0.01		1	1	0	2009	2009
MAP2K5	5607	Tremor	C0040822	phenotype	Pathological Conditions, Signs and Symptoms; Nervous System Diseases	Sign or Symptom	528	52	0.01		1	1	1	2015	2015
MAP2K5	5607	Vascular Diseases	C0042373	group	Cardiovascular Diseases	Disease or Syndrome	688	40	0.01		1	1	0	2010	2010
MAP2K5	5607	Secondary malignant neoplasm of lung	C0153676	disease	Neoplasms; Respiratory Tract Diseases	Neoplastic Process	1370	20	0.01		1	1	0	2018	2018
MAP2K5	5607	Secondary malignant neoplasm of bone	C0153690	disease	Pathological Conditions, Signs and Symptoms; Neoplasms; Musculoskeletal Diseases	Neoplastic Process	647	18	0.01		1	1	0	2003	2003
MAP2K5	5607	Carcinomatosis	C0205699	phenotype	Neoplasms	Neoplastic Process	186	2	0.01		1	1	0	2004	2004
MAP2K5	5607	Cervical Intraepithelial Neoplasia	C0206708	disease	Neoplasms	Neoplastic Process	398	29	0.01		1	1	0	2007	2007
MAP2K5	5607	Childhood Medulloblastoma	C0278510	disease	Neoplasms	Neoplastic Process	771	25	0.01		1	1	0	2005	2005
MAP2K5	5607	Adult Medulloblastoma	C0278876	disease	Neoplasms	Neoplastic Process	762	24	0.01		1	1	0	2005	2005
MAP2K5	5607	Depressed mood	C0344315	phenotype	Behavior and Behavior Mechanisms	Mental or Behavioral Dysfunction	1461	269	0.01		1	1	1	2014	2014
MAP2K5	5607	Inattention	C0424101	phenotype		Mental or Behavioral Dysfunction	66	22	0.01		1	1	0	2013	2013
MAP2K5	5607	Hyperactive behavior	C0424295	phenotype	Pathological Conditions, Signs and Symptoms; Nervous System Diseases	Mental or Behavioral Dysfunction	1263	112	0.01		1	1	0	2013	2013
MAP2K5	5607	Neurodegenerative Disorders	C0524851	group	Nervous System Diseases	Disease or Syndrome	1515	85	0.01		1	1	0	2019	2019
MAP2K5	5607	Invasive carcinoma of breast	C0853879	disease	Neoplasms; Skin and Connective Tissue Diseases	Neoplastic Process	473	21	0.01		1	1	0	2017	2017
MAP2K5	5607	Metastatic Prostate Carcinoma	C0936223	disease	Neoplasms; Male Urogenital Diseases	Neoplastic Process	362	24	0.01		1	1	0	2003	2003
MAP2K5	5607	Metastasis from malignant tumor of prostate	C1282496	disease		Neoplastic Process	342	18	0.01		1	1	0	2003	2003
MAP2K5	5607	Cervical Squamous Intraepithelial Neoplasia	C1332922	disease	Pathological Conditions, Signs and Symptoms; Neoplasms; Female Urogenital Diseases and Pregnancy Complications	Neoplastic Process	109	3	0.01		1	1	0	2007	2007
MAP2K5	5607	Childhood Leukemia	C1332977	disease	Neoplasms	Neoplastic Process	1740	140	0.01		1	1	0	2011	2011
MAP2K5	5607	Polycystic Kidney - body part	C1567435	disease	Congenital, Hereditary, and Neonatal Diseases and Abnormalities; Female Urogenital Diseases and Pregnancy Complications; Male Urogenital Diseases	Anatomical Abnormality	54	1	0.01		1	1	0	2013	2013
MAP2K5	5607	Malignant transformation	C1608408	phenotype		Neoplastic Process	1027	20	0.01		1	1	0	2019	2019
MAP2K5	5607	androgen independent prostate cancer	C1654637	disease		Neoplastic Process	190	5	0.01		1	1	0	2005	2005
MAP2K5	5607	Chronic kidney disease stage 5	C2316810	disease	Female Urogenital Diseases and Pregnancy Complications; Male Urogenital Diseases	Disease or Syndrome	666	194	0.01		1	1	0	2011	2011
MAP2K5	5607	Pediatric Obesity	C2362324	disease	Pathological Conditions, Signs and Symptoms; Nutritional and Metabolic Diseases	Disease or Syndrome	191	67	0.01		1	1	1	2015	2015
MAP2K5	5607	Cavernous Hemangioma of Brain	C2919945	disease	Congenital, Hereditary, and Neonatal Diseases and Abnormalities; Neoplasms; Nervous System Diseases; Hemic and Lymphatic Diseases; Cardiovascular Diseases	Anatomical Abnormality	127	43	0.01		1	1	0	2019	2019
MAP2K5	5607	Nonmedullary Thyroid Carcinoma	C3501843	disease	Neoplasms; Endocrine System Diseases	Neoplastic Process	89	3	0.01		1	1	0	2019	2019
MAP2K5	5607	Triple Negative Breast Neoplasms	C3539878	disease	Neoplasms; Skin and Connective Tissue Diseases	Neoplastic Process	1674	99	0.01		1	1	0	2020	2020
MAP2K5	5607	Malignant neoplasm of colon and/or rectum	C4722085	disease		Neoplastic Process	3669	502	0.01		1	1	0	2016	2016
MAP2K5	5607	Triple-Negative Breast Carcinoma	C4722518	disease	Neoplasms; Skin and Connective Tissue Diseases	Neoplastic Process	1598	96	0.01		1	1	0	2020	2020

## Sheet: RIPK2
Gene	Gene_id	Disease	Disease_id	Type	Disease_Class	Semantic_Type	N_genes_d	N_SNPs_d	Score_gda	EL_gda	EI_gda	N_PMIDs	N_SNPs_gda	First_Ref	Last_Ref
RIPK2	8767	Ulcerative Colitis	C0009324	disease	Digestive System Diseases	Disease or Syndrome	1458	827	0.32		1	2	0	2010	2020
RIPK2	8767	Leprosy	C0023343	disease	Infections	Disease or Syndrome	190	120	0.1		1	2	1	2009	2011
RIPK2	8767	Neoplasms	C0027651	group	Neoplasms	Neoplastic Process	10161	1644	0.04		1	4	0	2012	2018
RIPK2	8767	Inflammatory disorder	C1290884	group	Pathological Conditions, Signs and Symptoms	Disease or Syndrome	391	8	0.04		1	4	0	2013	2019
RIPK2	8767	Bacterial Infections	C0004623	group	Infections	Disease or Syndrome	616	17	0.03		1	3	0	2014	2019
RIPK2	8767	Malignant Neoplasms	C0006826	group	Neoplasms	Neoplastic Process	8621	1641	0.03		1	3	1	2012	2018
RIPK2	8767	Crohn Disease	C0010346	disease	Digestive System Diseases	Disease or Syndrome	1382	1147	0.03		1	3	0	2009	2014
RIPK2	8767	Neoplasm Metastasis	C0027627	phenotype	Pathological Conditions, Signs and Symptoms; Neoplasms	Neoplastic Process	6385	327	0.03		1	3	0	2014	2018
RIPK2	8767	Primary malignant neoplasm	C1306459	group	Neoplasms	Neoplastic Process	8221	1374	0.03		1	3	1	2012	2018
RIPK2	8767	Arteriosclerosis	C0003850	disease	Cardiovascular Diseases	Disease or Syndrome	2006	267	0.02		1	2	0	2011	2017
RIPK2	8767	Arthritis	C0003864	disease	Musculoskeletal Diseases	Disease or Syndrome	1072	69	0.02		1	2	0	2018	2018
RIPK2	8767	Asthma	C0004096	disease	Respiratory Tract Diseases; Immune System Diseases	Disease or Syndrome	2096	1536	0.02		1	2	0	2006	2013
RIPK2	8767	Atherosclerosis	C0004153	disease	Cardiovascular Diseases	Disease or Syndrome	2044	281	0.02		1	2	0	2011	2017
RIPK2	8767	Autoimmune Diseases	C0004364	group	Immune System Diseases	Disease or Syndrome	1758	428	0.02		1	2	0	2011	2018
RIPK2	8767	Malignant neoplasm of breast	C0006142	disease	Neoplasms; Skin and Connective Tissue Diseases	Neoplastic Process	6941	3417	0.02		1	2	0	2014	2018
RIPK2	8767	Cardiovascular Diseases	C0007222	group	Cardiovascular Diseases	Disease or Syndrome	1756	711	0.02		1	2	0	2011	2017
RIPK2	8767	Encephalomyelitis	C0014070	disease	Infections; Nervous System Diseases	Disease or Syndrome	865	7	0.02		1	2	0	2011	2018
RIPK2	8767	Inflammatory Bowel Diseases	C0021390	group	Digestive System Diseases	Disease or Syndrome	1577	605	0.02		1	2	0	2014	2018
RIPK2	8767	Inflammatory Breast Carcinoma	C0278601	disease	Neoplasms; Skin and Connective Tissue Diseases	Neoplastic Process	183	0	0.02		1	2	0	2018	2018
RIPK2	8767	Breast Carcinoma	C0678222	disease	Neoplasms; Skin and Connective Tissue Diseases	Neoplastic Process	6776	2793	0.02		1	2	0	2014	2018
RIPK2	8767	Glioblastoma Multiforme	C1621958	disease	Neoplasms	Neoplastic Process	3197	186	0.02		1	2	0	2018	2019
RIPK2	8767	Triple Negative Breast Neoplasms	C3539878	disease	Neoplasms; Skin and Connective Tissue Diseases	Neoplastic Process	1674	99	0.02		1	2	0	2014	2018
RIPK2	8767	Acute pancreatitis	C0001339	disease	Digestive System Diseases	Disease or Syndrome	435	51	0.01		1	1	0	2019	2019
RIPK2	8767	Astrocytoma	C0004114	disease	Neoplasms	Neoplastic Process	985	59	0.01		1	1	0	2018	2018
RIPK2	8767	Bipolar Disorder	C0005586	disease	Mental Disorders	Mental or Behavioral Dysfunction	1183	839	0.01		1	1	0	2015	2015
RIPK2	8767	Squamous cell carcinoma	C0007137	disease	Neoplasms	Neoplastic Process	2507	257	0.01		1	1	0	2014	2014
RIPK2	8767	Chlamydia Infections	C0008149	group	Female Urogenital Diseases and Pregnancy Complications; Infections; Male Urogenital Diseases	Disease or Syndrome	88	10	0.01		1	1	0	2006	2006
RIPK2	8767	Chorioamnionitis	C0008495	phenotype	Congenital, Hereditary, and Neonatal Diseases and Abnormalities; Female Urogenital Diseases and Pregnancy Complications	Disease or Syndrome	132	2	0.01		1	1	0	2017	2017
RIPK2	8767	Colitis	C0009319	disease	Digestive System Diseases	Disease or Syndrome	1135	15	0.01		1	1	0	2013	2013
RIPK2	8767	Diabetes Mellitus, Insulin-Dependent	C0011854	disease	Nutritional and Metabolic Diseases; Immune System Diseases; Endocrine System Diseases	Disease or Syndrome	1675	954	0.01		1	1	0	2014	2014
RIPK2	8767	Diabetes Mellitus, Non-Insulin-Dependent	C0011860	disease	Nutritional and Metabolic Diseases; Endocrine System Diseases	Disease or Syndrome	3134	2672	0.01		1	1	0	2013	2013
RIPK2	8767	Diabetic Nephropathy	C0011881	disease	Female Urogenital Diseases and Pregnancy Complications; Male Urogenital Diseases; Endocrine System Diseases	Disease or Syndrome	1189	238	0.01		1	1	0	2019	2019
RIPK2	8767	Glioblastoma	C0017636	disease	Neoplasms	Neoplastic Process	3177	281	0.01		1	1	0	2018	2018
RIPK2	8767	Glioma	C0017638	disease	Neoplasms	Neoplastic Process	3097	353	0.01		1	1	0	2018	2018
RIPK2	8767	Huntington Disease	C0020179	disease	Congenital, Hereditary, and Neonatal Diseases and Abnormalities; Nervous System Diseases; Mental Disorders	Disease or Syndrome	978	115	0.01		1	1	0	2005	2005
RIPK2	8767	Hyperglycemia	C0020456	disease	Nutritional and Metabolic Diseases	Disease or Syndrome	1098	108	0.01		1	1	0	2019	2019
RIPK2	8767	Leukoplakia, Oral	C0023532	disease	Pathological Conditions, Signs and Symptoms; Neoplasms; Stomatognathic Diseases	Neoplastic Process	144	6	0.01		1	1	0	2014	2014
RIPK2	8767	Chronic Obstructive Airway Disease	C0024117	disease	Respiratory Tract Diseases	Disease or Syndrome	1428	852	0.01		1	1	0	2019	2019
RIPK2	8767	Lupus Erythematosus, Systemic	C0024141	disease	Skin and Connective Tissue Diseases; Immune System Diseases	Disease or Syndrome	1883	1172	0.01		1	1	2	2012	2012
RIPK2	8767	Malignant neoplasm of stomach	C0024623	disease	Digestive System Diseases; Neoplasms	Neoplastic Process	3806	615	0.01		1	1	1	2018	2018
RIPK2	8767	Meningitis	C0025289	disease	Nervous System Diseases	Disease or Syndrome	191	13	0.01		1	1	0	2018	2018
RIPK2	8767	Metabolic Diseases	C0025517	group	Nutritional and Metabolic Diseases	Disease or Syndrome	945	50	0.01		1	1	0	2017	2017
RIPK2	8767	Multiple Sclerosis	C0026769	disease	Immune System Diseases; Nervous System Diseases	Disease or Syndrome	1800	1022	0.01		1	1	0	2005	2005
RIPK2	8767	Neuralgia	C0027796	phenotype	Pathological Conditions, Signs and Symptoms; Nervous System Diseases	Sign or Symptom	767	16	0.01		1	1	0	2019	2019
RIPK2	8767	Degenerative polyarthritis	C0029408	disease	Musculoskeletal Diseases	Disease or Syndrome	1827	247	0.01		1	1	1	2018	2018
RIPK2	8767	Pancreatitis	C0030305	disease	Digestive System Diseases	Disease or Syndrome	502	80	0.01		1	1	1	2018	2018
RIPK2	8767	Peritonitis	C0031154	disease	Digestive System Diseases; Infections	Pathologic Function	15	2	0.01		1	1	0	2007	2007
RIPK2	8767	Sarcoidosis	C0036202	disease	Hemic and Lymphatic Diseases	Disease or Syndrome	413	787	0.01		1	1	0	2018	2018
RIPK2	8767	Schizophrenia	C0036341	disease	Mental Disorders	Mental or Behavioral Dysfunction	2872	2897	0.01		1	1	0	2015	2015
RIPK2	8767	Tuberculosis	C0041296	disease	Infections	Disease or Syndrome	1256	328	0.01		1	1	0	2019	2019
RIPK2	8767	Tuberous Sclerosis	C0041341	disease	Congenital, Hereditary, and Neonatal Diseases and Abnormalities; Neoplasms; Nervous System Diseases	Neoplastic Process	289	55	0.01		1	1	0	2015	2015
RIPK2	8767	B-Cell Lymphomas	C0079731	group	Neoplasms; Immune System Diseases; Hemic and Lymphatic Diseases	Neoplastic Process	1408	42	0.01		1	1	0	2015	2015
RIPK2	8767	Secondary malignant neoplasm of lung	C0153676	disease	Neoplasms; Respiratory Tract Diseases	Neoplastic Process	1370	20	0.01		1	1	0	2014	2014
RIPK2	8767	Allergic asthma	C0155877	disease	Respiratory Tract Diseases; Immune System Diseases	Disease or Syndrome	371	55	0.01		1	1	0	2006	2006
RIPK2	8767	Malnutrition	C0162429	disease	Nutritional and Metabolic Diseases	Disease or Syndrome	417	29	0.01		1	1	0	2018	2018
RIPK2	8767	Chronic Periodontitis	C0266929	disease	Stomatognathic Diseases	Disease or Syndrome	287	99	0.01		1	1	0	2012	2012
RIPK2	8767	Adult Glioblastoma	C0278878	disease	Neoplasms	Neoplastic Process	2528	98	0.01		1	1	0	2018	2018
RIPK2	8767	Childhood Glioblastoma	C0280474	disease	Neoplasms	Neoplastic Process	2527	98	0.01		1	1	0	2018	2018
RIPK2	8767	Congenital laryngeal adductor palsy	C0396060	disease	Pathological Conditions, Signs and Symptoms; Respiratory Tract Diseases; Nervous System Diseases; Otorhinolaryngologic Diseases	Congenital Abnormality	17	0	0.01		1	1	0	2017	2017
RIPK2	8767	Hyperactive behavior	C0424295	phenotype	Pathological Conditions, Signs and Symptoms; Nervous System Diseases	Mental or Behavioral Dysfunction	1263	112	0.01		1	1	0	2018	2018
RIPK2	8767	Metabolic Syndrome X	C0524620	disease	Nutritional and Metabolic Diseases	Disease or Syndrome	1125	591	0.01		1	1	0	2015	2015
RIPK2	8767	Carcinogenesis	C0596263	phenotype	Pathological Conditions, Signs and Symptoms; Neoplasms	Neoplastic Process	6243	355	0.01		1	1	0	2014	2014
RIPK2	8767	Secondary malignant neoplasm of lymph node	C0686619	disease	Pathological Conditions, Signs and Symptoms; Neoplasms	Neoplastic Process	2825	188	0.01		1	1	1	2012	2012
RIPK2	8767	Stomach Carcinoma	C0699791	disease	Digestive System Diseases; Neoplasms	Neoplastic Process	3720	652	0.01		1	1	1	2018	2018
RIPK2	8767	Dentatorubral-Pallidoluysian Atrophy	C0751781	disease	Nervous System Diseases	Disease or Syndrome	95	0	0.01		1	1	0	2015	2015
RIPK2	8767	Infectious Lung Disorder	C0876973	group	Infections; Respiratory Tract Diseases	Disease or Syndrome	185	1	0.01		1	1	0	2018	2018
RIPK2	8767	Intraepithelial Neoplasia	C0878500	disease	Neoplasms	Neoplastic Process	186	0	0.01		1	1	0	2013	2013
RIPK2	8767	Ischemia of kidney	C0920646	disease	Female Urogenital Diseases and Pregnancy Complications; Male Urogenital Diseases	Disease or Syndrome	131	0	0.01		1	1	0	2010	2010
RIPK2	8767	Tumor Cell Invasion	C1269955	phenotype		Neoplastic Process	6626	169	0.01		1	1	0	2014	2014
RIPK2	8767	Mammary Neoplasms	C1458155	group	Neoplasms; Skin and Connective Tissue Diseases	Neoplastic Process	2780	385	0.01		1	1	0	2018	2018
RIPK2	8767	Leprosy, Multibacillary	C1562585	disease	Infections	Disease or Syndrome	34	16	0.01		1	1	0	2009	2009
RIPK2	8767	Leprosy, Paucibacillary	C1562908	disease	Infections	Disease or Syndrome	31	2	0.01		1	1	0	2009	2009
RIPK2	8767	IgE-mediated allergic asthma	C1827849	disease	Immune System Diseases	Disease or Syndrome	133	46	0.01		1	1	0	2006	2006
RIPK2	8767	ANOPHTHALMIA AND PULMONARY HYPOPLASIA	C1832661	disease	Congenital, Hereditary, and Neonatal Diseases and Abnormalities; Eye Diseases; Respiratory Tract Diseases	Disease or Syndrome	1410	80	0.01		1	1	0	2018	2018
RIPK2	8767	Dysglycemia	C1960636	disease		Disease or Syndrome	31	2	0.01		1	1	0	2017	2017
RIPK2	8767	malignant neoplasm of breast staging	C2216702	disease	Neoplasms; Skin and Connective Tissue Diseases	Neoplastic Process	49	1	0.01		1	1	0	2018	2018
RIPK2	8767	Secondary Neoplasm	C2939419	group	Pathological Conditions, Signs and Symptoms; Neoplasms	Neoplastic Process	2492	85	0.01		1	1	0	2018	2018
RIPK2	8767	Advanced breast cancer	C3495917	disease		Neoplastic Process	151	3	0.01		1	1	0	2014	2014
RIPK2	8767	Infection	C3714514	group	Infections	Pathologic Function	491	0	0.01		1	1	0	2008	2008
RIPK2	8767	Autoinflammatory disorder	C3860213	disease		Disease or Syndrome	60	4	0.01		1	1	0	2019	2019
RIPK2	8767	Childhood Astrocytoma	C4086152	disease	Neoplasms	Neoplastic Process	615	39	0.01		1	1	0	2018	2018
RIPK2	8767	Chronic Active EBV Infection of T-and NK-Cell Type, Systemic Form	C4289792	disease	Infections	Disease or Syndrome	22	0	0.01		1	1	0	2012	2012
RIPK2	8767	Triple-Negative Breast Carcinoma	C4722518	disease	Neoplasms; Skin and Connective Tissue Diseases	Neoplastic Process	1598	96	0.01		1	1	0	2018	2018

## Sheet: LCK
Gene	Gene_id	Disease	Disease_id	Type	Disease_Class	Semantic_Type	N_genes_d	N_SNPs_d	Score_gda	EL_gda	EI_gda	N_PMIDs	N_SNPs_gda	First_Ref	Last_Ref
LCK	3932	IMMUNODEFICIENCY 22	C4014233	disease		Disease or Syndrome	1	1	0.7	strong	1	2	1	2001	2012
LCK	3932	Combined immunodeficiency	C0494261	disease	Congenital, Hereditary, and Neonatal Diseases and Abnormalities; Nutritional and Metabolic Diseases; Immune System Diseases	Disease or Syndrome	86	11	0.31	strong	1	2	0	2001	2012
LCK	3932	HIV Infections	C0019693	group	Infections; Immune System Diseases	Disease or Syndrome	807	142	0.21		1	2	0	2003	2006
LCK	3932	Allergic Conjunctivitis	C0009766	disease	Eye Diseases; Immune System Diseases	Disease or Syndrome	38	2	0.2		1	1	0	2003	2003
LCK	3932	Autoimmune state	C0004368	phenotype		Pathologic Function	70	0	0.1			0	0
LCK	3932	Malignant Neoplasms	C0006826	group	Neoplasms	Neoplastic Process	8621	1641	0.1		0.9	10	0	1991	2019
LCK	3932	Diarrhea	C0011991	phenotype	Pathological Conditions, Signs and Symptoms	Sign or Symptom	632	63	0.1			0	0
LCK	3932	Failure to Thrive	C0015544	disease	Pathological Conditions, Signs and Symptoms	Disease or Syndrome	842	10	0.1			0	0
LCK	3932	Immunologic Deficiency Syndromes	C0021051	group	Immune System Diseases	Disease or Syndrome	973	31	0.1			0	0
LCK	3932	Neoplasms	C0027651	group	Neoplasms	Neoplastic Process	10161	1644	0.1		0.917	12	0	1997	2020
LCK	3932	Panniculitis	C0030326	disease	Skin and Connective Tissue Diseases	Disease or Syndrome	37	2	0.1			0	0
LCK	3932	Decreased proportion of CD4-positive T cells	C1839304	phenotype	Immune System Diseases; Hemic and Lymphatic Diseases	Finding	19	0	0.1			0	0
LCK	3932	Recurrent respiratory infections	C3806482	phenotype	Infections; Respiratory Tract Diseases	Finding	318	7	0.1			0	0
LCK	3932	Primary malignant neoplasm	C1306459	group	Neoplasms	Neoplastic Process	8221	1374	0.09		0.889	9	0	1991	2019
LCK	3932	Leukemia, T-Cell	C0023492	disease	Neoplasms; Immune System Diseases; Hemic and Lymphatic Diseases	Neoplastic Process	457	10	0.05		1	5	0	1988	2003
LCK	3932	Diabetes Mellitus, Insulin-Dependent	C0011854	disease	Nutritional and Metabolic Diseases; Immune System Diseases; Endocrine System Diseases	Disease or Syndrome	1675	954	0.04		0.75	4	1	2000	2019
LCK	3932	Precursor T-Cell Lymphoblastic Leukemia-Lymphoma	C1961099	disease	Neoplasms; Immune System Diseases; Hemic and Lymphatic Diseases	Neoplastic Process	644	23	0.04		1	4	0	1991	2017
LCK	3932	Chronic Lymphocytic Leukemia	C0023434	disease	Neoplasms; Immune System Diseases; Hemic and Lymphatic Diseases	Neoplastic Process	1447	291	0.03		1	3	0	2006	2020
LCK	3932	Adult T-Cell Lymphoma/Leukemia	C0023493	disease	Neoplasms; Immune System Diseases; Hemic and Lymphatic Diseases	Neoplastic Process	540	11	0.03		1	3	0	1989	1991
LCK	3932	Anoxia	C0003130	phenotype	Pathological Conditions, Signs and Symptoms	Pathologic Function	287	0	0.02		1	2	0	2003	2006
LCK	3932	Non-Small Cell Lung Carcinoma	C0007131	disease	Neoplasms; Respiratory Tract Diseases	Neoplastic Process	3926	712	0.02		1	2	0	2013	2018
LCK	3932	Diabetes	C0011847	disease	Endocrine System Diseases	Disease or Syndrome	2359	710	0.02		0.5	2	0	2002	2004
LCK	3932	Diabetes Mellitus	C0011849	group	Nutritional and Metabolic Diseases; Endocrine System Diseases	Disease or Syndrome	2803	824	0.02		0.5	2	0	2002	2004
LCK	3932	leukemia	C0023418	disease	Neoplasms	Neoplastic Process	2111	144	0.02		1	2	0	1988	2008
LCK	3932	Lymphoid leukemia	C0023448	disease	Neoplasms; Immune System Diseases; Hemic and Lymphatic Diseases	Neoplastic Process	288	4	0.02		1	2	0	1991	2010
LCK	3932	Acute lymphocytic leukemia	C0023449	disease	Neoplasms; Immune System Diseases; Hemic and Lymphatic Diseases	Neoplastic Process	1293	222	0.02		1	2	0	1991	2010
LCK	3932	Thymoma	C0040100	disease	Neoplasms; Hemic and Lymphatic Diseases	Neoplastic Process	291	20	0.02		1	2	0	2004	2011
LCK	3932	T-Cell Lymphoma	C0079772	disease	Neoplasms; Immune System Diseases; Hemic and Lymphatic Diseases	Neoplastic Process	485	24	0.02		1	2	0	1992	2005
LCK	3932	Malignant neoplasm of prostate	C0376358	disease	Neoplasms; Male Urogenital Diseases	Neoplastic Process	4502	1082	0.02		1	2	0	2018	2019
LCK	3932	Prostate carcinoma	C0600139	disease	Neoplasms; Male Urogenital Diseases	Neoplastic Process	4388	1168	0.02		1	2	0	2018	2019
LCK	3932	Colon Carcinoma	C0699790	disease	Digestive System Diseases; Neoplasms	Neoplastic Process	2832	275	0.02		1	2	0	1996	1997
LCK	3932	Childhood Leukemia	C1332977	disease	Neoplasms	Neoplastic Process	1740	140	0.02		1	2	0	1988	2008
LCK	3932	Malignant transformation	C1608408	phenotype		Neoplastic Process	1027	20	0.02		1	2	0	1990	2001
LCK	3932	Precursor Cell Lymphoblastic Leukemia Lymphoma	C1961102	disease	Neoplasms; Immune System Diseases; Hemic and Lymphatic Diseases	Neoplastic Process	879	168	0.02		1	2	0	1991	2010
LCK	3932	Human immunodeficiency virus (HIV) II infection category B1	C3854222	disease		Disease or Syndrome	985	56	0.02		1	2	0	1989	2009
LCK	3932	Alzheimer's Disease	C0002395	disease	Nervous System Diseases; Mental Disorders	Disease or Syndrome	3397	1843	0.01		1	1	0	2005	2005
LCK	3932	Anemia	C0002871	disease	Hemic and Lymphatic Diseases	Disease or Syndrome	847	94	0.01		1	1	0	2012	2012
LCK	3932	Rheumatoid Arthritis	C0003873	disease	Skin and Connective Tissue Diseases; Musculoskeletal Diseases; Immune System Diseases	Disease or Syndrome	2723	2387	0.01		1	1	0	2017	2017
LCK	3932	Malignant tumor of colon	C0007102	disease	Digestive System Diseases; Neoplasms	Neoplastic Process	2969	688	0.01		1	1	0	2001	2001
LCK	3932	Squamous cell carcinoma	C0007137	disease	Neoplasms	Neoplastic Process	2507	257	0.01		1	1	0	2016	2016
LCK	3932	Colorectal Carcinoma	C0009402	disease	Digestive System Diseases; Neoplasms	Neoplastic Process	5473	1962	0.01		1	1	0	1996	1996
LCK	3932	Common Variable Immunodeficiency	C0009447	disease	Immune System Diseases	Disease or Syndrome	207	85	0.01		1	1	0	2001	2001
LCK	3932	Diabetic Nephropathy	C0011881	disease	Female Urogenital Diseases and Pregnancy Complications; Male Urogenital Diseases; Endocrine System Diseases	Disease or Syndrome	1189	238	0.01		1	1	0	2019	2019
LCK	3932	Epidermodysplasia Verruciformis	C0014522	disease	Infections; Skin and Connective Tissue Diseases	Neoplastic Process	64	9	0.01		1	1	0	2016	2016
LCK	3932	Glioma	C0017638	disease	Neoplasms	Neoplastic Process	3097	353	0.01		1	1	0	2010	2010
LCK	3932	Heart Diseases	C0018799	group	Cardiovascular Diseases	Disease or Syndrome	537	45	0.01		1	1	0	2000	2000
LCK	3932	Hepatitis C	C0019196	disease	Digestive System Diseases; Infections	Disease or Syndrome	1768	347	0.01		1	1	0	2004	2004
LCK	3932	Leishmaniasis, Visceral	C0023290	disease	Infections	Disease or Syndrome	197	22	0.01		1	1	0	2017	2017
LCK	3932	Acute monocytic leukemia	C0023465	disease	Neoplasms	Neoplastic Process	633	22	0.01		1	1	0	2017	2017
LCK	3932	Leukemia, Myelocytic, Acute	C0023467	disease	Neoplasms	Neoplastic Process	3111	6892	0.01		1	1	0	2017	2017
LCK	3932	Myeloid Leukemia, Chronic	C0023473	disease	Neoplasms; Hemic and Lymphatic Diseases	Neoplastic Process	1172	115	0.01		1	1	0	2020	2020
LCK	3932	Lung diseases	C0024115	group	Respiratory Tract Diseases	Disease or Syndrome	700	50	0.01		1	1	0	2007	2007
LCK	3932	Lupus Erythematosus, Systemic	C0024141	disease	Skin and Connective Tissue Diseases; Immune System Diseases	Disease or Syndrome	1883	1172	0.01		1	1	0	2001	2001
LCK	3932	Lymphoma	C0024299	group	Neoplasms; Immune System Diseases; Hemic and Lymphatic Diseases	Neoplastic Process	1548	91	0.01		1	1	0	1986	1986
LCK	3932	Lymphopenia	C0024312	disease	Immune System Diseases; Hemic and Lymphatic Diseases	Disease or Syndrome	239	16	0.01		1	1	0	2001	2001
LCK	3932	Lymphoproliferative Disorders	C0024314	group	Immune System Diseases; Hemic and Lymphatic Diseases	Neoplastic Process	300	14	0.01		1	1	0	1999	1999
LCK	3932	melanoma	C0025202	disease	Neoplasms	Neoplastic Process	3087	515	0.01		1	1	0	2016	2016
LCK	3932	Monoclonal Gammopathy of Undetermined Significance	C0026470	disease	Immune System Diseases; Hemic and Lymphatic Diseases	Neoplastic Process	227	20	0.01		1	1	0	1996	1996
LCK	3932	Neuroblastoma	C0027819	disease	Neoplasms	Neoplastic Process	2509	386	0.01		1	1	0	1986	1986
LCK	3932	Schizophrenia	C0036341	disease	Mental Disorders	Mental or Behavioral Dysfunction	2872	2897	0.01		1	1	0	2013	2013
LCK	3932	Sezary Syndrome	C0036920	disease	Neoplasms; Immune System Diseases; Hemic and Lymphatic Diseases	Neoplastic Process	196	7	0.01		1	1	0	2008	2008
LCK	3932	Diffuse Large B-Cell Lymphoma	C0079744	disease	Neoplasms; Immune System Diseases; Hemic and Lymphatic Diseases	Neoplastic Process	1043	127	0.01		1	1	0	2006	2006
LCK	3932	Lymphoma, T-Cell, Cutaneous	C0079773	disease	Neoplasms; Immune System Diseases; Hemic and Lymphatic Diseases	Neoplastic Process	367	5	0.01		1	1	0	2008	2008
LCK	3932	Severe Combined Immunodeficiency	C0085110	disease	Congenital, Hereditary, and Neonatal Diseases and Abnormalities; Nutritional and Metabolic Diseases; Immune System Diseases	Disease or Syndrome	284	46	0.01		1	1	0	1998	1998
LCK	3932	Rous Sarcoma	C0086942	disease	Neoplasms; Infections; Animal Diseases	Neoplastic Process; Experimental Model of Disease	60	0	0.01		1	1	0	1993	1993
LCK	3932	Squamous cell carcinoma of lung	C0149782	disease	Neoplasms; Respiratory Tract Diseases	Neoplastic Process	670	283	0.01		1	1	0	2013	2013
LCK	3932	Adenocarcinoma of lung (disorder)	C0152013	disease	Neoplasms	Neoplastic Process	2438	563	0.01		1	1	0	2016	2016
LCK	3932	Cholangiocarcinoma	C0206698	disease	Neoplasms	Neoplastic Process	877	43	0.01		1	1	0	2018	2018
LCK	3932	Congenital contractural arachnodactyly	C0220668	disease	Congenital, Hereditary, and Neonatal Diseases and Abnormalities; Musculoskeletal Diseases	Congenital Abnormality	559	48	0.01		1	1	0	2018	2018
LCK	3932	Malignant neoplasm of lung	C0242379	disease	Neoplasms; Respiratory Tract Diseases	Neoplastic Process	4173	1142	0.01		1	1	0	2013	2013
LCK	3932	Malignant lymphoma, lymphocytic, intermediate differentiation, diffuse	C0334634	disease	Neoplasms; Immune System Diseases; Hemic and Lymphatic Diseases	Neoplastic Process	296	9	0.01		1	1	0	2006	2006
LCK	3932	Hematopoietic Neoplasms	C0376544	group	Neoplasms; Hemic and Lymphatic Diseases	Neoplastic Process	322	2	0.01		1	1	0	1994	1994
LCK	3932	Hereditary hemochromatosis	C0392514	disease	Congenital, Hereditary, and Neonatal Diseases and Abnormalities; Nutritional and Metabolic Diseases	Disease or Syndrome	254	56	0.01		1	1	0	1994	1994
LCK	3932	Nijmegen Breakage Syndrome	C0398791	disease	Nutritional and Metabolic Diseases	Disease or Syndrome	94	144	0.01		1	1	0	2008	2008
LCK	3932	Hyperactive behavior	C0424295	phenotype	Pathological Conditions, Signs and Symptoms; Nervous System Diseases	Mental or Behavioral Dysfunction	1263	112	0.01		1	1	0	2011	2011
LCK	3932	Secondary malignant neoplasm of liver	C0494165	disease	Digestive System Diseases; Neoplasms	Neoplastic Process	951	34	0.01		1	1	0	1996	1996
LCK	3932	Recurrent tumor	C0521158	phenotype		Neoplastic Process	735	33	0.01		1	1	0	2018	2018
LCK	3932	Leukemogenesis	C0598766	disease	Pathological Conditions, Signs and Symptoms; Neoplasms	Neoplastic Process	996	25	0.01		1	1	0	1992	1992
LCK	3932	Immunodeficiency congenital	C0853602	disease		Disease or Syndrome; Congenital Abnormality	8	0	0.01		1	1	0	2001	2001
LCK	3932	ovarian neoplasm	C0919267	disease	Neoplasms; Female Urogenital Diseases and Pregnancy Complications; Endocrine System Diseases	Neoplastic Process	2542	757	0.01		1	1	0	2019	2019
LCK	3932	Metastatic Prostate Carcinoma	C0936223	disease	Neoplasms; Male Urogenital Diseases	Neoplastic Process	362	24	0.01		1	1	0	2019	2019
LCK	3932	Malignant neoplasm of ovary	C1140680	disease	Neoplasms; Female Urogenital Diseases and Pregnancy Complications; Endocrine System Diseases	Neoplastic Process	2563	315	0.01		1	1	0	2019	2019
LCK	3932	Sarcoma	C1261473	group	Neoplasms	Neoplastic Process	853	42	0.01		1	1	0	2000	2000
LCK	3932	Tumor Cell Invasion	C1269955	phenotype		Neoplastic Process	6626	169	0.01		1	1	0	2013	2013
LCK	3932	Metastasis from malignant tumor of prostate	C1282496	disease		Neoplastic Process	342	18	0.01		1	1	0	2019	2019
LCK	3932	Chronic heart disease	C1290386	group	Cardiovascular Diseases	Disease or Syndrome	5	0	0.01		1	1	0	2000	2000
LCK	3932	Adult Lymphoma	C1332206	disease	Neoplasms; Immune System Diseases; Hemic and Lymphatic Diseases	Neoplastic Process	1169	66	0.01		1	1	0	1986	1986
LCK	3932	Childhood Lymphoma	C1332979	disease	Neoplasms; Immune System Diseases; Hemic and Lymphatic Diseases	Neoplastic Process	1171	66	0.01		1	1	0	1986	1986
LCK	3932	Classical Hodgkin's Lymphoma	C1333064	disease	Neoplasms; Immune System Diseases; Hemic and Lymphatic Diseases	Neoplastic Process	285	20	0.01		1	1	0	2006	2006
LCK	3932	Primary Lesion	C1402294	phenotype		Disease or Syndrome	71	8	0.01		1	1	0	1996	1996
LCK	3932	Mammary Neoplasms	C1458155	group	Neoplasms; Skin and Connective Tissue Diseases	Neoplastic Process	2780	385	0.01		1	1	0	2006	2006
LCK	3932	Glucocorticoid Receptor Deficiency	C1841972	disease	Congenital, Hereditary, and Neonatal Diseases and Abnormalities; Nutritional and Metabolic Diseases	Disease or Syndrome	104	12	0.01		1	1	0	2017	2017
LCK	3932	PHOTOPAROXYSMAL RESPONSE 1	C1868677	disease		Disease or Syndrome	4	0	0.01		1	1	0	2017	2017
LCK	3932	Coronary Artery Disease	C1956346	disease	Cardiovascular Diseases	Disease or Syndrome	1708	1577	0.01		1	1	0	2019	2019
LCK	3932	Liver carcinoma	C2239176	disease	Digestive System Diseases; Neoplasms	Neoplastic Process	5725	942	0.01		1	1	0	2013	2013
LCK	3932	Adult Classical Hodgkin Lymphoma	C2347747	disease	Neoplasms; Immune System Diseases; Hemic and Lymphatic Diseases	Neoplastic Process	233	10	0.01		1	1	0	2006	2006
LCK	3932	HIV-1 infection	C2363741	disease		Disease or Syndrome	695	94	0.01		1	1	0	2003	2003
LCK	3932	Allergic rhinitis (disorder)	C2607914	disease	Respiratory Tract Diseases; Immune System Diseases; Otorhinolaryngologic Diseases	Disease or Syndrome	446	176	0.01		1	1	0	2018	2018
LCK	3932	Diabetes in children	C3826457	disease		Disease or Syndrome	22	2	0.01		1	1	1	2019	2019
LCK	3932	Head and Neck Carcinoma	C3887461	disease	Neoplasms	Neoplastic Process	786	118	0.01		1	1	0	1998	1998
LCK	3932	Malignant neoplasm of soft tissue	C4551686	group	Neoplasms	Neoplastic Process	699	32	0.01		1	1	0	2000	2000
LCK	3932	Mantle cell lymphoma	C4721414	disease	Neoplasms; Immune System Diseases; Hemic and Lymphatic Diseases	Neoplastic Process	466	19	0.01		1	1	0	2006	2006
LCK	3932	Carcinoma, Ovarian Epithelial	C4721610	disease	Neoplasms; Female Urogenital Diseases and Pregnancy Complications; Endocrine System Diseases	Neoplastic Process	2841	327	0.01		1	1	0	2019	2019

## Sheet: ABL1
Gene	Gene_id	Disease	Disease_id	Type	Disease_Class	Semantic_Type	N_genes_d	N_SNPs_d	Score_gda	EL_gda	EI_gda	N_PMIDs	N_SNPs_gda	First_Ref	Last_Ref
ABL1	25	Myeloid Leukemia, Chronic	C0023473	disease	Neoplasms; Hemic and Lymphatic Diseases	Neoplastic Process	1172	115	0.8		0.983	1773	24	1982	2020
ABL1	25	Precursor T-Cell Lymphoblastic Leukemia-Lymphoma	C1961099	disease	Neoplasms; Immune System Diseases; Hemic and Lymphatic Diseases	Neoplastic Process	644	23	0.6		0.96	25	0	1998	2019
ABL1	25	Precursor Cell Lymphoblastic Leukemia Lymphoma	C1961102	disease	Neoplasms; Immune System Diseases; Hemic and Lymphatic Diseases	Neoplastic Process	879	168	0.6		0.991	106	5	1987	2020
ABL1	25	CONGENITAL HEART DEFECTS AND SKELETAL MALFORMATIONS SYNDROME	C4539857	disease		Disease or Syndrome	1	2	0.6		1	1	2	2017	2017
ABL1	25	Malignant neoplasm of breast	C0006142	disease	Neoplasms; Skin and Connective Tissue Diseases	Neoplastic Process	6941	3417	0.4		1	13	0	1999	2018
ABL1	25	Failure to Thrive	C0015544	disease	Pathological Conditions, Signs and Symptoms	Disease or Syndrome	842	10	0.4		1	1	0	2017	2017
ABL1	25	Childhood Acute Lymphoblastic Leukemia	C0023452	disease	Neoplasms; Immune System Diseases; Hemic and Lymphatic Diseases	Neoplastic Process	1096	261	0.4		0.958	143	1	1989	2019
ABL1	25	Clinodactyly of fingers	C0265610	disease	Congenital, Hereditary, and Neonatal Diseases and Abnormalities; Musculoskeletal Diseases	Congenital Abnormality	160	7	0.4	moderate	1	1	0	2017	2017
ABL1	25	Carcinogenesis	C0596263	phenotype	Pathological Conditions, Signs and Symptoms; Neoplasms	Neoplastic Process	6243	355	0.4		0.9	10	0	1993	2019
ABL1	25	Breast Carcinoma	C0678222	disease	Neoplasms; Skin and Connective Tissue Diseases	Neoplastic Process	6776	2793	0.4		1	13	0	1999	2018
ABL1	25	Precursor B-cell lymphoblastic leukemia	C1292769	disease	Neoplasms; Immune System Diseases; Hemic and Lymphatic Diseases	Neoplastic Process	478	23	0.4		0.933	45	1	1996	2019
ABL1	25	Mammary Neoplasms	C1458155	group	Neoplasms; Skin and Connective Tissue Diseases	Neoplastic Process	2780	385	0.33		1	4	0	2005	2018
ABL1	25	Burkitt Lymphoma	C0006413	disease	Neoplasms; Infections; Immune System Diseases; Hemic and Lymphatic Diseases	Neoplastic Process	556	13	0.32		1	3	0	1993	2017
ABL1	25	Bone Diseases, Developmental	C0005941	group	Musculoskeletal Diseases	Disease or Syndrome	82	2	0.31		1	2	0	2017	2018
ABL1	25	Esophageal Neoplasms	C0014859	group	Digestive System Diseases; Neoplasms	Neoplastic Process	1254	270	0.31		1	2	0	2011	2013
ABL1	25	Congenital Heart Defects	C0018798	group	Congenital, Hereditary, and Neonatal Diseases and Abnormalities; Cardiovascular Diseases	Congenital Abnormality	406	58	0.31		1	1	0	2017	2017
ABL1	25	melanoma	C0025202	disease	Neoplasms	Neoplastic Process	3087	515	0.31		1	1	0	2015	2015
ABL1	25	Precancerous Conditions	C0032927	group	Neoplasms	Neoplastic Process	471	18	0.31		1	2	0	2001	2009
ABL1	25	Malignant neoplasm of esophagus	C0546837	disease	Digestive System Diseases; Neoplasms	Neoplastic Process	1286	214	0.31		1	2	0	2011	2013
ABL1	25	Adenocarcinoma	C0001418	group	Neoplasms	Neoplastic Process	2235	168	0.3		1	1	0	2011	2011
ABL1	25	Arachnodactyly	C0003706	disease	Congenital, Hereditary, and Neonatal Diseases and Abnormalities; Musculoskeletal Diseases	Congenital Abnormality	102	25	0.3	moderate	1	1	0	2017	2017
ABL1	25	L2 Acute Lymphoblastic Leukemia	C0023453	disease	Neoplasms; Immune System Diseases; Hemic and Lymphatic Diseases	Neoplastic Process	53	0	0.3		1	2	0	2002	2012
ABL1	25	Liver neoplasms	C0023903	group	Digestive System Diseases; Neoplasms	Neoplastic Process	1424	7	0.3		1	1	0	2009	2009
ABL1	25	Neoplasms, Experimental	C0027659	phenotype	Neoplasms	Neoplastic Process; Experimental Model of Disease	95	0	0.3		1	1	0	2009	2009
ABL1	25	Syndactyly	C0039075	disease	Congenital, Hereditary, and Neonatal Diseases and Abnormalities; Musculoskeletal Diseases	Congenital Abnormality	127	26	0.3	moderate	1	1	0	2017	2017
ABL1	25	Congenital musculoskeletal anomalies	C0151491	group	Congenital, Hereditary, and Neonatal Diseases and Abnormalities; Musculoskeletal Diseases	Congenital Abnormality	14	0	0.3		1	1	0	2017	2017
ABL1	25	Adenocarcinoma, Basal Cell	C0205641	disease	Neoplasms	Neoplastic Process	123	0	0.3		1	1	0	2011	2011
ABL1	25	Adenocarcinoma, Oxyphilic	C0205642	disease	Neoplasms	Neoplastic Process	135	0	0.3		1	1	0	2011	2011
ABL1	25	Carcinoma, Cribriform	C0205643	disease	Neoplasms	Neoplastic Process	117	0	0.3		1	1	0	2011	2011
ABL1	25	Carcinoma, Granular Cell	C0205644	disease	Neoplasms	Neoplastic Process	116	0	0.3		1	1	0	2011	2011
ABL1	25	Adenocarcinoma, Tubular	C0205645	disease	Neoplasms	Neoplastic Process	133	3	0.3		1	1	0	2011	2011
ABL1	25	Condition, Preneoplastic	C0282313	disease	Neoplasms	Neoplastic Process	122	0	0.3		1	1	0	2009	2009
ABL1	25	Malignant neoplasm of liver	C0345904	disease	Digestive System Diseases; Neoplasms	Neoplastic Process	1649	88	0.3		1	1	0	2009	2009
ABL1	25	Large cell carcinoma of lung	C0345958	disease	Neoplasms; Respiratory Tract Diseases	Neoplastic Process	67	7	0.3			0	0
ABL1	25	Mammary Neoplasms, Human	C1257931	disease	Neoplasms; Skin and Connective Tissue Diseases	Neoplastic Process	527	0	0.3		1	1	0	2010	2010
ABL1	25	Clinodactyly	C4551485	disease		Congenital Abnormality	148	18	0.3	moderate	1	1	0	2017	2017
ABL1	25	Mammary Carcinoma, Human	C4704874	disease	Neoplasms; Skin and Connective Tissue Diseases	Neoplastic Process	545	0	0.3		1	1	0	2010	2010
ABL1	25	Parkinson Disease	C0030567	disease	Nervous System Diseases	Disease or Syndrome	2078	990	0.22		1	2	0	2014	2017
ABL1	25	Memory Disorders	C0025261	disease	Pathological Conditions, Signs and Symptoms; Nervous System Diseases; Behavior and Behavior Mechanisms	Mental or Behavioral Dysfunction	62	0	0.2		1	1	0	2008	2008
ABL1	25	Myeloproliferative disease	C0027022	group	Hemic and Lymphatic Diseases	Neoplastic Process	365	43	0.2		0.988	173	0	1996	2020
ABL1	25	Other ureteric obstruction	C0029866	phenotype	Female Urogenital Diseases and Pregnancy Complications; Male Urogenital Diseases	Anatomical Abnormality	52	0	0.2		1	1	0	2005	2005
ABL1	25	B Acute Lymphoblastic Leukemia with t(9;22)(q34.1;q11.2); BCR-ABL1	C1709527	disease		Neoplastic Process	83	11	0.2		0.99	103	4	1987	2020
ABL1	25	Thrombocytosis	C0836924	disease	Hemic and Lymphatic Diseases	Disease or Syndrome	93	12	0.17		1	7	0	1996	2019
ABL1	25	Leukocytosis	C0023518	phenotype	Pathological Conditions, Signs and Symptoms; Hemic and Lymphatic Diseases	Disease or Syndrome	168	4	0.15		1	5	0	1996	2017
ABL1	25	Fatigue	C0015672	phenotype	Pathological Conditions, Signs and Symptoms	Sign or Symptom	760	67	0.12		1	2	0	2018	2020
ABL1	25	Congenital heart disease	C0152021	group	Congenital, Hereditary, and Neonatal Diseases and Abnormalities; Cardiovascular Diseases	Congenital Abnormality	267	80	0.11		1	1	2	2017	2017
ABL1	25	Abetalipoproteinemia	C0000744	disease	Congenital, Hereditary, and Neonatal Diseases and Abnormalities; Nutritional and Metabolic Diseases	Disease or Syndrome	65	19	0.1		0.933	15	1	1995	2019
ABL1	25	Primary Myelofibrosis	C0001815	disease	Hemic and Lymphatic Diseases	Neoplastic Process	282	29	0.1		1	41	0	1995	2019
ABL1	25	Anus, Imperforate	C0003466	disease	Congenital, Hereditary, and Neonatal Diseases and Abnormalities; Digestive System Diseases	Congenital Abnormality	139	9	0.1		1	1	1	2017	2017
ABL1	25	Blast Phase	C0005699	disease	Pathological Conditions, Signs and Symptoms; Neoplasms; Hemic and Lymphatic Diseases	Neoplastic Process	299	14	0.1		0.958	118	3	1987	2019
ABL1	25	Malignant Neoplasms	C0006826	group	Neoplasms	Neoplastic Process	8621	1641	0.1		0.93	71	0	1988	2019
ABL1	25	Congenital chromosomal disease	C0008626	group	Congenital, Hereditary, and Neonatal Diseases and Abnormalities	Congenital Abnormality	757	47	0.1		0.972	36	0	1990	2017
ABL1	25	Constipation	C0009806	phenotype	Pathological Conditions, Signs and Symptoms	Sign or Symptom	424	57	0.1			0	0
ABL1	25	Coronary heart disease	C0010068	disease	Cardiovascular Diseases	Disease or Syndrome	1576	1178	0.1		1	1	2	2013	2013
ABL1	25	Cryptorchidism	C0010417	disease	Congenital, Hereditary, and Neonatal Diseases and Abnormalities; Male Urogenital Diseases; Endocrine System Diseases	Congenital Abnormality	725	80	0.1		1	1	1	2017	2017
ABL1	25	Dental caries	C0011334	disease	Stomatognathic Diseases	Disease or Syndrome	330	126	0.1			0	0
ABL1	25	Dwarfism	C0013336	disease	Congenital, Hereditary, and Neonatal Diseases and Abnormalities; Musculoskeletal Diseases; Endocrine System Diseases	Congenital Abnormality	1261	77	0.1			0	0
ABL1	25	Fever	C0015967	phenotype	Pathological Conditions, Signs and Symptoms	Sign or Symptom	1021	66	0.1			0	0
ABL1	25	Flatfoot	C0016202	phenotype	Congenital, Hereditary, and Neonatal Diseases and Abnormalities; Musculoskeletal Diseases	Anatomical Abnormality	285	38	0.1			0	0
ABL1	25	Congenital pectus excavatum	C0016842	disease	Congenital, Hereditary, and Neonatal Diseases and Abnormalities; Musculoskeletal Diseases	Congenital Abnormality	272	36	0.1		1	1	1	2017	2017
ABL1	25	Atrial Septal Defects	C0018817	group	Congenital, Hereditary, and Neonatal Diseases and Abnormalities; Cardiovascular Diseases	Congenital Abnormality	384	96	0.1		1	1	1	2017	2017
ABL1	25	Ventricular Septal Defects	C0018818	group	Congenital, Hereditary, and Neonatal Diseases and Abnormalities; Cardiovascular Diseases	Congenital Abnormality	426	87	0.1			0	0
ABL1	25	leukemia	C0023418	disease	Neoplasms	Neoplastic Process	2111	144	0.1		0.985	269	5	1983	2019
ABL1	25	Lymphoid leukemia	C0023448	disease	Neoplasms; Immune System Diseases; Hemic and Lymphatic Diseases	Neoplastic Process	288	4	0.1		1	15	0	1993	2019
ABL1	25	Acute lymphocytic leukemia	C0023449	disease	Neoplasms; Immune System Diseases; Hemic and Lymphatic Diseases	Neoplastic Process	1293	222	0.1		0.97	264	5	1987	2020
ABL1	25	Leukemia, Myelocytic, Acute	C0023467	disease	Neoplasms	Neoplastic Process	3111	6892	0.1		0.928	69	0	1989	2019
ABL1	25	Leukemia, Myeloid, Chronic-Phase	C0023474	disease	Neoplasms; Hemic and Lymphatic Diseases	Neoplastic Process	72	1	0.1		1	52	1	1993	2019
ABL1	25	White Blood Cell Count procedure	C0023508	phenotype		Laboratory Procedure	681	1322	0.1		1	1	1	2019	2019
ABL1	25	Micrognathism	C0025990	disease	Congenital, Hereditary, and Neonatal Diseases and Abnormalities; Musculoskeletal Diseases; Stomatognathic Diseases	Congenital Abnormality	586	53	0.1		1	1	1	2017	2017
ABL1	25	Microstomia	C0026034	disease	Congenital, Hereditary, and Neonatal Diseases and Abnormalities; Stomatognathic Diseases	Congenital Abnormality	172	9	0.1		1	1	1	2017	2017
ABL1	25	Myelofibrosis	C0026987	disease	Pathological Conditions, Signs and Symptoms; Neoplasms; Hemic and Lymphatic Diseases	Neoplastic Process	163	7	0.1		1	19	0	1995	2019
ABL1	25	Neoplasms	C0027651	group	Neoplasms	Neoplastic Process	10161	1644	0.1		0.988	86	1	1990	2019
ABL1	25	Nephroblastoma	C0027708	disease	Congenital, Hereditary, and Neonatal Diseases and Abnormalities; Neoplasms; Female Urogenital Diseases and Pregnancy Complications; Male Urogenital Diseases	Neoplastic Process	586	125	0.1		1	10	0	2004	2018
ABL1	25	Pneumothorax	C0032326	phenotype	Respiratory Tract Diseases	Disease or Syndrome	69	3	0.1		1	1	1	2017	2017
ABL1	25	Polycythemia Vera	C0032463	disease	Neoplasms; Hemic and Lymphatic Diseases	Neoplastic Process	291	38	0.1		1	31	1	1995	2019
ABL1	25	Scoliosis, unspecified	C0036439	disease	Musculoskeletal Diseases	Disease or Syndrome	850	135	0.1			0	0
ABL1	25	Splenomegaly	C0038002	phenotype	Pathological Conditions, Signs and Symptoms	Finding	345	19	0.1			0	0
ABL1	25	Thrombocythemia, Essential	C0040028	disease	Hemic and Lymphatic Diseases	Disease or Syndrome	220	37	0.1		1	34	1	1991	2019
ABL1	25	Thrombocytopenia	C0040034	phenotype	Hemic and Lymphatic Diseases	Disease or Syndrome	592	110	0.1			0	0
ABL1	25	Tooth Crowding	C0040433	phenotype	Stomatognathic Diseases	Finding	82	19	0.1			0	0
ABL1	25	Acute leukemia	C0085669	disease	Pathological Conditions, Signs and Symptoms; Neoplasms	Neoplastic Process	639	50	0.1		0.968	31	0	1989	2017
ABL1	25	Macrotia	C0152421	disease		Congenital Abnormality	188	18	0.1		1	1	1	2017	2017
ABL1	25	Frontal bossing	C0221354	disease	Congenital, Hereditary, and Neonatal Diseases and Abnormalities; Musculoskeletal Diseases	Congenital Abnormality	321	22	0.1		1	1	1	2017	2017
ABL1	25	Acquired Camptodactyly	C0221369	disease		Acquired Abnormality	120	1	0.1			0	0
ABL1	25	Failure to gain weight	C0231246	phenotype	Pathological Conditions, Signs and Symptoms	Finding	1	2	0.1		1	1	2	2017	2017
ABL1	25	Decrease in appetite	C0232462	phenotype	Digestive System Diseases; Nervous System Diseases; Mental Disorders	Sign or Symptom	62	7	0.1			0	0
ABL1	25	Congenital diaphragmatic hernia	C0235833	disease	Pathological Conditions, Signs and Symptoms; Congenital, Hereditary, and Neonatal Diseases and Abnormalities	Congenital Abnormality	239	31	0.1		1	1	1	2017	2017
ABL1	25	Byzanthine arch palate	C0240635	disease	Congenital, Hereditary, and Neonatal Diseases and Abnormalities; Musculoskeletal Diseases; Nervous System Diseases; Stomatognathic Diseases	Congenital Abnormality	497	70	0.1			0	0
ABL1	25	Neoplasm, Residual	C0242596	phenotype	Pathological Conditions, Signs and Symptoms; Neoplasms	Neoplastic Process	329	23	0.1		1	76	0	1992	2019
ABL1	25	Cutis marmorata	C0263401	disease	Congenital, Hereditary, and Neonatal Diseases and Abnormalities; Neoplasms; Skin and Connective Tissue Diseases; Cardiovascular Diseases; Wounds and Injuries	Disease or Syndrome	80	9	0.1		1	1	1	2017	2017
ABL1	25	Philadelphia chromosome positive chronic myelogenous leukemia	C0279543	disease	Neoplasms; Hemic and Lymphatic Diseases	Neoplastic Process	27	3	0.1		1	29	2	1985	2020
ABL1	25	Flexion contracture	C0333068	disease	Musculoskeletal Diseases	Finding	210	32	0.1		1	1	1	2017	2017
ABL1	25	Short stature	C0349588	phenotype		Finding	1127	292	0.1		1	1	1	2017	2017
ABL1	25	Hematopoietic Neoplasms	C0376544	group	Neoplasms; Hemic and Lymphatic Diseases	Neoplastic Process	322	2	0.1		1	10	0	2003	2018
ABL1	25	Hematologic Neoplasms	C0376545	group	Neoplasms; Hemic and Lymphatic Diseases	Neoplastic Process	827	60	0.1		1	24	0	1993	2019
ABL1	25	Upward slant of palpebral fissure	C0423109	phenotype		Finding	216	16	0.1		1	1	1	2017	2017
ABL1	25	Sunken eyes	C0423224	phenotype	Pathological Conditions, Signs and Symptoms; Eye Diseases; Nervous System Diseases	Finding	171	54	0.1			0	0
ABL1	25	Thin skin	C0423757	phenotype		Finding	77	4	0.1		1	1	1	2017	2017
ABL1	25	Narrow nose	C0426422	phenotype		Finding	17	1	0.1			0	0
ABL1	25	Red cell distribution width determination	C0427460	phenotype		Laboratory Procedure	593	988	0.1		1	1	1	2019	2019
ABL1	25	Somatic mutation	C0544886	phenotype		Cell or Molecular Dysfunction	151	0	0.1			0	0
ABL1	25	Thin lips	C0578038	phenotype		Finding	99	8	0.1		1	1	1	2017	2017
ABL1	25	Leukemogenesis	C0598766	disease	Pathological Conditions, Signs and Symptoms; Neoplasms	Neoplastic Process	996	25	0.1		0.966	59	1	1987	2020
ABL1	25	Refractory cancer	C0677936	phenotype	Neoplasms	Neoplastic Process	184	9	0.1		0.929	14	1	2001	2015
ABL1	25	Congenital Camptodactyly	C0685409	disease	Congenital, Hereditary, and Neonatal Diseases and Abnormalities; Musculoskeletal Diseases	Congenital Abnormality	123	10	0.1			0	0
ABL1	25	Adult Acute Lymphocytic Leukemia	C0751606	disease		Neoplastic Process	860	154	0.1		0.964	140	1	1989	2019
ABL1	25	Hypospadias	C0848558	disease	Congenital, Hereditary, and Neonatal Diseases and Abnormalities; Female Urogenital Diseases and Pregnancy Complications; Male Urogenital Diseases	Congenital Abnormality	366	80	0.1			0	0
ABL1	25	Abnormal basophil morphology	C0855997	phenotype		Finding	3	0	0.1			0	0
ABL1	25	Chronic myeloproliferative disorder	C1292778	disease	Neoplasms; Hemic and Lymphatic Diseases	Neoplastic Process	366	47	0.1		0.975	159	0	1993	2020
ABL1	25	RDW - Red blood cell distribution width result	C1304746	phenotype		Laboratory or Test Result	593	988	0.1		1	1	1	2019	2019
ABL1	25	Primary malignant neoplasm	C1306459	group	Neoplasms	Neoplastic Process	8221	1374	0.1		0.957	47	0	1988	2019
ABL1	25	Childhood Leukemia	C1332977	disease	Neoplasms	Neoplastic Process	1740	140	0.1		0.989	182	3	1988	2019
ABL1	25	Intrauterine retardation	C1386048	phenotype		Pathologic Function	41	56	0.1		1	1	1	2017	2017
ABL1	25	Malignant transformation	C1608408	phenotype		Neoplastic Process	1027	20	0.1		1	11	0	1988	2020
ABL1	25	CML progression	C1739405	disease		Neoplastic Process	47	3	0.1		1	11	0	2010	2018
ABL1	25	Long nose	C1839798	phenotype		Finding	29	2	0.1			0	0
ABL1	25	Pointed chin	C1844505	phenotype		Finding	71	13	0.1			0	0
ABL1	25	Soft skin	C1844592	phenotype		Finding	22	3	0.1			0	0
ABL1	25	Broad forehead	C1849089	phenotype		Finding	133	13	0.1			0	0
ABL1	25	Clinodactyly of the 5th finger	C1850049	disease		Congenital Abnormality	284	39	0.1		1	1	1	2017	2017
ABL1	25	Reduced leukocyte alkaline phosphatase	C1850780	phenotype		Finding	2	0	0.1			0	0
ABL1	25	Narrow maxilla	C1851835	disease		Anatomical Abnormality	3	0	0.1			0	0
ABL1	25	Short nose	C1854114	phenotype		Finding	265	23	0.1			0	0
ABL1	25	Acute lymphoblastic leukemia with lymphomatous features	C1855472	disease	Neoplasms; Immune System Diseases; Hemic and Lymphatic Diseases	Neoplastic Process	7	12	0.1		1	5	2	2002	2014
ABL1	25	Broad eyebrow	C1856121	phenotype		Finding	11	4	0.1		1	1	1	2017	2017
ABL1	25	Unilateral ptosis	C1866806	phenotype	Eye Diseases	Finding	6	4	0.1		1	1	1	2017	2017
ABL1	25	Short Stature, CTCAE	C2919142	phenotype		Finding	1010	0	0.1			0	0
ABL1	25	MYELODYSPLASTIC SYNDROME	C3463824	group	Hemic and Lymphatic Diseases	Neoplastic Process	1033	95	0.1		1	12	0	1996	2012
ABL1	25	Short lower third of face	C3697248	phenotype		Finding	33	3	0.1			0	0
ABL1	25	LEUKEMIA, PHILADELPHIA CHROMOSOME-POSITIVE, RESISTANT TO IMATINIB	C4016396	phenotype		Finding	1	4	0.1			0	4
ABL1	25	Abnormality of skeletal morphology	C4023165	phenotype		Anatomical Abnormality	1	2	0.1		1	1	2	2017	2017
ABL1	25	Ph-Like Acute Lymphoblastic Leukemia	C4054188	disease		Neoplastic Process	30	1	0.1		0.75	12	0	2012	2019
ABL1	25	Dimple chin	C4317152	phenotype		Anatomical Abnormality	16	2	0.1		1	1	1	2017	2017
ABL1	25	Microcephaly (physical finding)	C4551563	phenotype		Finding	160	246	0.1		1	1	1	2017	2017
ABL1	25	2-3 toe syndactyly	C4551570	disease		Congenital Abnormality	85	16	0.1		1	1	1	2017	2017
ABL1	25	Precursor B-Cell Lymphoblastic Leukemia-Lymphoma	C0023485	disease	Neoplasms; Immune System Diseases; Hemic and Lymphatic Diseases	Neoplastic Process	145	21	0.09		1	9	0	1996	2018
ABL1	25	Monosomy	C0026499	group	Pathological Conditions, Signs and Symptoms	Congenital Abnormality	214	11	0.09		0.778	9	0	1987	2019
ABL1	25	Pre B-cell acute lymphoblastic leukemia	C0349636	disease		Neoplastic Process	90	5	0.09		1	9	0	1993	2019
ABL1	25	Hematological Disease	C0018939	group	Hemic and Lymphatic Diseases	Disease or Syndrome	255	16	0.08		1	8	0	1994	2020
ABL1	25	Myeloid Leukemia	C0023470	disease	Neoplasms	Neoplastic Process	385	7	0.07		1	7	0	1999	2014
ABL1	25	Chronic Neutrophilic Leukemia	C0023481	disease	Hemic and Lymphatic Diseases	Neoplastic Process	16	4	0.07		1	7	0	1998	2019
ABL1	25	Gastrointestinal Stromal Tumors	C0238198	group	Digestive System Diseases; Neoplasms	Neoplastic Process	538	154	0.07		1	7	1	2001	2017
ABL1	25	Adult B Acute Lymphoblastic Leukemia	C0279593	disease		Neoplastic Process	74	0	0.07		1	7	0	2006	2019
ABL1	25	Leukemia, Myeloid, Chronic, Atypical, BCR-ABL Negative	C1292772	disease	Neoplasms; Hemic and Lymphatic Diseases	Neoplastic Process	32	5	0.07		0.857	7	0	2007	2019
ABL1	25	Chronic Lymphocytic Leukemia	C0023434	disease	Neoplasms; Immune System Diseases; Hemic and Lymphatic Diseases	Neoplastic Process	1447	291	0.06		1	6	0	2003	2008
ABL1	25	Leukemia, Myelomonocytic, Chronic	C0023480	disease	Neoplasms; Hemic and Lymphatic Diseases	Neoplastic Process	158	28	0.06		0.833	6	0	1994	2019
ABL1	25	Neoplasm Metastasis	C0027627	phenotype	Pathological Conditions, Signs and Symptoms; Neoplasms	Neoplastic Process	6385	327	0.06		1	6	1	2004	2019
ABL1	25	Philadelphia chromosome negative chronic myelogenous leukemia	C0279549	disease	Neoplasms; Hemic and Lymphatic Diseases	Neoplastic Process	7	0	0.06		0.833	6	0	1990	2005
ABL1	25	Precursor B-lymphoblastic lymphoma/leukemia	C0862030	disease	Neoplasms; Immune System Diseases; Hemic and Lymphatic Diseases	Neoplastic Process	25	0	0.06		1	6	0	2016	2019
ABL1	25	Childhood Chronic Myelogenous Leukemia, BCR-ABL1 Positive	C1327920	disease	Neoplasms; Hemic and Lymphatic Diseases	Neoplastic Process	12	1	0.06		1	6	1	1997	2012
ABL1	25	Childhood Myelodysplastic Syndrome	C2347761	disease	Hemic and Lymphatic Diseases	Neoplastic Process	335	20	0.06		1	6	0	1996	2006
ABL1	25	Adult Myelodysplastic Syndrome	C3900098	disease	Hemic and Lymphatic Diseases	Neoplastic Process	332	20	0.06		1	6	0	1996	2006
ABL1	25	Immunologic Deficiency Syndromes	C0021051	group	Immune System Diseases	Disease or Syndrome	973	31	0.05		1	5	0	1996	2016
ABL1	25	Lymphoma	C0024299	group	Neoplasms; Immune System Diseases; Hemic and Lymphatic Diseases	Neoplastic Process	1548	91	0.05		0.8	5	0	2000	2015
ABL1	25	Juvenile Myelomonocytic Leukemia	C0349639	disease	Neoplasms; Hemic and Lymphatic Diseases	Neoplastic Process	179	70	0.05		1	5	0	1995	2014
ABL1	25	Non-Small Cell Lung Carcinoma	C0007131	disease	Neoplasms; Respiratory Tract Diseases	Neoplastic Process	3926	712	0.04		1	4	0	2000	2016
ABL1	25	Cerebral Palsy	C0007789	disease	Nervous System Diseases	Disease or Syndrome	241	69	0.04		1	4	0	2008	2013
ABL1	25	Down Syndrome	C0013080	disease	Congenital, Hereditary, and Neonatal Diseases and Abnormalities; Nervous System Diseases	Disease or Syndrome	766	80	0.04		1	4	0	2004	2012
ABL1	25	Eosinophilia	C0014457	disease	Hemic and Lymphatic Diseases	Disease or Syndrome	325	23	0.04		1	4	0	2002	2019
ABL1	25	Acute Erythroblastic Leukemia	C0023440	disease	Neoplasms; Hemic and Lymphatic Diseases	Neoplastic Process	302	5	0.04		1	4	0	1991	2019
ABL1	25	Acute Promyelocytic Leukemia	C0023487	disease	Neoplasms	Neoplastic Process	651	21	0.04		1	4	0	2001	2017
ABL1	25	Multiple Myeloma	C0026764	disease	Neoplasms; Immune System Diseases; Hemic and Lymphatic Diseases; Cardiovascular Diseases	Neoplastic Process	1740	865	0.04		1	4	0	1988	2012
ABL1	25	Tumor Progression	C0178874	phenotype	Pathological Conditions, Signs and Symptoms	Neoplastic Process	3865	72	0.04		1	4	1	1993	2019
ABL1	25	Solid Neoplasm	C0280100	phenotype	Neoplasms	Neoplastic Process	1145	24	0.04		0.75	4	0	1993	2016
ABL1	25	Myelodysplastic-Myeloproliferative Diseases	C1301355	group	Hemic and Lymphatic Diseases	Neoplastic Process	38	1	0.04		1	4	0	2003	2016
ABL1	25	Adult Lymphoma	C1332206	disease	Neoplasms; Immune System Diseases; Hemic and Lymphatic Diseases	Neoplastic Process	1169	66	0.04		0.75	4	0	2000	2011
ABL1	25	Childhood Lymphoma	C1332979	disease	Neoplasms; Immune System Diseases; Hemic and Lymphatic Diseases	Neoplastic Process	1171	66	0.04		0.75	4	0	2000	2011
ABL1	25	Cleft palate, isolated	C1837218	disease	Congenital, Hereditary, and Neonatal Diseases and Abnormalities; Musculoskeletal Diseases; Stomatognathic Diseases	Congenital Abnormality	295	70	0.04		1	4	0	2008	2013
ABL1	25	Leukemia, B-Cell	C2004493	disease	Neoplasms; Immune System Diseases; Hemic and Lymphatic Diseases	Neoplastic Process	239	2	0.04		1	4	0	1994	2006
ABL1	25	Mixed phenotype acute leukemia	C2826025	disease		Neoplastic Process	37	0	0.04		1	4	0	2000	2018
ABL1	25	Multiple Chronic Conditions	C3266262	disease	Pathological Conditions, Signs and Symptoms	Disease or Syndrome	929	42	0.04		1	4	0	2011	2018
ABL1	25	Bacterial Infections	C0004623	group	Infections	Disease or Syndrome	616	17	0.03		1	3	0	2007	2009
ABL1	25	Acute biphenotypic leukemia	C0023464	disease	Neoplasms; Immune System Diseases; Hemic and Lymphatic Diseases	Neoplastic Process	45	0	0.03		0.667	3	0	1998	2006
ABL1	25	Acute monocytic leukemia	C0023465	disease	Neoplasms	Neoplastic Process	633	22	0.03		1	3	0	1997	2018
ABL1	25	Leukemia, Myeloid, Accelerated Phase	C0023472	disease	Neoplasms; Hemic and Lymphatic Diseases	Neoplastic Process	12	0	0.03		1	3	0	2003	2013
ABL1	25	Lung Neoplasms	C0024121	group	Neoplasms; Respiratory Tract Diseases	Neoplastic Process	1486	39	0.03		1	3	0	2006	2016
ABL1	25	Lymphoproliferative Disorders	C0024314	group	Immune System Diseases; Hemic and Lymphatic Diseases	Neoplastic Process	300	14	0.03		1	3	0	2004	2011
ABL1	25	Malignant neoplasm of stomach	C0024623	disease	Digestive System Diseases; Neoplasms	Neoplastic Process	3806	615	0.03		1	3	0	2004	2019
ABL1	25	B-Cell Lymphomas	C0079731	group	Neoplasms; Immune System Diseases; Hemic and Lymphatic Diseases	Neoplastic Process	1408	42	0.03		1	3	0	1990	2017
ABL1	25	Adenocarcinoma of lung (disorder)	C0152013	disease	Neoplasms	Neoplastic Process	2438	563	0.03		1	3	0	2013	2019
ABL1	25	Idiopathic Hypereosinophilic Syndrome	C0206141	disease	Hemic and Lymphatic Diseases	Disease or Syndrome	43	5	0.03		1	3	2	2005	2014
ABL1	25	Papillary thyroid carcinoma	C0238463	disease	Neoplasms; Endocrine System Diseases	Neoplastic Process	1348	204	0.03		1	3	0	1989	2003
ABL1	25	Childhood B Acute Lymphoblastic Leukemia	C0279584	disease	Neoplasms; Immune System Diseases; Hemic and Lymphatic Diseases	Neoplastic Process	99	4	0.03		1	3	0	2013	2019
ABL1	25	Malignant neoplasm of prostate	C0376358	disease	Neoplasms; Male Urogenital Diseases	Neoplastic Process	4502	1082	0.03		1	3	0	2008	2013
ABL1	25	Chromosome 9, trisomy	C0432411	disease	Pathological Conditions, Signs and Symptoms	Disease or Syndrome	12	0	0.03		1	3	0	2003	2012
ABL1	25	Progressive Neoplastic Disease	C0677932	phenotype		Neoplastic Process	384	40	0.03		1	3	0	1995	2015
ABL1	25	Stomach Carcinoma	C0699791	disease	Digestive System Diseases; Neoplasms	Neoplastic Process	3720	652	0.03		1	3	0	2004	2019
ABL1	25	Leukaemia recurrent	C0920028	disease	Neoplasms	Neoplastic Process	50	0	0.03		1	3	0	2004	2018
ABL1	25	Tumor Cell Invasion	C1269955	phenotype		Neoplastic Process	6626	169	0.03		1	3	0	2012	2018
ABL1	25	Eosinophilic disorder	C1306759	group	Hemic and Lymphatic Diseases	Disease or Syndrome	288	22	0.03		1	3	0	2009	2019
ABL1	25	Childhood Hematopoietic Neoplasm	C1332970	disease	Neoplasms; Hemic and Lymphatic Diseases	Neoplastic Process	8	0	0.03		1	3	0	2005	2018
ABL1	25	Glioblastoma Multiforme	C1621958	disease	Neoplasms	Neoplastic Process	3197	186	0.03		0.667	3	0	1990	2016
ABL1	25	Adult Erythroleukemia	C2347748	disease		Neoplastic Process	236	4	0.03		1	3	0	1991	2019
ABL1	25	Progressive cGVHD	C3539781	disease		Disease or Syndrome	384	40	0.03		1	3	0	1995	2015
ABL1	25	Infection	C3714514	group	Infections	Pathologic Function	491	0	0.03		1	3	0	2007	2009
ABL1	25	MIXED LINEAGE LEUKEMIA	C3888194	disease		Neoplastic Process	240	2	0.03		1	3	0	2012	2019
ABL1	25	Erythroleukemia (Erythroid/Myeloid)	C4520840	disease	Neoplasms; Hemic and Lymphatic Diseases	Neoplastic Process	237	4	0.03		1	3	0	1991	2019
ABL1	25	Amyotrophic Lateral Sclerosis	C0002736	disease	Nutritional and Metabolic Diseases; Nervous System Diseases	Disease or Syndrome	1114	485	0.02		1	2	0	2005	2007
ABL1	25	Anemia	C0002871	disease	Hemic and Lymphatic Diseases	Disease or Syndrome	847	94	0.02		1	2	0	2001	2008
ABL1	25	Carcinoma, Papillary	C0007133	disease	Neoplasms	Neoplastic Process	225	9	0.02		1	2	0	1990	2000
ABL1	25	Colorectal Carcinoma	C0009402	disease	Digestive System Diseases; Neoplasms	Neoplastic Process	5473	1962	0.02		1	2	0	2007	2012
ABL1	25	Mental Depression	C0011570	disease	Behavior and Behavior Mechanisms	Mental or Behavioral Dysfunction	1478	271	0.02		1	2	0	2016	2019
ABL1	25	Depressive disorder	C0011581	disease	Mental Disorders	Mental or Behavioral Dysfunction	1719	297	0.02		1	2	0	2016	2019
ABL1	25	Fanconi Anemia	C0015625	disease	Congenital, Hereditary, and Neonatal Diseases and Abnormalities; Nutritional and Metabolic Diseases; Hemic and Lymphatic Diseases	Disease or Syndrome	394	173	0.02		1	2	0	2011	2017
ABL1	25	Glioblastoma	C0017636	disease	Neoplasms	Neoplastic Process	3177	281	0.02		0.5	2	0	1990	2016
ABL1	25	Acute myelomonocytic leukemia	C0023479	disease	Neoplasms	Neoplastic Process	105	3	0.02		1	2	0	2000	2012
ABL1	25	Pancytopenia	C0030312	disease	Hemic and Lymphatic Diseases	Disease or Syndrome	253	15	0.02		1	2	0	2008	2017
ABL1	25	Polycythemia	C0032461	disease	Hemic and Lymphatic Diseases	Disease or Syndrome	82	22	0.02		1	2	0	2002	2012
ABL1	25	Rubella	C0035920	disease	Infections	Disease or Syndrome	82	11	0.02		1	2	0	2010	2017
ABL1	25	Monocytosis	C0085702	disease	Pathological Conditions, Signs and Symptoms; Hemic and Lymphatic Diseases	Disease or Syndrome	61	3	0.02		1	2	0	1999	1999
ABL1	25	Malignant neoplasm of lung	C0242379	disease	Neoplasms; Respiratory Tract Diseases	Neoplastic Process	4173	1142	0.02		1	2	0	2015	2016
ABL1	25	Adult Burkitt Lymphoma	C0278764	disease	Neoplasms; Infections; Immune System Diseases; Hemic and Lymphatic Diseases	Neoplastic Process	475	7	0.02		1	2	0	1993	2017
ABL1	25	Recurrent Chronic Myelogenous Leukemia, BCR-ABL1 Positive	C0278787	disease	Neoplasms; Hemic and Lymphatic Diseases	Neoplastic Process	8	0	0.02		1	2	0	2000	2019
ABL1	25	Adult Glioblastoma	C0278878	disease	Neoplasms	Neoplastic Process	2528	98	0.02		0.5	2	0	1990	2016
ABL1	25	Childhood Burkitt Lymphoma	C0278879	disease	Neoplasms; Infections; Immune System Diseases; Hemic and Lymphatic Diseases	Neoplastic Process	477	7	0.02		1	2	0	1993	2017
ABL1	25	Childhood T Acute Lymphoblastic Leukemia	C0279583	disease	Neoplasms; Immune System Diseases; Hemic and Lymphatic Diseases	Neoplastic Process	119	2	0.02		1	2	0	2012	2019
ABL1	25	Acute Undifferentiated Leukemia	C0280141	disease		Neoplastic Process	119	1	0.02		1	2	0	2007	2019
ABL1	25	secondary acute myeloid leukemia	C0280449	disease	Neoplasms	Neoplastic Process	91	8	0.02		0.5	2	0	1998	2019
ABL1	25	Childhood Glioblastoma	C0280474	disease	Neoplasms	Neoplastic Process	2527	98	0.02		0.5	2	0	1990	2016
ABL1	25	Cervix carcinoma	C0302592	disease	Neoplasms; Female Urogenital Diseases and Pregnancy Complications	Neoplastic Process	1881	283	0.02		1	2	0	2004	2017
ABL1	25	Frontotemporal dementia	C0338451	disease	Nutritional and Metabolic Diseases; Nervous System Diseases; Mental Disorders	Disease or Syndrome	320	215	0.02		1	2	0	2005	2007
ABL1	25	Depressed mood	C0344315	phenotype	Behavior and Behavior Mechanisms	Mental or Behavioral Dysfunction	1461	269	0.02		1	2	0	2016	2019
ABL1	25	Chronic eosinophilic leukemia	C0346421	disease	Neoplasms; Hemic and Lymphatic Diseases	Neoplastic Process	42	9	0.02		1	2	2	2007	2007
ABL1	25	Neurodegenerative Disorders	C0524851	group	Nervous System Diseases	Disease or Syndrome	1515	85	0.02		0.5	2	0	2014	2019
ABL1	25	Thyroid carcinoma	C0549473	disease	Neoplasms; Endocrine System Diseases	Neoplastic Process	1175	145	0.02		1	2	0	1998	2003
ABL1	25	Prostate carcinoma	C0600139	disease	Neoplasms; Male Urogenital Diseases	Neoplastic Process	4388	1168	0.02		1	2	0	2008	2013
ABL1	25	Carcinoma of lung	C0684249	disease	Neoplasms; Respiratory Tract Diseases	Neoplastic Process	4081	1204	0.02		1	2	0	2015	2016
ABL1	25	Leukemia secondary	C0856053	disease		Neoplastic Process	24	4	0.02		1	2	0	1997	2013
ABL1	25	Sarcoma	C1261473	group	Neoplasms	Neoplastic Process	853	42	0.02		1	2	0	2009	2015
ABL1	25	Granulocytosis	C1282609	disease	Hemic and Lymphatic Diseases	Disease or Syndrome	15	1	0.02		1	2	0	2011	2015
ABL1	25	Chronic myelogenous leukemia, BCR/ABL positive	C1292771	disease	Neoplasms; Hemic and Lymphatic Diseases	Neoplastic Process	4	0	0.02		1	2	0	1992	2002
ABL1	25	Primary malignant neoplasm of lung	C1306460	disease	Neoplasms; Respiratory Tract Diseases	Neoplastic Process	3894	981	0.02		1	2	0	2015	2016
ABL1	25	Refractory Chronic Myelogenous Leukemia, BCR-ABL1 Positive	C1370868	disease	Neoplasms; Hemic and Lymphatic Diseases	Neoplastic Process	6	1	0.02		1	2	1	2011	2016
ABL1	25	Undifferentiated leukemia	C1378511	disease		Neoplastic Process	120	2	0.02		1	2	0	2008	2019
ABL1	25	Chronic Kidney Diseases	C1561643	group	Female Urogenital Diseases and Pregnancy Complications; Male Urogenital Diseases	Disease or Syndrome	1074	306	0.02		1	2	0	2018	2019
ABL1	25	HEMOPHAGOCYTIC LYMPHOHISTIOCYTOSIS, FAMILIAL, 2	C1863727	disease	Hemic and Lymphatic Diseases	Disease or Syndrome	9	25	0.02		1	2	0	1995	1996
ABL1	25	Childhood B Acute Lymphoblastic Leukemia with t(9;22)(q34.1;q11.2); BCR-ABL1	C2347507	disease		Neoplastic Process	4	0	0.02		0.5	2	0	2017	2019
ABL1	25	Chronic myeloid leukemia, BCR/ABL-positive	C2861580	disease	Neoplasms	Neoplastic Process	7	0	0.02		1	2	0	1999	2011
ABL1	25	Myeloid neoplasm	C2939461	disease	Neoplasms; Hemic and Lymphatic Diseases	Neoplastic Process	62	5	0.02		1	2	0	2014	2015
ABL1	25	FANCONI ANEMIA, COMPLEMENTATION GROUP A (disorder)	C3469521	disease	Congenital, Hereditary, and Neonatal Diseases and Abnormalities; Nutritional and Metabolic Diseases; Hemic and Lymphatic Diseases	Disease or Syndrome	360	194	0.02		1	2	0	2011	2017
ABL1	25	Triple Negative Breast Neoplasms	C3539878	disease	Neoplasms; Skin and Connective Tissue Diseases	Neoplastic Process	1674	99	0.02		1	2	0	2015	2015
ABL1	25	Neutrophilia (disorder)	C3665444	disease	Pathological Conditions, Signs and Symptoms; Hemic and Lymphatic Diseases	Disease or Syndrome	150	1	0.02		1	2	0	2016	2019
ABL1	25	B Acute Lymphoblastic Leukemia, Philadelphia Chromosome Negative	C4289946	disease		Neoplastic Process	8	0	0.02		1	2	0	1992	2018
ABL1	25	B Lymphoblastic Leukemia/Lymphoma, BCR-ABL1-Like	C4329382	disease		Neoplastic Process	2	0	0.02		0.5	2	0	2018	2019
ABL1	25	Complete Trisomy 21 Syndrome	C4521042	disease	Pathological Conditions, Signs and Symptoms; Congenital, Hereditary, and Neonatal Diseases and Abnormalities; Nervous System Diseases	Disease or Syndrome	669	77	0.02		1	2	0	2010	2012
ABL1	25	Malignant neoplasm of soft tissue	C4551686	group	Neoplasms	Neoplastic Process	699	32	0.02		1	2	0	2009	2015
ABL1	25	Burkitt Leukemia	C4721444	disease	Neoplasms; Infections; Immune System Diseases; Hemic and Lymphatic Diseases	Neoplastic Process	45	0	0.02		1	2	0	1990	2011
ABL1	25	Malignant neoplasm of colon and/or rectum	C4722085	disease		Neoplastic Process	3669	502	0.02		1	2	0	2007	2012
ABL1	25	Triple-Negative Breast Carcinoma	C4722518	disease	Neoplasms; Skin and Connective Tissue Diseases	Neoplastic Process	1598	96	0.02		1	2	0	2015	2015
ABL1	25	Congenital Abnormality	C0000768	group	Congenital, Hereditary, and Neonatal Diseases and Abnormalities	Congenital Abnormality	1098	73	0.01		1	1	0	2017	2017
ABL1	25	Alzheimer's Disease	C0002395	disease	Nervous System Diseases; Mental Disorders	Disease or Syndrome	3397	1843	0.01		1	1	0	2005	2005
ABL1	25	anaphylaxis	C0002792	phenotype	Immune System Diseases	Disease or Syndrome	180	4	0.01		1	1	0	2018	2018
ABL1	25	Autoimmune Diseases	C0004364	group	Immune System Diseases	Disease or Syndrome	1758	428	0.01		1	1	0	2017	2017
ABL1	25	Pneumonia, Bacterial	C0004626	group	Infections; Respiratory Tract Diseases	Disease or Syndrome	66	2	0.01		1	1	0	2019	2019
ABL1	25	Cardiovascular Diseases	C0007222	group	Cardiovascular Diseases	Disease or Syndrome	1756	711	0.01		1	1	0	2015	2015
ABL1	25	Malignant tumor of cervix	C0007847	disease	Neoplasms; Female Urogenital Diseases and Pregnancy Complications	Neoplastic Process	1718	245	0.01		1	1	0	2017	2017
ABL1	25	Colorectal Neoplasms	C0009404	group	Digestive System Diseases; Neoplasms	Neoplastic Process	1296	609	0.01		1	1	0	2007	2007
ABL1	25	Diabetes Mellitus, Insulin-Dependent	C0011854	disease	Nutritional and Metabolic Diseases; Immune System Diseases; Endocrine System Diseases	Disease or Syndrome	1675	954	0.01		1	1	0	2017	2017
ABL1	25	Diarrhea	C0011991	phenotype	Pathological Conditions, Signs and Symptoms	Sign or Symptom	632	63	0.01		0	1	0	2016	2016
ABL1	25	Diphtheria	C0012546	disease	Infections	Disease or Syndrome	147	0	0.01		1	1	0	2010	2010
ABL1	25	Disorder of eye	C0015397	group	Eye Diseases	Disease or Syndrome	400	14	0.01		1	1	0	2014	2014
ABL1	25	Gastritis	C0017152	disease	Digestive System Diseases	Disease or Syndrome	292	21	0.01		1	1	0	2011	2011
ABL1	25	Gonorrhea	C0018081	disease	Female Urogenital Diseases and Pregnancy Complications; Infections; Male Urogenital Diseases	Disease or Syndrome	261	7	0.01		1	1	0	2016	2016
ABL1	25	Graft-vs-Host Disease	C0018133	disease	Immune System Diseases	Disease or Syndrome	447	25	0.01		1	1	1	2018	2018
ABL1	25	Graves Disease	C0018213	disease	Eye Diseases; Immune System Diseases; Endocrine System Diseases	Disease or Syndrome	585	352	0.01		1	1	0	2000	2000
ABL1	25	Heart failure	C0018801	disease	Cardiovascular Diseases	Disease or Syndrome	1499	201	0.01		1	1	0	2017	2017
ABL1	25	Congestive heart failure	C0018802	disease	Cardiovascular Diseases	Disease or Syndrome	1760	165	0.01		1	1	0	2017	2017
ABL1	25	Hepatitis B	C0019163	disease	Digestive System Diseases; Infections	Disease or Syndrome	1449	519	0.01		1	1	1	2018	2018
ABL1	25	Hepatosplenomegaly	C0019214	phenotype	Pathological Conditions, Signs and Symptoms; Digestive System Diseases; Hemic and Lymphatic Diseases	Sign or Symptom	127	21	0.01		1	1	0	2019	2019
ABL1	25	Hodgkin Disease	C0019829	disease	Neoplasms; Immune System Diseases; Hemic and Lymphatic Diseases	Neoplastic Process	900	148	0.01		1	1	0	2005	2005
ABL1	25	Influenza	C0021400	disease	Infections; Respiratory Tract Diseases	Disease or Syndrome	858	17	0.01		1	1	0	2015	2015
ABL1	25	Kidney Failure, Acute	C0022660	disease	Female Urogenital Diseases and Pregnancy Complications; Male Urogenital Diseases	Disease or Syndrome	826	32	0.01		1	1	0	2006	2006
ABL1	25	Kidney Neoplasm	C0022665	disease	Neoplasms; Female Urogenital Diseases and Pregnancy Complications; Male Urogenital Diseases	Neoplastic Process	295	11	0.01		1	1	0	2014	2014
ABL1	25	Hairy Cell Leukemia	C0023443	disease	Neoplasms; Immune System Diseases; Hemic and Lymphatic Diseases	Neoplastic Process	143	4	0.01		1	1	0	2014	2014
ABL1	25	Acute Megakaryocytic Leukemias	C0023462	disease	Neoplasms	Neoplastic Process	159	15	0.01		1	1	0	2011	2011
ABL1	25	Adult T-Cell Lymphoma/Leukemia	C0023493	disease	Neoplasms; Immune System Diseases; Hemic and Lymphatic Diseases	Neoplastic Process	540	11	0.01		1	1	0	1987	1987
ABL1	25	Leukoencephalopathy, Progressive Multifocal	C0023524	disease	Infections; Nervous System Diseases	Disease or Syndrome	240	4	0.01		1	1	0	1994	1994
ABL1	25	Lupus Erythematosus, Systemic	C0024141	disease	Skin and Connective Tissue Diseases; Immune System Diseases	Disease or Syndrome	1883	1172	0.01		0	1	0	2018	2018
ABL1	25	Lymphoma, Follicular	C0024301	disease	Neoplasms; Immune System Diseases; Hemic and Lymphatic Diseases	Neoplastic Process	477	83	0.01		1	1	0	2017	2017
ABL1	25	Mastocytosis	C0024899	disease	Neoplasms; Skin and Connective Tissue Diseases; Immune System Diseases	Disease or Syndrome	98	8	0.01		1	1	0	2009	2009
ABL1	25	Multiple Sclerosis	C0026769	disease	Immune System Diseases; Nervous System Diseases	Disease or Syndrome	1800	1022	0.01		1	1	0	2007	2007
ABL1	25	Muscle hypotonia	C0026827	phenotype	Pathological Conditions, Signs and Symptoms; Nervous System Diseases	Finding	967	579	0.01		1	1	0	2003	2003
ABL1	25	Myelodysplasia	C0026985	disease		Congenital Abnormality	181	4	0.01		1	1	0	2012	2012
ABL1	25	Nail-Patella Syndrome	C0027341	disease	Congenital, Hereditary, and Neonatal Diseases and Abnormalities; Skin and Connective Tissue Diseases; Musculoskeletal Diseases	Disease or Syndrome	38	18	0.01		1	1	0	1998	1998
ABL1	25	Osteosclerosis	C0029464	disease	Musculoskeletal Diseases	Disease or Syndrome	82	1	0.01		1	1	0	2018	2018
ABL1	25	Ovarian Carcinoma	C0029925	disease	Neoplasms; Female Urogenital Diseases and Pregnancy Complications; Endocrine System Diseases	Neoplastic Process	539	19	0.01		1	1	0	2013	2013
ABL1	25	Plasmacytoma	C0032131	disease	Neoplasms; Immune System Diseases	Neoplastic Process	142	8	0.01		1	1	0	2005	2005
ABL1	25	Pulmonary Alveolar Proteinosis	C0034050	disease	Respiratory Tract Diseases	Disease or Syndrome	51	7	0.01		1	1	0	2000	2000
ABL1	25	Retinoblastoma	C0035335	disease	Neoplasms; Eye Diseases	Neoplastic Process	853	193	0.01		1	1	0	1999	1999
ABL1	25	Rheumatic Fever	C0035436	disease	Infections; Musculoskeletal Diseases	Disease or Syndrome	94	5	0.01		1	1	0	2006	2006
ABL1	25	Localized scleroderma	C0036420	disease	Skin and Connective Tissue Diseases	Disease or Syndrome	51	0	0.01		1	1	0	2018	2018
ABL1	25	Systemic Scleroderma	C0036421	disease	Skin and Connective Tissue Diseases	Disease or Syndrome	979	287	0.01		1	1	0	2011	2011
ABL1	25	Sezary Syndrome	C0036920	disease	Neoplasms; Immune System Diseases; Hemic and Lymphatic Diseases	Neoplastic Process	196	7	0.01		1	1	0	2007	2007
ABL1	25	Substance Withdrawal Syndrome	C0038587	disease	Chemically-Induced Disorders; Mental Disorders	Mental or Behavioral Dysfunction	80	5	0.01		1	1	0	2018	2018
ABL1	25	Thymoma	C0040100	disease	Neoplasms; Hemic and Lymphatic Diseases	Neoplastic Process	291	20	0.01		1	1	0	1993	1993
ABL1	25	Tuberous Sclerosis	C0041341	disease	Congenital, Hereditary, and Neonatal Diseases and Abnormalities; Neoplasms; Nervous System Diseases	Neoplastic Process	289	55	0.01		1	1	0	1995	1995
ABL1	25	Virus Diseases	C0042769	group	Infections	Disease or Syndrome	1471	42	0.01		1	1	0	2008	2008
ABL1	25	Werner Syndrome	C0043119	disease	Congenital, Hereditary, and Neonatal Diseases and Abnormalities; Nutritional and Metabolic Diseases	Disease or Syndrome	130	71	0.01		1	1	0	2011	2011
ABL1	25	Sweet Syndrome	C0085077	disease	Skin and Connective Tissue Diseases	Disease or Syndrome	104	3	0.01		1	1	0	2000	2000
ABL1	25	Severe Combined Immunodeficiency	C0085110	disease	Congenital, Hereditary, and Neonatal Diseases and Abnormalities; Nutritional and Metabolic Diseases; Immune System Diseases	Disease or Syndrome	284	46	0.01		1	1	0	2010	2010
ABL1	25	Addictive Behavior	C0085281	phenotype	Behavior and Behavior Mechanisms	Mental or Behavioral Dysfunction	332	56	0.01		1	1	0	2014	2014
ABL1	25	Hemorrhagic cystitis	C0085692	disease	Pathological Conditions, Signs and Symptoms; Female Urogenital Diseases and Pregnancy Complications; Infections; Male Urogenital Diseases; Hemic and Lymphatic Diseases	Disease or Syndrome	18	1	0.01		1	1	0	2018	2018
ABL1	25	Rous Sarcoma	C0086942	disease	Neoplasms; Infections; Animal Diseases	Neoplastic Process; Experimental Model of Disease	60	0	0.01		1	1	0	1982	1982
ABL1	25	Renal fibrosis	C0151650	disease	Pathological Conditions, Signs and Symptoms; Female Urogenital Diseases and Pregnancy Complications; Male Urogenital Diseases	Disease or Syndrome	570	1	0.01		1	1	0	2019	2019
ABL1	25	Esophageal carcinoma	C0152018	disease	Digestive System Diseases; Neoplasms	Neoplastic Process	1287	272	0.01		1	1	0	2013	2013
ABL1	25	Secondary malignant neoplasm of bone	C0153690	disease	Pathological Conditions, Signs and Symptoms; Neoplasms; Musculoskeletal Diseases	Neoplastic Process	647	18	0.01		1	1	0	2016	2016
ABL1	25	Portal Vein Thrombosis	C0155773	disease	Cardiovascular Diseases	Disease or Syndrome	59	8	0.01		1	1	0	2017	2017
ABL1	25	Diabetes, Autoimmune	C0205734	disease	Nutritional and Metabolic Diseases; Immune System Diseases; Endocrine System Diseases	Disease or Syndrome	172	4	0.01		1	1	0	2017	2017
ABL1	25	Endometrial Stromal Sarcoma	C0206630	disease	Neoplasms; Female Urogenital Diseases and Pregnancy Complications	Neoplastic Process	75	1	0.01		1	1	0	2012	2012
ABL1	25	Embryonal Carcinoma	C0206659	disease	Neoplasms	Neoplastic Process	165	0	0.01		1	1	0	2017	2017
ABL1	25	Angiofibroma	C0206731	disease	Neoplasms	Neoplastic Process	45	1	0.01		1	1	0	2017	2017
ABL1	25	Childhood Acute Myeloid Leukemia	C0220621	disease	Neoplasms	Neoplastic Process	215	6	0.01		1	1	0	2015	2015
ABL1	25	Metastatic malignant neoplasm to brain	C0220650	disease	Pathological Conditions, Signs and Symptoms; Neoplasms; Nervous System Diseases	Neoplastic Process	392	28	0.01		1	1	0	2019	2019
ABL1	25	Pituitary-dependent Cushing's disease	C0221406	disease	Nervous System Diseases; Endocrine System Diseases	Disease or Syndrome	115	8	0.01		1	1	0	2019	2019
ABL1	25	Myelofibrosis due to another disorder	C0242006	disease		Disease or Syndrome	23	6	0.01		1	1	0	2019	2019
ABL1	25	Parkinsonian Disorders	C0242422	group	Nervous System Diseases	Disease or Syndrome	373	95	0.01		1	1	0	2013	2013
ABL1	25	Mucosa-Associated Lymphoid Tissue Lymphoma	C0242647	disease	Neoplasms; Immune System Diseases; Hemic and Lymphatic Diseases	Neoplastic Process	264	13	0.01		1	1	0	2011	2011
ABL1	25	Carcinoma, Small Cell	C0262584	disease	Neoplasms	Neoplastic Process	185	7	0.01		1	1	0	1988	1988
ABL1	25	Acute respiratory failure	C0264490	disease	Pathological Conditions, Signs and Symptoms; Nutritional and Metabolic Diseases; Respiratory Tract Diseases	Disease or Syndrome	78	5	0.01		1	1	0	2006	2006
ABL1	25	Miller Dieker syndrome	C0265219	disease	Congenital, Hereditary, and Neonatal Diseases and Abnormalities; Nervous System Diseases	Disease or Syndrome	182	9	0.01		1	1	0	2005	2005
ABL1	25	Venous malformation	C0265950	disease	Congenital, Hereditary, and Neonatal Diseases and Abnormalities	Congenital Abnormality	38	3	0.01		1	1	1	2019	2019
ABL1	25	Carcinoma breast stage IV	C0278488	disease		Neoplastic Process	573	14	0.01		1	1	0	1999	1999
ABL1	25	Recurrent Childhood Acute Lymphoblastic Leukemia	C0278519	disease	Neoplasms; Immune System Diseases; Hemic and Lymphatic Diseases	Neoplastic Process	37	0	0.01		1	1	0	2001	2001
ABL1	25	Childhood Burkitt Leukemia	C0279582	disease	Neoplasms; Infections; Immune System Diseases; Hemic and Lymphatic Diseases	Neoplastic Process	10	0	0.01		1	1	0	1990	1990
ABL1	25	Adult Burkitt Leukemia	C0279591	disease	Neoplasms; Infections; Immune System Diseases; Hemic and Lymphatic Diseases	Neoplastic Process	10	0	0.01		1	1	0	1990	1990
ABL1	25	Adult T Acute Lymphoblastic Leukemia	C0279592	disease	Neoplasms; Immune System Diseases; Hemic and Lymphatic Diseases	Neoplastic Process	102	1	0.01		1	1	0	2007	2007
ABL1	25	Adult Acute Myelomonocytic Leukemia	C0279627	disease	Neoplasms	Neoplastic Process	28	3	0.01		1	1	0	2012	2012
ABL1	25	Adenocarcinoma Of Esophagus	C0279628	disease	Digestive System Diseases; Neoplasms	Neoplastic Process	468	81	0.01		1	1	1	2011	2011
ABL1	25	Adult Acute Megakaryoblastic Leukemia	C0279632	disease	Neoplasms	Neoplastic Process	38	4	0.01		1	1	0	2011	2011
ABL1	25	Childhood Acute Myelomonocytic Leukemia	C0279644	disease	Neoplasms	Neoplastic Process	28	3	0.01		1	1	0	2012	2012
ABL1	25	Childhood Acute Megakaryoblastic Leukemia	C0279650	disease	Neoplasms	Neoplastic Process	45	4	0.01		1	1	0	2011	2011
ABL1	25	Erythrophagocytosis	C0302486	disease		Disease or Syndrome	40	0	0.01		1	1	0	2014	2014
ABL1	25	Squamous cell carcinoma of tongue	C0349566	disease	Neoplasms; Stomatognathic Diseases	Neoplastic Process	462	2	0.01		1	1	0	2007	2007
ABL1	25	Common acute lymphoblastic leukemia	C0349637	disease		Neoplastic Process	43	0	0.01		1	1	0	2010	2010
ABL1	25	Hereditary hemochromatosis	C0392514	disease	Congenital, Hereditary, and Neonatal Diseases and Abnormalities; Nutritional and Metabolic Diseases	Disease or Syndrome	254	56	0.01		1	1	0	2013	2013
ABL1	25	Symmetrical dyschromatosis of extremities	C0406775	disease	Pathological Conditions, Signs and Symptoms; Skin and Connective Tissue Diseases	Congenital Abnormality	22	13	0.01		1	1	0	2013	2013
ABL1	25	Overlap syndrome	C0410000	disease	Skin and Connective Tissue Diseases; Immune System Diseases	Disease or Syndrome	57	2	0.01		1	1	0	2012	2012
ABL1	25	Hyperactive behavior	C0424295	phenotype	Pathological Conditions, Signs and Symptoms; Nervous System Diseases	Mental or Behavioral Dysfunction	1263	112	0.01		1	1	0	1998	1998
ABL1	25	Enteropathy-Associated T-Cell Lymphoma	C0456889	disease	Neoplasms; Immune System Diseases; Hemic and Lymphatic Diseases	Neoplastic Process	39	3	0.01		1	1	0	2005	2005
ABL1	25	Generalized enlarged lymph nodes	C0476486	disease	Hemic and Lymphatic Diseases	Disease or Syndrome	13	0	0.01		1	1	0	2007	2007
ABL1	25	Lymphoid neoplasm	C0598798	disease	Neoplasms; Immune System Diseases; Hemic and Lymphatic Diseases	Neoplastic Process	30	1	0.01		1	1	0	2015	2015
ABL1	25	Food anaphylaxis	C0685898	disease	Digestive System Diseases; Immune System Diseases	Disease or Syndrome	9	2	0.01		1	1	0	2018	2018
ABL1	25	CNS metastases	C0686377	phenotype	Neoplasms; Nervous System Diseases	Neoplastic Process	102	14	0.01		1	1	0	2019	2019
ABL1	25	Colon Carcinoma	C0699790	disease	Digestive System Diseases; Neoplasms	Neoplastic Process	2832	275	0.01		1	1	0	1987	1987
ABL1	25	Basophilia	C0702266	disease		Disease or Syndrome	12	0	0.01		1	1	0	2016	2016
ABL1	25	Leptomeningeal Neoplasms	C0751297	disease	Neoplasms; Nervous System Diseases	Neoplastic Process	17	3	0.01		1	1	0	2011	2011
ABL1	25	Perineurioma	C0751691	disease	Neoplasms; Nervous System Diseases	Neoplastic Process	18	3	0.01		1	1	0	2014	2014
ABL1	25	Monosomy 22	C0795878	disease	Pathological Conditions, Signs and Symptoms	Disease or Syndrome	14	0	0.01		1	1	0	2012	2012
ABL1	25	Chronic graft-versus-host disease	C0867389	disease	Immune System Diseases	Disease or Syndrome	241	17	0.01		1	1	0	2003	2003
ABL1	25	Malignant neoplasm of ovary	C1140680	disease	Neoplasms; Female Urogenital Diseases and Pregnancy Complications; Endocrine System Diseases	Neoplastic Process	2563	315	0.01		1	1	0	2013	2013
ABL1	25	Chronic leukemia (category)	C1279296	disease	Pathological Conditions, Signs and Symptoms; Neoplasms	Neoplastic Process	32	0	0.01		1	1	0	1998	1998
ABL1	25	Precursor T-cell lymphoblastic lymphoma	C1292758	disease	Neoplasms; Immune System Diseases; Hemic and Lymphatic Diseases	Neoplastic Process	30	0	0.01		1	1	0	2007	2007
ABL1	25	Childhood Kidney Wilms Tumor	C1333015	disease	Congenital, Hereditary, and Neonatal Diseases and Abnormalities; Neoplasms; Female Urogenital Diseases and Pregnancy Complications; Male Urogenital Diseases	Neoplastic Process	338	36	0.01		1	1	0	2005	2005
ABL1	25	Thymic Lymphoma	C1336745	disease	Neoplasms; Hemic and Lymphatic Diseases	Neoplastic Process	45	0	0.01		1	1	0	1993	1993
ABL1	25	Papillary renal cell carcinoma type 2	C1336840	disease	Neoplasms; Female Urogenital Diseases and Pregnancy Complications; Male Urogenital Diseases	Neoplastic Process	6	0	0.01		1	1	0	2018	2018
ABL1	25	Soft tissue perineurioma	C1370657	disease	Neoplasms; Nervous System Diseases	Neoplastic Process	3	0	0.01		1	1	0	2014	2014
ABL1	25	Intraneural perineurioma	C1370658	disease	Neoplasms; Nervous System Diseases	Neoplastic Process	3	0	0.01		1	1	0	2018	2018
ABL1	25	Hereditary Leiomyomatosis and Renal Cell Cancer	C1708350	disease	Congenital, Hereditary, and Neonatal Diseases and Abnormalities; Neoplasms; Female Urogenital Diseases and Pregnancy Complications; Skin and Connective Tissue Diseases	Neoplastic Process	61	59	0.01		1	1	0	2018	2018
ABL1	25	MYELOPROLIFERATIVE SYNDROME, TRANSIENT	C1834582	disease	Congenital, Hereditary, and Neonatal Diseases and Abnormalities; Nervous System Diseases; Hemic and Lymphatic Diseases	Neoplastic Process	105	9	0.01		1	1	0	2014	2014
ABL1	25	Malformations of Cortical Development, Group II	C1837249	disease	Congenital, Hereditary, and Neonatal Diseases and Abnormalities; Nervous System Diseases	Congenital Abnormality	180	101	0.01		1	1	0	2004	2004
ABL1	25	Warburg Sjo Fledelius syndrome	C1838625	disease	Pathological Conditions, Signs and Symptoms; Congenital, Hereditary, and Neonatal Diseases and Abnormalities; Eye Diseases; Musculoskeletal Diseases; Nervous System Diseases; Endocrine System Diseases; Mental Disorders; Behavior and Behavior Mechanisms	Disease or Syndrome	16	22	0.01		1	1	0	2008	2008
ABL1	25	Indolence	C1845247	phenotype		Mental or Behavioral Dysfunction	8	0	0.01		1	1	0	1995	1995
ABL1	25	Familial primary gastric lymphoma	C1850900	disease	Digestive System Diseases; Neoplasms; Immune System Diseases; Hemic and Lymphatic Diseases	Neoplastic Process	121	2	0.01		1	1	0	2011	2011
ABL1	25	LATERAL MENINGOCELE SYNDROME	C1851710	disease	Pathological Conditions, Signs and Symptoms; Congenital, Hereditary, and Neonatal Diseases and Abnormalities; Nervous System Diseases	Disease or Syndrome	118	12	0.01		1	1	0	2005	2005
ABL1	25	TUBEROUS SCLEROSIS 1 (disorder)	C1854465	disease	Congenital, Hereditary, and Neonatal Diseases and Abnormalities; Neoplasms; Nervous System Diseases	Disease or Syndrome	32	128	0.01		1	1	0	1995	1995
ABL1	25	Venous Thromboembolism	C1861172	phenotype	Cardiovascular Diseases	Disease or Syndrome	378	408	0.01		1	1	0	2019	2019
ABL1	25	LIMB-MAMMARY SYNDROME	C1863753	disease	Congenital, Hereditary, and Neonatal Diseases and Abnormalities; Musculoskeletal Diseases	Disease or Syndrome	120	1	0.01		1	1	0	2005	2005
ABL1	25	B-CELL MALIGNANCY, LOW-GRADE	C1868683	disease		Neoplastic Process	350	19	0.01		1	1	0	2003	2003
ABL1	25	Adult Pure Erythroid Leukemia	C2347753	disease	Neoplasms; Hemic and Lymphatic Diseases	Neoplastic Process	5	0	0.01		1	1	0	2005	2005
ABL1	25	T-Cell Prolymphocytic Leukemia	C2363142	disease	Neoplasms; Immune System Diseases; Hemic and Lymphatic Diseases	Neoplastic Process	52	4	0.01		1	1	0	2014	2014
ABL1	25	HIV-1 infection	C2363741	disease		Disease or Syndrome	695	94	0.01		1	1	0	2019	2019
ABL1	25	Nasopharyngeal carcinoma	C2931822	disease	Neoplasms; Stomatognathic Diseases; Otorhinolaryngologic Diseases	Neoplastic Process	1553	320	0.01		1	1	0	2018	2018
ABL1	25	Congenital abnormality of vein	C2937220	group	Congenital, Hereditary, and Neonatal Diseases and Abnormalities; Cardiovascular Diseases	Congenital Abnormality	39	7	0.01		1	1	1	2019	2019
ABL1	25	Secondary Neoplasm	C2939419	group	Pathological Conditions, Signs and Symptoms; Neoplasms	Neoplastic Process	2492	85	0.01		1	1	0	2004	2004
ABL1	25	Anterior chamber anomalies	C3152182	phenotype	Congenital, Hereditary, and Neonatal Diseases and Abnormalities; Eye Diseases	Congenital Abnormality	18	1	0.01		1	1	0	2019	2019
ABL1	25	Idiopathic pulmonary arterial hypertension	C3203102	disease	Respiratory Tract Diseases	Disease or Syndrome	776	24	0.01		1	1	0	2017	2017
ABL1	25	Pneumonitis	C3714636	disease	Infections; Respiratory Tract Diseases	Disease or Syndrome	697	13	0.01		1	1	0	2018	2018
ABL1	25	Liquid Tumor	C3890429	disease		Neoplastic Process	22	0	0.01		1	1	0	2017	2017
ABL1	25	Childhood Pre-B Acute Lymphoblastic Leukemia	C3896960	disease	Neoplasms; Immune System Diseases; Hemic and Lymphatic Diseases	Disease or Syndrome	51	3	0.01		1	1	0	1999	1999
ABL1	25	Adult Pre-B Acute Lymphoblastic Leukemia	C3896961	disease	Neoplasms; Immune System Diseases; Hemic and Lymphatic Diseases	Neoplastic Process	44	2	0.01		1	1	0	1999	1999
ABL1	25	Splanchnic vein thrombosis	C4022560	disease	Cardiovascular Diseases	Disease or Syndrome	15	2	0.01		1	1	0	2015	2015
ABL1	25	cervical cancer	C4048328	disease	Neoplasms; Female Urogenital Diseases and Pregnancy Complications	Neoplastic Process	1817	268	0.01		1	1	0	2017	2017
ABL1	25	Renal medullary carcinoma	C4049328	disease	Neoplasms; Female Urogenital Diseases and Pregnancy Complications; Male Urogenital Diseases	Neoplastic Process	12	0	0.01		1	1	0	2005	2005
ABL1	25	Tubulocystic renal cell carcinoma	C4288091	disease	Neoplasms; Female Urogenital Diseases and Pregnancy Complications; Male Urogenital Diseases	Neoplastic Process	1	0	0.01		1	1	0	2018	2018
ABL1	25	Infant Acute Undifferentiated Leukemia	C4288892	disease		Neoplastic Process	14	0	0.01		1	1	0	2007	2007
ABL1	25	Infant Acute Biphenotypic Leukemia	C4288893	disease	Neoplasms; Immune System Diseases; Hemic and Lymphatic Diseases	Neoplastic Process	10	0	0.01		1	1	0	1998	1998
ABL1	25	Familial thrombocytosis	C4303761	disease	Hemic and Lymphatic Diseases	Disease or Syndrome	7	5	0.01		1	1	0	2009	2009
ABL1	25	Pure Erythroid Leukemia	C4520841	disease	Neoplasms; Hemic and Lymphatic Diseases	Neoplastic Process	13	0	0.01		1	1	0	2005	2005
ABL1	25	Tetrasomy 21	C4707057	disease		Disease or Syndrome	6	0	0.01		1	1	0	1995	1995
ABL1	25	Juvenile angiofibroma	C4721413	disease	Neoplasms; Cardiovascular Diseases	Neoplastic Process	44	0	0.01		1	1	0	2017	2017
ABL1	25	Mantle cell lymphoma	C4721414	disease	Neoplasms; Immune System Diseases; Hemic and Lymphatic Diseases	Neoplastic Process	466	19	0.01		1	1	0	2013	2013
ABL1	25	Intestinal T-Cell Lymphoma	C4721452	disease	Neoplasms; Immune System Diseases; Hemic and Lymphatic Diseases	Neoplastic Process	35	3	0.01		1	1	0	2005	2005
ABL1	25	Sarcoma, Myeloid	C4721505	disease	Neoplasms	Neoplastic Process	31	1	0.01		1	1	0	2015	2015
ABL1	25	Carcinoma, Ovarian Epithelial	C4721610	disease	Neoplasms; Female Urogenital Diseases and Pregnancy Complications; Endocrine System Diseases	Neoplastic Process	2841	327	0.01		1	1	0	2013	2013
ABL1	25	Blood spots	C4732730	disease		Disease or Syndrome	117	0	0.01		1	1	0	2016	2016

## Sheet: BLK
Gene	Gene_id	Disease	Disease_id	Type	Disease_Class	Semantic_Type	N_genes_d	N_SNPs_d	Score_gda	EL_gda	EI_gda	N_PMIDs	N_SNPs_gda	First_Ref	Last_Ref
BLK	640	Lupus Erythematosus, Systemic	C0024141	disease	Skin and Connective Tissue Diseases; Immune System Diseases	Disease or Syndrome	1883	1172	0.7		0.976	41	12	2008	2020
BLK	640	Maturity onset diabetes mellitus in young	C0342276	disease	Nutritional and Metabolic Diseases; Endocrine System Diseases	Disease or Syndrome	105	49	0.62	limited	1	2	0	2009	2013
BLK	640	Maturity-onset diabetes of the young, type 11	C3150618	disease	Nutritional and Metabolic Diseases; Endocrine System Diseases	Disease or Syndrome	2	4	0.6	limited		0	2
BLK	640	Rheumatoid Arthritis	C0003873	disease	Skin and Connective Tissue Diseases; Musculoskeletal Diseases; Immune System Diseases	Disease or Syndrome	2723	2387	0.46		1	9	3	2009	2016
BLK	640	Mucocutaneous Lymph Node Syndrome	C0026691	disease	Skin and Connective Tissue Diseases; Hemic and Lymphatic Diseases; Cardiovascular Diseases	Disease or Syndrome	370	195	0.46		1	7	44	2012	2017
BLK	640	Libman-Sacks Disease	C0242380	disease	Skin and Connective Tissue Diseases; Immune System Diseases	Disease or Syndrome	59	0	0.3		1	1	0	2009	2009
BLK	640	Monogenic diabetes	C3888631	disease	Nutritional and Metabolic Diseases; Endocrine System Diseases	Disease or Syndrome	30	19	0.3	limited		0	0
BLK	640	Myocardial Reperfusion Injury	C0027055	phenotype	Pathological Conditions, Signs and Symptoms; Cardiovascular Diseases	Pathologic Function	226	0	0.2		1	1	0	2008	2008
BLK	640	Systemic Scleroderma	C0036421	disease	Skin and Connective Tissue Diseases	Disease or Syndrome	979	287	0.16		1	7	2	2010	2018
BLK	640	Diabetes Mellitus	C0011849	group	Nutritional and Metabolic Diseases; Endocrine System Diseases	Disease or Syndrome	2803	824	0.12		1	2	1	2009	2013
BLK	640	Kidney Diseases	C0022658	group	Female Urogenital Diseases and Pregnancy Complications; Male Urogenital Diseases	Disease or Syndrome	1180	140	0.11		0	1	0	2012	2012
BLK	640	Obesity	C0028754	disease	Pathological Conditions, Signs and Symptoms; Nutritional and Metabolic Diseases	Disease or Syndrome	2821	1111	0.11		1	1	1	2013	2013
BLK	640	Sjogren's Syndrome	C1527336	disease	Eye Diseases; Skin and Connective Tissue Diseases; Musculoskeletal Diseases; Immune System Diseases; Stomatognathic Diseases	Disease or Syndrome	481	47	0.11		1	2	1	2013	2018
BLK	640	Autoimmune Diseases	C0004364	group	Immune System Diseases	Disease or Syndrome	1758	428	0.1		1	13	2	2010	2019
BLK	640	Circadian Rhythms	C0008810	phenotype		Organism Function	45	84	0.1		1	1	1	2016	2016
BLK	640	Fetal Growth Retardation	C0015934	phenotype	Pathological Conditions, Signs and Symptoms; Congenital, Hereditary, and Neonatal Diseases and Abnormalities; Female Urogenital Diseases and Pregnancy Complications	Disease or Syndrome	1037	21	0.1			0	0
BLK	640	Glomerular Filtration Rate	C0017654	phenotype		Diagnostic Procedure	399	1033	0.1		1	1	1	2019	2019
BLK	640	Glycosuria	C0017979	phenotype	Nutritional and Metabolic Diseases; Female Urogenital Diseases and Pregnancy Complications; Male Urogenital Diseases	Finding	53	7	0.1			0	0
BLK	640	Hyperglycemia	C0020456	disease	Nutritional and Metabolic Diseases	Disease or Syndrome	1098	108	0.1			0	0
BLK	640	Retinal Diseases	C0035309	group	Eye Diseases	Disease or Syndrome	714	56	0.1			0	0
BLK	640	Neonatal hypoglycemia	C0158986	disease	Congenital, Hereditary, and Neonatal Diseases and Abnormalities; Nutritional and Metabolic Diseases	Disease or Syndrome	55	13	0.1			0	0
BLK	640	Hepatocellular Adenoma	C0206669	disease	Digestive System Diseases; Neoplasms	Neoplastic Process	114	7	0.1			0	0
BLK	640	Congenital hypoplasia of pancreas	C0266267	disease	Congenital, Hereditary, and Neonatal Diseases and Abnormalities	Congenital Abnormality	20	0	0.1			0	0
BLK	640	Exocrine pancreatic insufficiency	C0267963	disease	Digestive System Diseases	Disease or Syndrome	82	26	0.1			0	0
BLK	640	Simple renal cyst	C0268800	disease	Pathological Conditions, Signs and Symptoms; Congenital, Hereditary, and Neonatal Diseases and Abnormalities; Neoplasms; Female Urogenital Diseases and Pregnancy Complications; Male Urogenital Diseases	Disease or Syndrome	100	2	0.1			0	0
BLK	640	Transient neonatal diabetes mellitus	C0342273	disease		Disease or Syndrome	23	0	0.1			0	0
BLK	640	Overweight	C0497406	phenotype	Pathological Conditions, Signs and Symptoms	Finding	27	3	0.1			0	0
BLK	640	Phosphatidylcholine measurement	C0523829	phenotype		Laboratory Procedure	9	19	0.1		1	1	1	2019	2019
BLK	640	Abnormal oral glucose tolerance	C1847425	phenotype		Finding	15	0	0.1			0	0
BLK	640	Large for gestational age	C1848395	phenotype	Pathological Conditions, Signs and Symptoms; Female Urogenital Diseases and Pregnancy Complications	Finding	43	10	0.1			0	0
BLK	640	Hyperinsulinemic hypoglycemia	C1864903	disease	Nutritional and Metabolic Diseases	Disease or Syndrome	52	6	0.1			0	0
BLK	640	Retinopathy, CTCAE	C1962966	phenotype		Finding	108	0	0.1			0	0
BLK	640	Cytokine Measurement	C2699541	phenotype		Laboratory Procedure	82	123	0.1		1	1	1	2012	2012
BLK	640	Hypoinsulinaemia (disorder)	C2748055	disease		Disease or Syndrome	36	0	0.1			0	0
BLK	640	Renal cyst	C3887499	phenotype	Pathological Conditions, Signs and Symptoms; Neoplasms; Female Urogenital Diseases and Pregnancy Complications; Male Urogenital Diseases	Disease or Syndrome	170	17	0.1			0	0
BLK	640	Congenital Hyperinsulinism	C3888018	disease	Congenital, Hereditary, and Neonatal Diseases and Abnormalities; Digestive System Diseases; Nutritional and Metabolic Diseases	Disease or Syndrome	62	27	0.1			0	0
BLK	640	Elevated hemoglobin A1c	C4073162	phenotype		Finding	14	0	0.1			0	0
BLK	640	Abnormal C-peptide level	C4280765	phenotype		Finding	14	0	0.1			0	0
BLK	640	Lupus Vulgaris	C0024131	disease	Infections; Skin and Connective Tissue Diseases	Disease or Syndrome	526	44	0.06		1	6	0	2011	2019
BLK	640	Lupus Erythematosus, Discoid	C0024138	disease	Skin and Connective Tissue Diseases	Disease or Syndrome	552	46	0.06		1	6	0	2011	2019
BLK	640	Lupus Erythematosus	C0409974	disease	Pathological Conditions, Signs and Symptoms; Skin and Connective Tissue Diseases; Immune System Diseases	Disease or Syndrome	558	44	0.06		1	6	0	2011	2019
BLK	640	Encephalitis, St. Louis	C0014060	disease	Infections; Nervous System Diseases	Disease or Syndrome	272	34	0.03		1	3	1	2009	2017
BLK	640	Primary Sjögren's syndrome	C0151449	disease	Eye Diseases; Skin and Connective Tissue Diseases; Musculoskeletal Diseases; Immune System Diseases; Stomatognathic Diseases	Disease or Syndrome	312	42	0.03		1	3	2	2011	2013
BLK	640	Dermatomyositis	C0011633	disease	Skin and Connective Tissue Diseases; Musculoskeletal Diseases; Nervous System Diseases	Disease or Syndrome	235	34	0.02		1	2	1	2014	2015
BLK	640	Diabetes	C0011847	disease	Endocrine System Diseases	Disease or Syndrome	2359	710	0.02		1	2	1	2009	2013
BLK	640	Chronic Lymphocytic Leukemia	C0023434	disease	Neoplasms; Immune System Diseases; Hemic and Lymphatic Diseases	Neoplastic Process	1447	291	0.02		1	2	0	2003	2020
BLK	640	Neoplasms	C0027651	group	Neoplasms	Neoplastic Process	10161	1644	0.02		1	2	0	2012	2017
BLK	640	Polyendocrinopathies, Autoimmune	C0085409	group	Immune System Diseases; Endocrine System Diseases	Disease or Syndrome	166	21	0.02		0.5	2	0	2009	2015
BLK	640	Polymyositis	C0085655	disease	Musculoskeletal Diseases; Nervous System Diseases	Disease or Syndrome	183	22	0.02		1	2	2	2014	2015
BLK	640	Lung Diseases, Interstitial	C0206062	group	Respiratory Tract Diseases	Disease or Syndrome	319	144	0.02		1	2	0	2014	2015
BLK	640	Adult type dermatomyositis	C0221056	disease	Skin and Connective Tissue Diseases; Musculoskeletal Diseases; Nervous System Diseases	Disease or Syndrome	218	31	0.02		1	2	1	2014	2015
BLK	640	Allergic rhinitis (disorder)	C2607914	disease	Respiratory Tract Diseases; Immune System Diseases; Otorhinolaryngologic Diseases	Disease or Syndrome	446	176	0.02		1	2	2	2016	2017
BLK	640	Autoimmune thyroid disease (AITD)	C3840565	disease		Disease or Syndrome	133	54	0.02		1	2	2	2018	2019
BLK	640	Asthma	C0004096	disease	Respiratory Tract Diseases; Immune System Diseases	Disease or Syndrome	2096	1536	0.01		1	1	0	2016	2016
BLK	640	Behcet Syndrome	C0004943	disease	Congenital, Hereditary, and Neonatal Diseases and Abnormalities; Eye Diseases; Skin and Connective Tissue Diseases; Stomatognathic Diseases; Cardiovascular Diseases	Disease or Syndrome	502	243	0.01		1	1	0	2015	2015
BLK	640	Malignant Neoplasms	C0006826	group	Neoplasms	Neoplastic Process	8621	1641	0.01		1	1	0	2017	2017
BLK	640	Common Variable Immunodeficiency	C0009447	disease	Immune System Diseases	Disease or Syndrome	207	85	0.01		1	1	0	2015	2015
BLK	640	Diabetes Mellitus, Insulin-Dependent	C0011854	disease	Nutritional and Metabolic Diseases; Immune System Diseases; Endocrine System Diseases	Disease or Syndrome	1675	954	0.01		1	1	1	2011	2011
BLK	640	Diabetes Mellitus, Non-Insulin-Dependent	C0011860	disease	Nutritional and Metabolic Diseases; Endocrine System Diseases	Disease or Syndrome	3134	2672	0.01		1	1	1	2013	2013
BLK	640	IGA Glomerulonephritis	C0017661	disease	Female Urogenital Diseases and Pregnancy Complications; Male Urogenital Diseases; Immune System Diseases	Disease or Syndrome	456	130	0.01		1	1	0	2014	2014
BLK	640	Graves Disease	C0018213	disease	Eye Diseases; Immune System Diseases; Endocrine System Diseases	Disease or Syndrome	585	352	0.01		1	1	1	2019	2019
BLK	640	Childhood Acute Lymphoblastic Leukemia	C0023452	disease	Neoplasms; Immune System Diseases; Hemic and Lymphatic Diseases	Neoplastic Process	1096	261	0.01		1	1	0	2012	2012
BLK	640	Myeloid Leukemia, Chronic	C0023473	disease	Neoplasms; Hemic and Lymphatic Diseases	Neoplastic Process	1172	115	0.01		1	1	0	2012	2012
BLK	640	Lupus Nephritis	C0024143	disease	Female Urogenital Diseases and Pregnancy Complications; Skin and Connective Tissue Diseases; Male Urogenital Diseases; Immune System Diseases	Disease or Syndrome	503	64	0.01		1	1	0	2012	2012
BLK	640	Multiple Sclerosis	C0026769	disease	Immune System Diseases; Nervous System Diseases	Disease or Syndrome	1800	1022	0.01		1	1	1	2011	2011
BLK	640	Neuroblastoma	C0027819	disease	Neoplasms	Neoplastic Process	2509	386	0.01		1	1	0	2012	2012
BLK	640	Polycystic Ovary Syndrome	C0032460	disease	Neoplasms; Female Urogenital Diseases and Pregnancy Complications; Endocrine System Diseases	Disease or Syndrome	988	363	0.01		1	1	0	2017	2017
BLK	640	Giant Cell Arteritis	C0039483	disease	Skin and Connective Tissue Diseases; Immune System Diseases; Nervous System Diseases; Cardiovascular Diseases	Disease or Syndrome	260	78	0.01		0	1	1	2010	2010
BLK	640	Vasculitis	C0042384	disease	Cardiovascular Diseases	Disease or Syndrome	294	24	0.01		1	1	0	2015	2015
BLK	640	Diffuse Large B-Cell Lymphoma	C0079744	disease	Neoplasms; Immune System Diseases; Hemic and Lymphatic Diseases	Neoplastic Process	1043	127	0.01		1	1	0	2017	2017
BLK	640	Lymphoma, T-Cell, Cutaneous	C0079773	disease	Neoplasms; Immune System Diseases; Hemic and Lymphatic Diseases	Neoplastic Process	367	5	0.01		1	1	0	2017	2017
BLK	640	Sicca Syndrome	C0086981	disease	Eye Diseases; Skin and Connective Tissue Diseases; Musculoskeletal Diseases; Immune System Diseases; Stomatognathic Diseases	Disease or Syndrome	132	4	0.01		1	1	0	2009	2009
BLK	640	Autoimmune thyroid disease	C0178468	disease	Immune System Diseases; Endocrine System Diseases	Disease or Syndrome	107	15	0.01		1	1	0	2018	2018
BLK	640	Malignant neoplasm of lung	C0242379	disease	Neoplasms; Respiratory Tract Diseases	Neoplastic Process	4173	1142	0.01		1	1	1	2017	2017
BLK	640	Dermatomyositis, Childhood Type	C0263666	disease	Skin and Connective Tissue Diseases; Musculoskeletal Diseases; Nervous System Diseases	Disease or Syndrome	62	1	0.01		1	1	0	2016	2016
BLK	640	Hematologic Neoplasms	C0376545	group	Neoplasms; Hemic and Lymphatic Diseases	Neoplastic Process	827	60	0.01		1	1	0	2017	2017
BLK	640	Leukemogenesis	C0598766	disease	Pathological Conditions, Signs and Symptoms; Neoplasms	Neoplastic Process	996	25	0.01		1	1	0	2017	2017
BLK	640	Hashimoto Disease	C0677607	disease	Endocrine System Diseases	Disease or Syndrome	335	131	0.01		1	1	1	2019	2019
BLK	640	Central neuroblastoma	C0700095	disease	Neoplasms; Nervous System Diseases	Neoplastic Process	2419	231	0.01		1	1	0	2012	2012
BLK	640	Idiopathic Inflammatory Myopathies	C0751356	disease	Musculoskeletal Diseases; Nervous System Diseases	Disease or Syndrome	106	4	0.01		1	1	0	2015	2015
BLK	640	Chromosome 11p11.2 Deletion Syndrome	C1832588	disease	Pathological Conditions, Signs and Symptoms; Congenital, Hereditary, and Neonatal Diseases and Abnormalities; Neoplasms; Musculoskeletal Diseases	Disease or Syndrome	65	6	0.01		1	1	0	2013	2013
BLK	640	NEUROTICISM	C1842981	disease	Behavior and Behavior Mechanisms	Mental or Behavioral Dysfunction	141	54	0.01		1	1	0	2017	2017
BLK	640	PEELING SKIN SYNDROME	C1849193	disease	Congenital, Hereditary, and Neonatal Diseases and Abnormalities; Skin and Connective Tissue Diseases	Disease or Syndrome	67	11	0.01		1	1	0	2013	2013
BLK	640	Acquired Hypogammaglobulinemia	C2936664	disease	Immune System Diseases	Disease or Syndrome	89	4	0.01		1	1	0	2015	2015
BLK	640	POLYARTERITIS NODOSA, CHILDHOOD-ONSET	C3887654	disease	Skin and Connective Tissue Diseases; Cardiovascular Diseases	Disease or Syndrome	63	12	0.01		1	1	0	2015	2015
BLK	640	Childhood Neuroblastoma	C4086165	disease	Neoplasms	Neoplastic Process	2420	231	0.01		1	1	0	2012	2012

[truncated: 15 more sheets: LYN, SLCO2B1, TNN13K, TNK1, CIT, MKNK1, ULK3, JAK3, DRD1, ERBB4, TIE1, EPHA6, ERBB2, PIP4K2C, 8647]
