# Supplementary material for: Artificial Intelligence/Machine Learning-Driven Small Molecule Repurposing via Off-Target Prediction and Transcriptomics
Source: Toxics. 2023 Oct 22;11(10):875. doi: 10.3390/toxics11100875 (PMC10611213; doi:10.3390/toxics11100875)
Supplement: Supplementary file 1 [file toxics-11-00875-s001.zip › Supplemental_Table_1.xlsx]

## Sheet: test.TLINK_high_score_methods_c
Molecule	Family	Uniprot	Gene_name	Target_name	Type	MOA	Experimental pIC50	Predicted pIC50	Score	Methods	SAS	SAR	SIM	SEA	MLM	XPI
ketoconazole	CP	Q9NR63	CYP26B1	Cytochrome P450 26B1	Known	N/A	6.85	A	1	110	0	0	0	1	1	0
lovastatin	CP	Q6NT55	CYP4F22	Cytochrome P450 4F22	Known	IND	A	N/A	1	0	0	0	0	0	0	0
ursodiol	CP	Q8TAV3	CYP2W1	Cytochrome P450 2W1	Known	N/A	A	N/A	1	0	0	0	0	0	0	0
clotrimazole	CP	P9WPL1	cyp144	Cytochrome P450 144	Known	N/A	6.43	N/A	1	0	0	0	0	0	0	0
econazole	CP	P9WPL1	cyp144	Cytochrome P450 144	Known	N/A	6.11	6	1	1100	0	0	1	1	0	0
miconazole	CP	P9WPL1	cyp144	Cytochrome P450 144	Known	N/A	6.01	6.1	1	1100	0	0	1	1	0	0
tazarotene	CP	Q9NR63	CYP26B1	Cytochrome P450 26B1	Known	N/A	5.64	A	1	100	0	0	0	1	0	0
ketoconazole	CP	O43174	CYP26A1	Cytochrome P450 26A1	Known	N/A	5.62	6.3	1	1	0	0	0	0	0	1
econazole	CP	P9WPN5	cyp130	Cytochrome P450 130	Known	N/A	5.53	N/A	1	0	0	0	0	0	0	0
bexarotene	CP	Q9NR63	CYP26B1	Cytochrome P450 26B1	Known	N/A	5.32	5.5	1	1110	0	0	1	1	1	0
tamibarotene	CP	Q9NR63	CYP26B1	Cytochrome P450 26B1	Known	N/A	5.18	5.7	1	1110	0	0	1	1	1	0
clotrimazole	CP	P9WPN5	cyp130	Cytochrome P450 130	Known	N/A	5.04	N/A	1	0	0	0	0	0	0	0
calcitriol	CP	Q07973	CYP24A1	1,25-dihydroxyvitamin D(3) 24-hydroxylase, mitochondrial	Known	N/A	9.6	9.4	1	111111	1	1	1	1	1	1
etomidate	CP	P19099	CYP11B2	Cytochrome P450 11B2, mitochondrial	Known	INH	9.38	7	1	111111	1	1	1	1	1	1
etomidate	CP	P15538	CYP11B1	Cytochrome P450 11B1, mitochondrial	Known	INH	9.1	7.2	1	111110	1	1	1	1	1	0
tacrine	CP	P10635	CYP2D6	Cytochrome P450 2D6	Known	N/A	9.05	9.1	1	100010	1	0	0	0	1	0
velnacrine	CP	P10635	CYP2D6	Cytochrome P450 2D6	Known	N/A	9.05	9.1	1	100010	1	0	0	0	1	0
piperidolate	CP	P05177	CYP1A2	Cytochrome P450 1A2	Known	INH	8.9	5.2	1	101000	1	0	1	0	0	0
pitolisant	CP	P08684	CYP3A4	Cytochrome P450 3A4	Known	N/A	8.62	5.5	1	101000	1	0	1	0	0	0
butoconazole	CP	P33261	CYP2C19	Cytochrome P450 2C19	Known	INH	8.6	7.9	1	101000	1	0	1	0	0	0
osilodrostat	CP	P15538	CYP11B1	Cytochrome P450 11B1, mitochondrial	Known	INH	8.29	8	1	111110	1	1	1	1	1	0
rimonabant	CP	P11712	CYP2C9	Cytochrome P450 2C9	Known	N/A	8.28	5.7	1	101010	1	0	1	0	1	0
phenoxymethylpenicillin	CP	P33261	CYP2C19	Cytochrome P450 2C19	Known	SUB	8.2	I	1	101000	1	0	1	0	0	0
sulfafurazole	CP	P33261	CYP2C19	Cytochrome P450 2C19	Known	N/A	8.2	I	1	101000	1	0	1	0	0	0
alimemazine	CP	P10635	CYP2D6	Cytochrome P450 2D6	Known	SUB	8	6.3	1	111110	1	1	1	1	1	0
prenylamine	CP	P10635	CYP2D6	Cytochrome P450 2D6	Known	SUB	8	6.2	1	101110	1	0	1	1	1	0
quinidine	CP	P05177	CYP1A2	Cytochrome P450 1A2	Known	N/A	7.96	5.4	1	101001	1	0	1	0	0	1
osilodrostat	CP	P19099	CYP11B2	Cytochrome P450 11B2, mitochondrial	Known	INH	7.91	6.5	1	111111	1	1	1	1	1	1
butoconazole	CP	P11712	CYP2C9	Cytochrome P450 2C9	Known	INH	7.9	6.8	1	101010	1	0	1	0	1	0
sulconazole	CP	P33261	CYP2C19	Cytochrome P450 2C19	Known	INH	7.9	8.2	1	101001	1	0	1	0	0	1
cloperastine	CP	P10635	CYP2D6	Cytochrome P450 2D6	Known	N/A	7.8	7	1	110010	1	1	0	0	1	0
benzbromarone	CP	P11712	CYP2C9	Cytochrome P450 2C9	Known	INH	7.73	7.4	1	101110	1	0	1	1	1	0
chloropyramine	CP	P10635	CYP2D6	Cytochrome P450 2D6	Known	INH	7.7	6.5	1	101010	1	0	1	0	1	0
miconazole	CP	P33261	CYP2C19	Cytochrome P450 2C19	Known	INH	7.7	7.1	1	101101	1	0	1	1	0	1
tridihexethyl	CP	P10635	CYP2D6	Cytochrome P450 2D6	Known	N/A	7.7	5.6	1	100000	1	0	0	0	0	0
abiraterone.acetate	CP	P05093	CYP17A1	Steroid 17-alpha-hydroxylase/17,20 lyase	Known	INH	7.67	7.9	1	111111	1	1	1	1	1	1
diosmetin	CP	Q16678	CYP1B1	Cytochrome P450 1B1	Known	INH	7.67	7.6	1	111110	1	1	1	1	1	0
methoxsalen	CP	P05177	CYP1A2	Cytochrome P450 1A2	Known	INH	7.6	5.4	1	101100	1	0	1	1	0	0
itraconazole	CP	P08684	CYP3A4	Cytochrome P450 3A4	Known	N/A	7.56	5.3	1	101010	1	0	1	0	1	0
econazole	CP	P24557	TBXAS1	Thromboxane-A synthase	Known	N/A	7.54	6.6	1	101000	1	0	1	0	0	0
fadrozole	CP	P19099	CYP11B2	Cytochrome P450 11B2, mitochondrial	Known	INH	7.53	7.4	1	111111	1	1	1	1	1	1
clioquinol	CP	P05177	CYP1A2	Cytochrome P450 1A2	Known	N/A	7.5	I	1	101000	1	0	1	0	0	0
quinidine	CP	P10635	CYP2D6	Cytochrome P450 2D6	Known	INH	7.43	6	1	101011	1	0	1	0	1	1
cefalexin	CP	P08684	CYP3A4	Cytochrome P450 3A4	Known	SUB	7.4	4.8	1	101000	1	0	1	0	0	0
trifluperidol	CP	P08684	CYP3A4	Cytochrome P450 3A4	Known	SUB	7.4	4.8	1	101000	1	0	1	0	0	0
clotrimazole	CP	P08684	CYP3A4	Cytochrome P450 3A4	Known	INH	7.38	4.6	1	101001	1	0	1	0	0	1
quercetin	CP	Q16678	CYP1B1	Cytochrome P450 1B1	Known	INH	7.38	7.3	1	111110	1	1	1	1	1	0
fadrozole	CP	P15538	CYP11B1	Cytochrome P450 11B1, mitochondrial	Known	INH	7.37	8.9	1	111110	1	1	1	1	1	0
ketoconazole	CP	P08684	CYP3A4	Cytochrome P450 3A4	Known	N/A	7.36	7	1	111011	1	1	1	0	1	1
cinacalcet	CP	P10635	CYP2D6	Cytochrome P450 2D6	Known	SUB	7.3	5.7	1	111110	1	1	1	1	1	0
econazole	CP	P33261	CYP2C19	Cytochrome P450 2C19	Known	INH	7.3	7.5	1	101101	1	0	1	1	0	1
econazole	CP	Q16850	CYP51A1	Lanosterol 14-alpha demethylase	Known	N/A	7.3	6.7	1	101110	1	0	1	1	1	0
metyrapone	CP	P19099	CYP11B2	Cytochrome P450 11B2, mitochondrial	Known	N/A	7.26	7.1	1	111011	1	1	1	0	1	1
testosterone.propionate	CP	P05093	CYP17A1	Steroid 17-alpha-hydroxylase/17,20 lyase	Known	N/A	7.25	6.1	1	101110	1	0	1	1	1	0
pitolisant	CP	P10635	CYP2D6	Cytochrome P450 2D6	Known	SUB	7.23	5.5	1	101010	1	0	1	0	1	0
perphenazine	CP	P10635	CYP2D6	Cytochrome P450 2D6	Known	SUB	7.21	5.3	1	111011	1	1	1	0	1	1
dioxybenzone	CP	P05177	CYP1A2	Cytochrome P450 1A2	Known	INH	7.2	6	1	101100	1	0	1	1	0	0
levomepromazine	CP	P10635	CYP2D6	Cytochrome P450 2D6	Known	SUB	7.2	6.4	1	111110	1	1	1	1	1	0
norethynodrel	CP	P33261	CYP2C19	Cytochrome P450 2C19	Known	N/A	7.2	5.6	1	101000	1	0	1	0	0	0
sulconazole	CP	P11712	CYP2C9	Cytochrome P450 2C9	Known	INH	7.2	7.1	1	101001	1	0	1	0	0	1
ritonavir	CP	P08684	CYP3A4	Cytochrome P450 3A4	Known	INH	7.19	5.9	1	111111	1	1	1	1	1	1
elagolix	CP	P10635	CYP2D6	Cytochrome P450 2D6	Known	N/A	7.1	7.1	1	111110	1	1	1	1	1	0
isoconazole	CP	P33261	CYP2C19	Cytochrome P450 2C19	Known	INH	7.1	7.7	1	101101	1	0	1	1	0	1
levonorgestrel	CP	P33261	CYP2C19	Cytochrome P450 2C19	Known	INH	7.1	6	1	101000	1	0	1	0	0	0
butoconazole	CP	P08684	CYP3A4	Cytochrome P450 3A4	Known	INH	7	6.7	1	101001	1	0	1	0	0	1
Iofetamine.123I	CP	P10635	CYP2D6	Cytochrome P450 2D6	Known	SUB	7	A	1	101010	1	0	1	0	1	0
mesoridazine	CP	P10635	CYP2D6	Cytochrome P450 2D6	Known	SUB	7	6.5	1	110010	1	1	0	0	1	0
pipamazine	CP	P10635	CYP2D6	Cytochrome P450 2D6	Known	N/A	7	6.8	1	111010	1	1	1	0	1	0
hycanthone	CP	P05177	CYP1A2	Cytochrome P450 1A2	Known	N/A	6.9	5.8	1	101000	1	0	1	0	0	0
methdilazine	CP	P10635	CYP2D6	Cytochrome P450 2D6	Known	SUB	6.9	6.3	1	111110	1	1	1	1	1	0
methysergide	CP	P33261	CYP2C19	Cytochrome P450 2C19	Known	N/A	6.9	I	1	101000	1	0	1	0	0	0
diosmetin	CP	P04798	CYP1A1	Cytochrome P450 1A1	Known	INH	6.85	6.9	1	111111	1	1	1	1	1	1
betamethasone	CP	P10635	CYP2D6	Cytochrome P450 2D6	Known	IND	6.8	3.3	1	101011	1	0	1	0	1	1
menadione	CP	P05177	CYP1A2	Cytochrome P450 1A2	Known	SUB	6.8	5.2	1	101001	1	0	1	0	0	1
ketoconazole	CP	P15538	CYP11B1	Cytochrome P450 11B1, mitochondrial	Known	INH	6.77	6.8	1	111110	1	1	1	1	1	0
econazole	CP	P05177	CYP1A2	Cytochrome P450 1A2	Known	INH	6.76	6.1	1	101101	1	0	1	1	0	1
econazole	CP	P11712	CYP2C9	Cytochrome P450 2C9	Known	INH	6.75	6.5	1	101111	1	0	1	1	1	1
mepyramine	CP	P10635	CYP2D6	Cytochrome P450 2D6	Known	INH	6.71	7	1	101010	1	0	1	0	1	0
clemizole	CP	P33261	CYP2C19	Cytochrome P450 2C19	Known	N/A	6.7	5.5	1	101000	1	0	1	0	0	0
diphenidol	CP	P10635	CYP2D6	Cytochrome P450 2D6	Known	SUB	6.7	6.6	1	111010	1	1	1	0	1	0
econazole	CP	Q1ZXH9	cyp51	Probable lanosterol 14-alpha demethylase	Known	N/A	6.7	6.7	1	101110	1	0	1	1	1	0
fasudil	CP	P10635	CYP2D6	Cytochrome P450 2D6	Known	N/A	6.7	4.5	1	101010	1	0	1	0	1	0
fipexide	CP	P10635	CYP2D6	Cytochrome P450 2D6	Known	N/A	6.7	I	1	101010	1	0	1	0	1	0
miconazole	CP	Q16850	CYP51A1	Lanosterol 14-alpha demethylase	Known	N/A	6.7	7.3	1	101110	1	0	1	1	1	0
miconazole	CP	Q1ZXH9	cyp51	Probable lanosterol 14-alpha demethylase	Known	N/A	6.7	6.7	1	101110	1	0	1	1	1	0
piperacetazine	CP	P10635	CYP2D6	Cytochrome P450 2D6	Known	SUB	6.7	5.9	1	110010	1	1	0	0	1	0
remoxipride	CP	P10635	CYP2D6	Cytochrome P450 2D6	Known	SUB	6.7	5.1	1	101010	1	0	1	0	1	0
rimonabant	CP	P05177	CYP1A2	Cytochrome P450 1A2	Known	N/A	6.7	4.8	1	101000	1	0	1	0	0	0
rimonabant	CP	P10635	CYP2D6	Cytochrome P450 2D6	Known	N/A	6.7	5.4	1	101011	1	0	1	0	1	1
rimonabant	CP	P08684	CYP3A4	Cytochrome P450 3A4	Known	N/A	6.7	I	1	101001	1	0	1	0	0	1
terbinafine	CP	P10635	CYP2D6	Cytochrome P450 2D6	Known	INH	6.7	6	1	111011	1	1	1	0	1	1
sulconazole	CP	P08684	CYP3A4	Cytochrome P450 3A4	Known	INH	6.68	7	1	101001	1	0	1	0	0	1
miconazole	CP	P05093	CYP17A1	Steroid 17-alpha-hydroxylase/17,20 lyase	Known	N/A	6.61	6.3	1	101110	1	0	1	1	1	0
valethamate	CP	P10635	CYP2D6	Cytochrome P450 2D6	Known	N/A	6.61	6.2	1	101010	1	0	1	0	1	0
homochlorcyclizine	CP	P10635	CYP2D6	Cytochrome P450 2D6	Known	SUB	6.6	5.7	1	111110	1	1	1	1	1	0
isoconazole	CP	P05177	CYP1A2	Cytochrome P450 1A2	Known	INH	6.6	6	1	101001	1	0	1	0	0	1
miconazole	CP	P11712	CYP2C9	Cytochrome P450 2C9	Known	INH	6.6	6.5	1	101111	1	0	1	1	1	1
tiaprofenic.acid	CP	P05177	CYP1A2	Cytochrome P450 1A2	Known	SUB	6.6	4.7	1	101000	1	0	1	0	0	0
ozagrel	CP	P24557	TBXAS1	Thromboxane-A synthase	Known	INH	6.59	7.6	1	111110	1	1	1	1	1	0
miconazole	CP	P24557	TBXAS1	Thromboxane-A synthase	Known	N/A	6.58	7.5	1	101010	1	0	1	0	1	0
promazine	CP	P10635	CYP2D6	Cytochrome P450 2D6	Known	SUB	6.56	6.2	1	111110	1	1	1	1	1	0
econazole	CP	P10635	CYP2D6	Cytochrome P450 2D6	Known	INH	6.55	5.7	1	101011	1	0	1	0	1	1
trifluperidol	CP	P10635	CYP2D6	Cytochrome P450 2D6	Known	SUB	6.54	5.3	1	101010	1	0	1	0	1	0
butenafine	CP	P10635	CYP2D6	Cytochrome P450 2D6	Known	INH	6.52	6.1	1	111110	1	1	1	1	1	0
amprenavir	CP	P08684	CYP3A4	Cytochrome P450 3A4	Known	INH	6.5	6.4	1	111001	1	1	1	0	0	1
barnidipine	CP	P33261	CYP2C19	Cytochrome P450 2C19	Known	INH	A	5.4	1	101001	1	0	1	0	0	1
barnidipine	CP	P11712	CYP2C9	Cytochrome P450 2C9	Known	INH	A	6.5	1	101001	1	0	1	0	0	1
barnidipine	CP	P08684	CYP3A4	Cytochrome P450 3A4	Known	INH	A	6.2	1	101001	1	0	1	0	0	1
benidipine	CP	P33261	CYP2C19	Cytochrome P450 2C19	Known	INH	A	5.4	1	101000	1	0	1	0	0	0
benidipine	CP	P11712	CYP2C9	Cytochrome P450 2C9	Known	INH	A	6.5	1	101000	1	0	1	0	0	0
benidipine	CP	P08684	CYP3A4	Cytochrome P450 3A4	Known	INH	A	6.2	1	101001	1	0	1	0	0	1
bergapten	CP	P05177	CYP1A2	Cytochrome P450 1A2	Known	INH	A	7.5	1	101100	1	0	1	1	0	0
bicalutamide	CP	P11712	CYP2C9	Cytochrome P450 2C9	Known	INH	A	5.5	1	111000	1	1	1	0	0	0
bicalutamide	CP	P10635	CYP2D6	Cytochrome P450 2D6	Known	INH	A	5.7	1	111001	1	1	1	0	0	1
bicalutamide	CP	P08684	CYP3A4	Cytochrome P450 3A4	Known	N/A	A	5.8	1	111001	1	1	1	0	0	1
bromperidol	CP	P08684	CYP3A4	Cytochrome P450 3A4	Known	SUB	A	4.8	1	101000	1	0	1	0	0	0
budipine	CP	P10635	CYP2D6	Cytochrome P450 2D6	Known	INH	A	7.8	1	101010	1	0	1	0	1	0
bupranolol	CP	P10635	CYP2D6	Cytochrome P450 2D6	Known	SUB	A	5.1	1	101000	1	0	1	0	0	0
butamben	CP	P05177	CYP1A2	Cytochrome P450 1A2	Known	N/A	6.5	7.1	1	101000	1	0	1	0	0	0
calcitriol	CP	O15528	CYP27B1	25-hydroxyvitamin D-1 alpha hydroxylase, mitochondrial	Known	INH	A	5.5	1	100000	1	0	0	0	0	0
cilnidipine	CP	P08684	CYP3A4	Cytochrome P450 3A4	Known	SUB	A	6.1	1	101000	1	0	1	0	0	0
clomifene	CP	P08684	CYP3A4	Cytochrome P450 3A4	Known	INH	A	4.9	1	100000	1	0	0	0	0	0
clomipramine	CP	P33261	CYP2C19	Cytochrome P450 2C19	Known	SUB	A	4.1	1	111100	1	1	1	1	0	0
clotrimazole	CP	P15538	CYP11B1	Cytochrome P450 11B1, mitochondrial	Known	INH	A	6.9	1	111110	1	1	1	1	1	0
cyamemazine	CP	P05177	CYP1A2	Cytochrome P450 1A2	Known	SUB	A	4.6	1	111000	1	1	1	0	0	0
desipramine	CP	P33261	CYP2C19	Cytochrome P450 2C19	Known	SUB	A	4.2	1	111001	1	1	1	0	0	1
doxepin	CP	P33261	CYP2C19	Cytochrome P450 2C19	Known	SUB	A	3.9	1	111000	1	1	1	0	0	0
emetine	CP	P08684	CYP3A4	Cytochrome P450 3A4	Known	N/A	6.5	I	1	100000	1	0	0	0	0	0
estriol	CP	P05177	CYP1A2	Cytochrome P450 1A2	Known	INH	A	5.4	1	100000	1	0	0	0	0	0
ethinylestradiol	CP	P05177	CYP1A2	Cytochrome P450 1A2	Known	SUB	A	5.5	1	101001	1	0	1	0	0	1
etoricoxib	CP	P11712	CYP2C9	Cytochrome P450 2C9	Known	INH	A	5.7	1	110001	1	1	0	0	0	1
granisetron	CP	P10635	CYP2D6	Cytochrome P450 2D6	Known	N/A	A	5.5	1	111000	1	1	1	0	0	0
imipramine	CP	P05177	CYP1A2	Cytochrome P450 1A2	Known	SUB	A	4	1	111001	1	1	1	0	0	1
imipramine	CP	P33261	CYP2C19	Cytochrome P450 2C19	Known	SUB	A	4.1	1	111101	1	1	1	1	0	1
imipramine.oxide	CP	P05177	CYP1A2	Cytochrome P450 1A2	Known	SUB	A	6.1	1	101000	1	0	1	0	0	0
ipriflavone	CP	P05177	CYP1A2	Cytochrome P450 1A2	Known	INH	A	6.1	1	101101	1	0	1	1	0	1
ipriflavone	CP	P11712	CYP2C9	Cytochrome P450 2C9	Known	INH	A	5.7	1	111001	1	1	1	0	0	1
isoxsuprine	CP	P10635	CYP2D6	Cytochrome P450 2D6	Known	N/A	6.5	5.7	1	101010	1	0	1	0	1	0
lofepramine	CP	P10635	CYP2D6	Cytochrome P450 2D6	Known	SUB	A	5.8	1	110000	1	1	0	0	0	0
melperone	CP	P10635	CYP2D6	Cytochrome P450 2D6	Known	INH	A	6.2	1	101000	1	0	1	0	0	0
methylprednisolone.aceponate	CP	P08684	CYP3A4	Cytochrome P450 3A4	Known	IND	A	5.8	1	101000	1	0	1	0	0	0
metixene	CP	P10635	CYP2D6	Cytochrome P450 2D6	Known	SUB	6.5	6.3	1	111110	1	1	1	1	1	0
naftopidil	CP	P10635	CYP2D6	Cytochrome P450 2D6	Known	SUB	6.5	4.9	1	101010	1	0	1	0	1	0
nilvadipine	CP	P33261	CYP2C19	Cytochrome P450 2C19	Known	INH	A	5.8	1	101001	1	0	1	0	0	1
nilvadipine	CP	P11712	CYP2C9	Cytochrome P450 2C9	Known	INH	A	6.4	1	101001	1	0	1	0	0	1
nilvadipine	CP	P08684	CYP3A4	Cytochrome P450 3A4	Known	INH	A	5.5	1	101001	1	0	1	0	0	1
olanzapine	CP	P05177	CYP1A2	Cytochrome P450 1A2	Known	SUB	A	5.1	1	101001	1	0	1	0	0	1
olanzapine	CP	P08684	CYP3A4	Cytochrome P450 3A4	Known	INH	A	5	1	101001	1	0	1	0	0	1
opipramol	CP	P10635	CYP2D6	Cytochrome P450 2D6	Known	SUB	A	5.1	1	111010	1	1	1	0	1	0
perazine	CP	P05177	CYP1A2	Cytochrome P450 1A2	Known	INH	A	4.8	1	111001	1	1	1	0	0	1
perazine	CP	P33261	CYP2C19	Cytochrome P450 2C19	Known	SUB	A	5.1	1	111001	1	1	1	0	0	1
perazine	CP	P10635	CYP2D6	Cytochrome P450 2D6	Known	SUB	A	5.8	1	111011	1	1	1	0	1	1
propiverine	CP	P08684	CYP3A4	Cytochrome P450 3A4	Known	INH	A	6.2	1	100000	1	0	0	0	0	0
rofecoxib	CP	P05177	CYP1A2	Cytochrome P450 1A2	Known	INH	A	5.8	1	101000	1	0	1	0	0	0
rofecoxib	CP	P11712	CYP2C9	Cytochrome P450 2C9	Known	SUB	A	5.5	1	101010	1	0	1	0	1	0
ropivacaine	CP	P10635	CYP2D6	Cytochrome P450 2D6	Known	SUB	A	6.2	1	101011	1	0	1	0	1	1
roquinimex	CP	P08684	CYP3A4	Cytochrome P450 3A4	Known	SUB	A	5.1	1	111000	1	1	1	0	0	0
sulconazole	CP	P10635	CYP2D6	Cytochrome P450 2D6	Known	INH	6.5	6.1	1	101011	1	0	1	0	1	1
sulfaphenazole	CP	P10635	CYP2D6	Cytochrome P450 2D6	Known	INH	A	5.3	1	111001	1	1	1	0	0	1
thiethylperazine	CP	P05177	CYP1A2	Cytochrome P450 1A2	Known	INH	6.5	5.6	1	111000	1	1	1	0	0	0
thiothixene	CP	P05177	CYP1A2	Cytochrome P450 1A2	Known	SUB	A	3.9	1	111000	1	1	1	0	0	0
tioconazole	CP	P05177	CYP1A2	Cytochrome P450 1A2	Known	INH	A	6.6	1	101101	1	0	1	1	0	1
tioconazole	CP	P33261	CYP2C19	Cytochrome P450 2C19	Known	INH	A	7.3	1	101101	1	0	1	1	0	1
tioconazole	CP	P11712	CYP2C9	Cytochrome P450 2C9	Known	INH	A	6.7	1	101111	1	0	1	1	1	1
tioconazole	CP	P08684	CYP3A4	Cytochrome P450 3A4	Known	INH	A	6.4	1	101011	1	0	1	0	1	1
toremifene	CP	P05177	CYP1A2	Cytochrome P450 1A2	Known	SUB	A	4.5	1	101000	1	0	1	0	0	0
toremifene	CP	P08684	CYP3A4	Cytochrome P450 3A4	Known	SUB	A	4.9	1	101000	1	0	1	0	0	0
trazodone	CP	P08684	CYP3A4	Cytochrome P450 3A4	Known	SUB	A	4.8	1	101001	1	0	1	0	0	1
trimipramine	CP	P33261	CYP2C19	Cytochrome P450 2C19	Known	SUB	A	4.2	1	111000	1	1	1	0	0	0
tripelennamine	CP	P10635	CYP2D6	Cytochrome P450 2D6	Known	INH	A	6.3	1	101010	1	0	1	0	1	0
zotepine	CP	P10635	CYP2D6	Cytochrome P450 2D6	Known	SUB	A	5.9	1	101111	1	0	1	1	1	1
econazole	CP	P05093	CYP17A1	Steroid 17-alpha-hydroxylase/17,20 lyase	Known	N/A	6.49	6.4	1	101110	1	0	1	1	1	0
sitaxentan	CP	P11712	CYP2C9	Cytochrome P450 2C9	Known	N/A	6.49	6.3	1	111011	1	1	1	0	1	1
S.-nicardipine	CP	P11712	CYP2C9	Cytochrome P450 2C9	Known	INH	6.49	A	1	101011	1	0	1	0	1	1
sulfaphenazole	CP	P11712	CYP2C9	Cytochrome P450 2C9	Known	INH	6.47	5.4	1	111000	1	1	1	0	0	0
sulconazole	CP	P05177	CYP1A2	Cytochrome P450 1A2	Known	INH	6.46	5.8	1	101001	1	0	1	0	0	1
econazole	CP	P08684	CYP3A4	Cytochrome P450 3A4	Known	INH	6.44	6.4	1	101011	1	0	1	0	1	1
clocortolone.pivalate	CP	P08684	CYP3A4	Cytochrome P450 3A4	Known	SUB	6.4	5.3	1	101000	1	0	1	0	0	0
clorotepine	CP	P10635	CYP2D6	Cytochrome P450 2D6	Known	SUB	6.4	5.5	1	101110	1	0	1	1	1	0
isoconazole	CP	P11712	CYP2C9	Cytochrome P450 2C9	Known	INH	6.4	6.6	1	101111	1	0	1	1	1	1
isoconazole	CP	P08684	CYP3A4	Cytochrome P450 3A4	Known	INH	6.4	6.4	1	101011	1	0	1	0	1	1
medrysone	CP	P11712	CYP2C9	Cytochrome P450 2C9	Known	INH	6.4	4.9	1	101011	1	0	1	0	1	1
mequitazine	CP	P10635	CYP2D6	Cytochrome P450 2D6	Known	SUB	6.4	6.6	1	111110	1	1	1	1	1	0
oxybenzone	CP	P33261	CYP2C19	Cytochrome P450 2C19	Known	INH	6.4	5.8	1	101100	1	0	1	1	0	0
oxybuprocaine	CP	P05177	CYP1A2	Cytochrome P450 1A2	Known	N/A	6.4	5	1	101000	1	0	1	0	0	0
prochlorperazine	CP	P10635	CYP2D6	Cytochrome P450 2D6	Known	SUB	6.4	5.9	1	111110	1	1	1	1	1	0
dicoumarol	CP	P11712	CYP2C9	Cytochrome P450 2C9	Known	INH	6.37	A	1	101010	1	0	1	0	1	0
miconazole	CP	P08684	CYP3A4	Cytochrome P450 3A4	Known	INH	6.37	6.4	1	101011	1	0	1	0	1	1
indinavir	CP	P08684	CYP3A4	Cytochrome P450 3A4	Known	N/A	6.36	5.6	1	101011	1	0	1	0	1	1
levobupivacaine	CP	P10635	CYP2D6	Cytochrome P450 2D6	Known	SUB	6.35	A	1	101010	1	0	1	0	1	0
ethisterone	CP	P33261	CYP2C19	Cytochrome P450 2C19	Known	INH	6.3	6.4	1	101000	1	0	1	0	0	0
mestranol	CP	P05177	CYP1A2	Cytochrome P450 1A2	Known	SUB	6.3	5.4	1	100000	1	0	0	0	0	0
phenazopyridine	CP	P05177	CYP1A2	Cytochrome P450 1A2	Known	N/A	6.3	5.7	1	110000	1	1	0	0	0	0
terbutaline	CP	P08684	CYP3A4	Cytochrome P450 3A4	Known	N/A	6.3	4.9	1	101010	1	0	1	0	1	0
thioridazine	CP	P10635	CYP2D6	Cytochrome P450 2D6	Known	SUB	6.3	7.1	1	111110	1	1	1	1	1	0
tioconazole	CP	P05093	CYP17A1	Steroid 17-alpha-hydroxylase/17,20 lyase	Known	N/A	6.3	6.5	1	101110	1	0	1	1	1	0
triflupromazine	CP	P10635	CYP2D6	Cytochrome P450 2D6	Known	SUB	6.25	6.3	1	111110	1	1	1	1	1	0
S.-nicardipine	CP	P08684	CYP3A4	Cytochrome P450 3A4	Known	INH	6.22	A	1	101001	1	0	1	0	0	1
isoconazole	CP	P05093	CYP17A1	Steroid 17-alpha-hydroxylase/17,20 lyase	Known	N/A	6.21	6.6	1	101110	1	0	1	1	1	0
acenocoumarol	CP	P11712	CYP2C9	Cytochrome P450 2C9	Known	SUB	6.2	A	1	101010	1	0	1	0	1	0
drofenine	CP	P10635	CYP2D6	Cytochrome P450 2D6	Known	N/A	6.2	6	1	101010	1	0	1	0	1	0
fipexide	CP	P08684	CYP3A4	Cytochrome P450 3A4	Known	N/A	6.2	4.7	1	101010	1	0	1	0	1	0
flurbiprofen	CP	P33261	CYP2C19	Cytochrome P450 2C19	Known	SUB	6.2	4.4	1	101000	1	0	1	0	0	0
ketoconazole	CP	P05093	CYP17A1	Steroid 17-alpha-hydroxylase/17,20 lyase	Known	N/A	6.2	7.2	1	111110	1	1	1	1	1	0
mepyramine	CP	P08684	CYP3A4	Cytochrome P450 3A4	Known	SUB	6.2	I	1	101010	1	0	1	0	1	0
spiclomazine	CP	P10635	CYP2D6	Cytochrome P450 2D6	Known	N/A	6.2	7	1	110010	1	1	0	0	1	0
terbutaline	CP	P11712	CYP2C9	Cytochrome P450 2C9	Known	N/A	6.2	I	1	101010	1	0	1	0	1	0
chlorpromazine	CP	P10635	CYP2D6	Cytochrome P450 2D6	Known	SUB	6.18	6.2	1	111110	1	1	1	1	1	0
darunavir	CP	P08684	CYP3A4	Cytochrome P450 3A4	Known	INH	6.18	6.7	1	111000	1	1	1	0	0	0
noscapine	CP	P33261	CYP2C19	Cytochrome P450 2C19	Known	N/A	6.15	5.7	1	101000	1	0	1	0	0	0
amitriptylinoxide	CP	P05177	CYP1A2	Cytochrome P450 1A2	Known	SUB	6.1	A	1	101000	1	0	1	0	0	0
colchicine	CP	P10635	CYP2D6	Cytochrome P450 2D6	Known	N/A	6.1	I	1	101001	1	0	1	0	0	1
dexfosfoserine	CP	P08684	CYP3A4	Cytochrome P450 3A4	Known	N/A	6.1	I	1	101000	1	0	1	0	0	0
dioxybenzone	CP	P33261	CYP2C19	Cytochrome P450 2C19	Known	SUB	6.1	6.7	1	101100	1	0	1	1	0	0
etymemazine	CP	P10635	CYP2D6	Cytochrome P450 2D6	Known	SUB	6.1	6.6	1	111110	1	1	1	1	1	0
norethindrone.acetate	CP	P33261	CYP2C19	Cytochrome P450 2C19	Known	INH	6.1	5	1	101000	1	0	1	0	0	0
oxatomide	CP	P10635	CYP2D6	Cytochrome P450 2D6	Known	N/A	6.1	5.2	1	110010	1	1	0	0	1	0
propranolol	CP	P05177	CYP1A2	Cytochrome P450 1A2	Known	N/A	6.1	5.2	1	101001	1	0	1	0	0	1
metyrapone	CP	P15538	CYP11B1	Cytochrome P450 11B1, mitochondrial	Known	INH	6.06	5.7	1	111110	1	1	1	1	1	0
fluphenazine	CP	P10635	CYP2D6	Cytochrome P450 2D6	Known	SUB	6.05	5.2	1	111011	1	1	1	0	1	1
quercetin	CP	P04798	CYP1A1	Cytochrome P450 1A1	Known	INH	6.05	6.4	1	111111	1	1	1	1	1	1
tamoxifen	CP	P24557	TBXAS1	Thromboxane-A synthase	Known	N/A	6.04	I	1	100000	1	0	0	0	0	0
alogliptin	CP	P05177	CYP1A2	Cytochrome P450 1A2	Known	N/A	6	6	1	101001	1	0	1	0	0	1
alogliptin	CP	P33261	CYP2C19	Cytochrome P450 2C19	Known	N/A	6	6	1	101001	1	0	1	0	0	1
alogliptin	CP	P11712	CYP2C9	Cytochrome P450 2C9	Known	N/A	6	6	1	101011	1	0	1	0	1	1
alogliptin	CP	P10635	CYP2D6	Cytochrome P450 2D6	Known	N/A	6	6	1	101001	1	0	1	0	0	1
bicalutamide	CP	P33261	CYP2C19	Cytochrome P450 2C19	Known	INH	6	6	1	101000	1	0	1	0	0	0
clemizole	CP	P10635	CYP2D6	Cytochrome P450 2D6	Known	INH	6	5	1	101110	1	0	1	1	1	0
miconazole	CP	P10635	CYP2D6	Cytochrome P450 2D6	Known	INH	6	5.4	1	101011	1	0	1	0	1	1
pancuronium	CP	P08684	CYP3A4	Cytochrome P450 3A4	Known	N/A	6	I	1	101000	1	0	1	0	0	0
sertraline	CP	P33261	CYP2C19	Cytochrome P450 2C19	Known	SUB	6	4.7	1	101000	1	0	1	0	0	0
trelagliptin	CP	P05177	CYP1A2	Cytochrome P450 1A2	Known	N/A	6	5.8	1	101001	1	0	1	0	0	1
trelagliptin	CP	P33261	CYP2C19	Cytochrome P450 2C19	Known	N/A	6	5.9	1	101001	1	0	1	0	0	1
trelagliptin	CP	P11712	CYP2C9	Cytochrome P450 2C9	Known	N/A	6	5.9	1	101001	1	0	1	0	0	1
trelagliptin	CP	P10635	CYP2D6	Cytochrome P450 2D6	Known	N/A	6	5.9	1	101011	1	0	1	0	1	1
trelagliptin	CP	P08684	CYP3A4	Cytochrome P450 3A4	Known	N/A	6	5.1	1	101011	1	0	1	0	1	1
triflupromazine	CP	P05177	CYP1A2	Cytochrome P450 1A2	Known	SUB	5.95	5.7	1	101000	1	0	1	0	0	0
perphenazine	CP	P05177	CYP1A2	Cytochrome P450 1A2	Known	INH	5.92	5.2	1	111001	1	1	1	0	0	1
butoconazole	CP	P10635	CYP2D6	Cytochrome P450 2D6	Known	INH	5.9	6.5	1	101001	1	0	1	0	0	1
miconazole	CP	P05177	CYP1A2	Cytochrome P450 1A2	Known	INH	5.9	6.6	1	101001	1	0	1	0	0	1
niclosamide	CP	P11712	CYP2C9	Cytochrome P450 2C9	Known	INH	5.9	5.5	1	111001	1	1	1	0	0	1
pizotifen	CP	P10635	CYP2D6	Cytochrome P450 2D6	Known	SUB	5.9	5.6	1	111110	1	1	1	1	1	0
clobenztropine	CP	P10635	CYP2D6	Cytochrome P450 2D6	Known	SUB	5.85	5.7	1	101010	1	0	1	0	1	0
letrozole	CP	P19099	CYP11B2	Cytochrome P450 11B2, mitochondrial	Known	N/A	5.85	8.6	1	110011	1	1	0	0	1	1
trifluoperazine	CP	P10635	CYP2D6	Cytochrome P450 2D6	Known	SUB	5.85	6	1	111010	1	1	1	0	1	0
acepromazine	CP	P05177	CYP1A2	Cytochrome P450 1A2	Known	SUB	5.8	6.1	1	111000	1	1	1	0	0	0
benzatropine	CP	P10635	CYP2D6	Cytochrome P450 2D6	Known	SUB	5.8	5.5	1	101010	1	0	1	0	1	0
duloxetine	CP	P10635	CYP2D6	Cytochrome P450 2D6	Known	SUB	5.8	5.9	1	111110	1	1	1	1	1	0
fluphenazine	CP	P05177	CYP1A2	Cytochrome P450 1A2	Known	INH	5.8	5.3	1	111000	1	1	1	0	0	0
methapyrilene	CP	P10635	CYP2D6	Cytochrome P450 2D6	Known	INH	5.8	6.2	1	101000	1	0	1	0	0	0
oxybenzone	CP	P05177	CYP1A2	Cytochrome P450 1A2	Known	INH	5.8	6.5	1	101100	1	0	1	1	0	0
piperidolate	CP	P10635	CYP2D6	Cytochrome P450 2D6	Known	INH	5.8	5.5	1	101110	1	0	1	1	1	0
procyclidine	CP	P10635	CYP2D6	Cytochrome P450 2D6	Known	INH	5.8	5.6	1	101000	1	0	1	0	0	0
spiperone	CP	P10635	CYP2D6	Cytochrome P450 2D6	Known	INH	5.8	6.5	1	101000	1	0	1	0	0	0
fluoxetine	CP	P10635	CYP2D6	Cytochrome P450 2D6	Known	SUB	5.77	5.9	1	111111	1	1	1	1	1	1
quercetin	CP	P05177	CYP1A2	Cytochrome P450 1A2	Known	INH	5.76	5.9	1	111001	1	1	1	0	0	1
amodiaquine	CP	P10635	CYP2D6	Cytochrome P450 2D6	Known	INH	5.7	5.8	1	101000	1	0	1	0	0	0
biperiden	CP	P10635	CYP2D6	Cytochrome P450 2D6	Known	INH	5.7	6.1	1	101010	1	0	1	0	1	0
buphenine	CP	P10635	CYP2D6	Cytochrome P450 2D6	Known	N/A	5.7	6.5	1	101010	1	0	1	0	1	0
chlorcyclizine	CP	P10635	CYP2D6	Cytochrome P450 2D6	Known	SUB	5.7	5.6	1	111110	1	1	1	1	1	0
elagolix	CP	P08684	CYP3A4	Cytochrome P450 3A4	Known	N/A	5.67	6.7	1	111110	1	1	1	1	1	0
niclosamide	CP	P05177	CYP1A2	Cytochrome P450 1A2	Known	INH	5.65	5.5	1	111001	1	1	1	0	0	1
prochlorperazine	CP	P05177	CYP1A2	Cytochrome P450 1A2	Known	INH	5.65	5.5	1	111000	1	1	1	0	0	0
diosmetin	CP	P05177	CYP1A2	Cytochrome P450 1A2	Known	INH	5.61	6	1	111001	1	1	1	0	0	1
ritonavir	CP	P10635	CYP2D6	Cytochrome P450 2D6	Known	INH	5.61	5.7	1	101101	1	0	1	1	0	1
trihexyphenidyl	CP	P10635	CYP2D6	Cytochrome P450 2D6	Known	INH	5.61	6.1	1	101000	1	0	1	0	0	0
acepromazine	CP	P10635	CYP2D6	Cytochrome P450 2D6	Known	SUB	5.6	6.1	1	111110	1	1	1	1	1	0
chlorprothixene	CP	P05177	CYP1A2	Cytochrome P450 1A2	Known	SUB	5.6	5.5	1	111000	1	1	1	0	0	0
chlorprothixene	CP	P10635	CYP2D6	Cytochrome P450 2D6	Known	SUB	5.6	5.4	1	111110	1	1	1	1	1	0
flupentixol	CP	P33261	CYP2C19	Cytochrome P450 2C19	Known	SUB	5.6	5.7	1	111000	1	1	1	0	0	0
nortriptyline	CP	P10635	CYP2D6	Cytochrome P450 2D6	Known	SUB	5.6	5.5	1	111110	1	1	1	1	1	0
noscapine	CP	P08684	CYP3A4	Cytochrome P450 3A4	Known	N/A	5.6	5.3	1	101000	1	0	1	0	0	0
sitaxentan	CP	P33261	CYP2C19	Cytochrome P450 2C19	Known	N/A	5.6	5.6	1	111001	1	1	1	0	0	1
tenoxicam	CP	P11712	CYP2C9	Cytochrome P450 2C9	Known	INH	5.6	5	1	111000	1	1	1	0	0	0
thiethylperazine	CP	P10635	CYP2D6	Cytochrome P450 2D6	Known	SUB	5.6	6.1	1	111011	1	1	1	0	1	1
zuclopenthixol	CP	P33261	CYP2C19	Cytochrome P450 2C19	Known	SUB	5.6	5.1	1	111000	1	1	1	0	0	0
letrozole	CP	P15538	CYP11B1	Cytochrome P450 11B1, mitochondrial	Known	N/A	5.58	6.3	1	110010	1	1	0	0	1	0
clemastine	CP	P10635	CYP2D6	Cytochrome P450 2D6	Known	INH	5.56	5.8	1	101010	1	0	1	0	1	0
niclosamide	CP	P08684	CYP3A4	Cytochrome P450 3A4	Known	SUB	5.55	5.2	1	111001	1	1	1	0	0	1
promazine	CP	P05177	CYP1A2	Cytochrome P450 1A2	Known	SUB	5.55	4.9	1	111000	1	1	1	0	0	0
tibolone	CP	P33261	CYP2C19	Cytochrome P450 2C19	Known	N/A	5.52	6.9	1	101001	1	0	1	0	0	1
droperidol	CP	P10635	CYP2D6	Cytochrome P450 2D6	Known	N/A	5.5	5	1	100000	1	0	0	0	0	0
picotamide	CP	P08684	CYP3A4	Cytochrome P450 3A4	Known	N/A	5.5	5.3	1	110000	1	1	0	0	0	0
spiclomazine	CP	P05177	CYP1A2	Cytochrome P450 1A2	Known	N/A	5.5	5.8	1	110000	1	1	0	0	0	0
thiethylperazine	CP	P33261	CYP2C19	Cytochrome P450 2C19	Known	SUB	5.5	5.1	1	111000	1	1	1	0	0	0
amitriptyline	CP	P33261	CYP2C19	Cytochrome P450 2C19	Known	SUB	5.46	3.9	1	111001	1	1	1	0	0	1
doxepin	CP	P10635	CYP2D6	Cytochrome P450 2D6	Known	SUB	5.45	4.6	1	111111	1	1	1	1	1	1
hydroquinidine	CP	P10635	CYP2D6	Cytochrome P450 2D6	Known	INH	5.45	6.8	1	101000	1	0	1	0	0	0
S.-nicardipine	CP	P33261	CYP2C19	Cytochrome P450 2C19	Known	INH	5.43	A	1	101001	1	0	1	0	0	1
quercetin	CP	P11712	CYP2C9	Cytochrome P450 2C9	Known	INH	5.42	4.6	1	111001	1	1	1	0	0	1
terfenadine	CP	P10635	CYP2D6	Cytochrome P450 2D6	Known	INH	5.42	6.2	1	110001	1	1	0	0	0	1
amoxapine	CP	P05177	CYP1A2	Cytochrome P450 1A2	Known	INH	5.4	5.5	1	101100	1	0	1	1	0	0
bromperidol	CP	P10635	CYP2D6	Cytochrome P450 2D6	Known	SUB	5.4	5.2	1	101010	1	0	1	0	1	0
butoconazole	CP	P05177	CYP1A2	Cytochrome P450 1A2	Known	INH	5.4	6.5	1	101001	1	0	1	0	0	1
clomipramine	CP	P10635	CYP2D6	Cytochrome P450 2D6	Known	SUB	5.4	5.2	1	111110	1	1	1	1	1	0
cyproheptadine	CP	P10635	CYP2D6	Cytochrome P450 2D6	Known	SUB	5.4	6.1	1	101110	1	0	1	1	1	0
dimetacrine	CP	P10635	CYP2D6	Cytochrome P450 2D6	Known	SUB	5.4	5.7	1	111110	1	1	1	1	1	0
fluspirilene	CP	P10635	CYP2D6	Cytochrome P450 2D6	Known	INH	5.4	6.3	1	111000	1	1	1	0	0	0
glafenine	CP	P33261	CYP2C19	Cytochrome P450 2C19	Known	N/A	5.4	6.4	1	110000	1	1	0	0	0	0
pimethixene	CP	P10635	CYP2D6	Cytochrome P450 2D6	Known	SUB	5.4	5.7	1	111110	1	1	1	1	1	0
chlorpromazine	CP	P05177	CYP1A2	Cytochrome P450 1A2	Known	SUB	5.39	5.5	1	111000	1	1	1	0	0	0
maprotiline	CP	P10635	CYP2D6	Cytochrome P450 2D6	Known	SUB	5.38	5.8	1	111010	1	1	1	0	1	0
flunarizine	CP	P10635	CYP2D6	Cytochrome P450 2D6	Known	SUB	5.35	5.6	1	111010	1	1	1	0	1	0
noscapine	CP	P11712	CYP2C9	Cytochrome P450 2C9	Known	N/A	5.33	6.8	1	101000	1	0	1	0	0	0
adiphenine	CP	P05177	CYP1A2	Cytochrome P450 1A2	Known	INH	5.3	7.3	1	101000	1	0	1	0	0	0
adiphenine	CP	P10635	CYP2D6	Cytochrome P450 2D6	Known	INH	5.3	5.8	1	101010	1	0	1	0	1	0
alprenolol	CP	P05177	CYP1A2	Cytochrome P450 1A2	Known	N/A	5.3	5.8	1	101000	1	0	1	0	0	0
cinnarizine	CP	P10635	CYP2D6	Cytochrome P450 2D6	Known	SUB	5.3	5.5	1	111010	1	1	1	0	1	0
cyclobenzaprine	CP	P10635	CYP2D6	Cytochrome P450 2D6	Known	SUB	5.3	4.8	1	111110	1	1	1	1	1	0
dicoumarol	CP	P08684	CYP3A4	Cytochrome P450 3A4	Known	SUB	5.3	5.3	1	110000	1	1	0	0	0	0
dimetacrine	CP	P05177	CYP1A2	Cytochrome P450 1A2	Known	SUB	5.3	5.2	1	111000	1	1	1	0	0	0
diphenhydramine	CP	P10635	CYP2D6	Cytochrome P450 2D6	Known	INH	5.3	5.4	1	111010	1	1	1	0	1	0
lidoflazine	CP	P10635	CYP2D6	Cytochrome P450 2D6	Known	N/A	5.3	5.5	1	110000	1	1	0	0	0	0
methdilazine	CP	P05177	CYP1A2	Cytochrome P450 1A2	Known	SUB	5.3	5	1	111000	1	1	1	0	0	0
norethisterone	CP	P33261	CYP2C19	Cytochrome P450 2C19	Known	IND	5.3	6.7	1	101001	1	0	1	0	0	1
oxprenolol	CP	P05177	CYP1A2	Cytochrome P450 1A2	Known	N/A	5.3	5.4	1	101000	1	0	1	0	0	0
pipenzolate	CP	P10635	CYP2D6	Cytochrome P450 2D6	Known	INH	5.3	5.1	1	101000	1	0	1	0	0	0
pridinol	CP	P10635	CYP2D6	Cytochrome P450 2D6	Known	SUB	5.3	7.2	1	101010	1	0	1	0	1	0
sulfaphenazole	CP	P08684	CYP3A4	Cytochrome P450 3A4	Known	SUB	5.3	5.5	1	111001	1	1	1	0	0	1
prochlorperazine	CP	P33261	CYP2C19	Cytochrome P450 2C19	Known	SUB	5.25	5.1	1	111000	1	1	1	0	0	0
haloperidol	CP	P10635	CYP2D6	Cytochrome P450 2D6	Known	SUB	5.24	5.4	1	101011	1	0	1	0	1	1
alclometasone.dipropionate	CP	P08684	CYP3A4	Cytochrome P450 3A4	Known	SUB	5.2	5.3	1	101000	1	0	1	0	0	0
atomoxetine	CP	P10635	CYP2D6	Cytochrome P450 2D6	Known	SUB	5.2	5.9	1	111110	1	1	1	1	1	0
benperidol	CP	P10635	CYP2D6	Cytochrome P450 2D6	Known	N/A	5.2	5.8	1	100000	1	0	0	0	0	0
chloropyramine	CP	P33261	CYP2C19	Cytochrome P450 2C19	Known	SUB	5.2	6.1	1	101000	1	0	1	0	0	0
droperidol	CP	P08684	CYP3A4	Cytochrome P450 3A4	Known	SUB	5.2	I	1	100000	1	0	0	0	0	0
erlotinib	CP	P08684	CYP3A4	Cytochrome P450 3A4	Known	N/A	5.2	5.6	1	110000	1	1	0	0	0	0
flupentixol	CP	P05177	CYP1A2	Cytochrome P450 1A2	Known	INH	5.2	5.6	1	111000	1	1	1	0	0	0
isoconazole	CP	P10635	CYP2D6	Cytochrome P450 2D6	Known	INH	5.2	6	1	101011	1	0	1	0	1	1
piperacetazine	CP	P05177	CYP1A2	Cytochrome P450 1A2	Known	N/A	5.2	5.3	1	110000	1	1	0	0	0	0
piroxicam	CP	P33261	CYP2C19	Cytochrome P450 2C19	Known	N/A	5.2	5.1	1	111000	1	1	1	0	0	0
thioproperazine	CP	P10635	CYP2D6	Cytochrome P450 2D6	Known	N/A	5.2	5.5	1	111000	1	1	1	0	0	0
cyclizine	CP	P10635	CYP2D6	Cytochrome P450 2D6	Known	SUB	5.15	5.5	1	111010	1	1	1	0	1	0
piroxicam	CP	P11712	CYP2C9	Cytochrome P450 2C9	Known	N/A	5.15	5.2	1	111000	1	1	1	0	0	0
ketoconazole	CP	P08686	CYP21A2	Steroid 21-hydroxylase	Known	INH	5.11	6.3	1	111110	1	1	1	1	1	0
alprenolol	CP	P10635	CYP2D6	Cytochrome P450 2D6	Known	SUB	5.1	5.2	1	101010	1	0	1	0	1	0
amitriptyline	CP	P10635	CYP2D6	Cytochrome P450 2D6	Known	SUB	5.1	4.9	1	111111	1	1	1	1	1	1
amsacrine	CP	P05177	CYP1A2	Cytochrome P450 1A2	Known	N/A	5.1	5.4	1	111000	1	1	1	0	0	0
benzbromarone	CP	P33261	CYP2C19	Cytochrome P450 2C19	Known	SUB	5.1	7.5	1	101100	1	0	1	1	0	0
dosulepin	CP	P10635	CYP2D6	Cytochrome P450 2D6	Known	SUB	5.1	4.9	1	111110	1	1	1	1	1	0
flupirtine	CP	P08684	CYP3A4	Cytochrome P450 3A4	Known	N/A	5.1	5.2	1	110000	1	1	0	0	0	0
oxprenolol	CP	P10635	CYP2D6	Cytochrome P450 2D6	Known	INH	5.1	4.9	1	101000	1	0	1	0	0	0
phenazopyridine	CP	P33261	CYP2C19	Cytochrome P450 2C19	Known	N/A	5.1	4.8	1	110000	1	1	0	0	0	0
promazine	CP	P33261	CYP2C19	Cytochrome P450 2C19	Known	SUB	5.1	4.5	1	111000	1	1	1	0	0	0
protriptyline	CP	P10635	CYP2D6	Cytochrome P450 2D6	Known	SUB	5.1	5.6	1	111110	1	1	1	1	1	0
reboxetine	CP	P10635	CYP2D6	Cytochrome P450 2D6	Known	N/A	5.1	4.8	1	111110	1	1	1	1	1	0
trimipramine	CP	P10635	CYP2D6	Cytochrome P450 2D6	Known	SUB	5.1	5.2	1	111111	1	1	1	1	1	1
ritonavir	CP	P11712	CYP2C9	Cytochrome P450 2C9	Known	INH	5.08	5	1	111101	1	1	1	1	0	1
thioridazine	CP	P05177	CYP1A2	Cytochrome P450 1A2	Known	SUB	5.06	5.8	1	111000	1	1	1	0	0	0
vortioxetine	CP	P10635	CYP2D6	Cytochrome P450 2D6	Known	INH	5.01	5.9	1	101110	1	0	1	1	1	0
clotrimazole	CP	P19099	CYP11B2	Cytochrome P450 11B2, mitochondrial	Pred	INH[P]	N/A	7.6	0.82	111111	1	1	1	1	1	1
croconazole	CP	P19099	CYP11B2	Cytochrome P450 11B2, mitochondrial	Pred	INH[P]	N/A	7	0.752	111111	1	1	1	1	1	1
bifonazole	CP	P19099	CYP11B2	Cytochrome P450 11B2, mitochondrial	Pred	INH[P]	N/A	6.7	0.752	111111	1	1	1	1	1	1
nicoclonate	CP	P19099	CYP11B2	Cytochrome P450 11B2, mitochondrial	Pred	INH[P]	N/A	6.7	0.752	111111	1	1	1	1	1	1
paricalcitol	CP	Q07973	CYP24A1	1,25-dihydroxyvitamin D(3) 24-hydroxylase, mitochondrial	Pred	N/A	N/A	9.4	0.679	111110	1	1	1	1	1	0
maxacalcitol	CP	Q07973	CYP24A1	1,25-dihydroxyvitamin D(3) 24-hydroxylase, mitochondrial	Pred	N/A	N/A	9.2	0.679	111110	1	1	1	1	1	0
tacalcitol	CP	Q07973	CYP24A1	1,25-dihydroxyvitamin D(3) 24-hydroxylase, mitochondrial	Pred	N/A	N/A	8.8	0.679	111110	1	1	1	1	1	0
calcipotriene	CP	Q07973	CYP24A1	1,25-dihydroxyvitamin D(3) 24-hydroxylase, mitochondrial	Pred	N/A	N/A	8.6	0.679	111110	1	1	1	1	1	0
croconazole	CP	P15538	CYP11B1	Cytochrome P450 11B1, mitochondrial	Pred	INH[P]	N/A	7.9	0.679	111110	1	1	1	1	1	0
benzyl.nicotinate	CP	Q16678	CYP1B1	Cytochrome P450 1B1	Pred	N/A	N/A	7.2	0.628	111110	1	1	1	1	1	0
flutrimazole	CP	P05093	CYP17A1	Steroid 17-alpha-hydroxylase/17,20 lyase	Pred	INH[P]	N/A	7.2	0.628	111110	1	1	1	1	1	0
bifonazole	CP	P15538	CYP11B1	Cytochrome P450 11B1, mitochondrial	Pred	INH[P]	N/A	7.1	0.628	111110	1	1	1	1	1	0
abiraterone.acetate	CP	P08686	CYP21A2	Steroid 21-hydroxylase	Pred	N/A	N/A	6.7	0.628	111110	1	1	1	1	1	0
chlormidazole	CP	P15538	CYP11B1	Cytochrome P450 11B1, mitochondrial	Pred	INH[P]	N/A	6.6	0.628	111110	1	1	1	1	1	0
chlorproethazine	CP	P10635	CYP2D6	Cytochrome P450 2D6	Pred	SUB[P]	N/A	6.6	0.628	111110	1	1	1	1	1	0
nicoclonate	CP	P15538	CYP11B1	Cytochrome P450 11B1, mitochondrial	Pred	INH[P]	N/A	6.6	0.628	111110	1	1	1	1	1	0
alfacalcidol	CP	Q07973	CYP24A1	1,25-dihydroxyvitamin D(3) 24-hydroxylase, mitochondrial	Pred	N/A	N/A	8.4	0.595	110110	1	1	0	1	1	0
doxercalciferol	CP	Q07973	CYP24A1	1,25-dihydroxyvitamin D(3) 24-hydroxylase, mitochondrial	Pred	N/A	N/A	8.3	0.595	110110	1	1	0	1	1	0
calcifediol	CP	Q07973	CYP24A1	1,25-dihydroxyvitamin D(3) 24-hydroxylase, mitochondrial	Pred	N/A	N/A	9.7	0.583	101110	1	0	1	1	1	0
secalciferol	CP	Q07973	CYP24A1	1,25-dihydroxyvitamin D(3) 24-hydroxylase, mitochondrial	Pred	N/A	N/A	9.6	0.583	101110	1	0	1	1	1	0
benziodarone	CP	P11712	CYP2C9	Cytochrome P450 2C9	Pred	INH[P]	N/A	7.6	0.583	101110	1	0	1	1	1	0
chlormidazole	CP	P19099	CYP11B2	Cytochrome P450 11B2, mitochondrial	Pred	INH[P]	N/A	6.1	0.556	111111	1	1	1	1	1	1
cyamemazine	CP	P10635	CYP2D6	Cytochrome P450 2D6	Pred	SUB[P]	N/A	6	0.556	111111	1	1	1	1	1	1
oxiconazole	CP	P15538	CYP11B1	Cytochrome P450 11B1, mitochondrial	Pred	N/A	N/A	6.8	0.553	110110	1	1	0	1	1	0
pramiverine	CP	P10635	CYP2D6	Cytochrome P450 2D6	Pred	INH[P]	N/A	7.2	0.551	111010	1	1	1	0	1	0
perimetazine	CP	P10635	CYP2D6	Cytochrome P450 2D6	Pred	SUB[P]	N/A	7	0.551	111010	1	1	1	0	1	0
oxyphenbutazone	CP	P05177	CYP1A2	Cytochrome P450 1A2	Known	IND	9	N/A	1	0	0	0	0	0	0	0
phthalylsulfathiazole	CP	P08684	CYP3A4	Cytochrome P450 3A4	Known	N/A	8.9	N/A	1	0	0	0	0	0	0	0
domitroban	CP	P24557	TBXAS1	Thromboxane-A synthase	Known	INH	8.64	5.7	1	1010	0	0	1	0	1	0
pentetic.acid	CP	P33261	CYP2C19	Cytochrome P450 2C19	Known	N/A	8.6	N/A	1	0	0	0	0	0	0	0
epitiostanol	CP	P11712	CYP2C9	Cytochrome P450 2C9	Known	SUB	8.3	I	1	1011	0	0	1	0	1	1
suloctidil	CP	P11712	CYP2C9	Cytochrome P450 2C9	Known	N/A	8.3	A	1	10	0	0	0	0	1	0
butacaine	CP	P10635	CYP2D6	Cytochrome P450 2D6	Known	N/A	8.2	5.9	1	1010	0	0	1	0	1	0
metergoline	CP	P10635	CYP2D6	Cytochrome P450 2D6	Known	N/A	8.05	N/A	1	0	0	0	0	0	0	0
enilconazole	CP	P33261	CYP2C19	Cytochrome P450 2C19	Known	INH	8	7.3	1	1001	0	0	1	0	0	1
loratadine	CP	P10635	CYP2D6	Cytochrome P450 2D6	Known	N/A	8	I	1	1010	0	0	1	0	1	0
terfenadine	CP	P33261	CYP2C19	Cytochrome P450 2C19	Known	N/A	8	5.3	1	1	0	0	0	0	0	1
clebopride	CP	P10635	CYP2D6	Cytochrome P450 2D6	Known	N/A	7.9	A	1	10	0	0	0	0	1	0
clotrimazole	CP	P24557	TBXAS1	Thromboxane-A synthase	Known	N/A	7.85	A	1	10	0	0	0	0	1	0
danazol	CP	P51589	CYP2J2	Cytochrome P450 2J2	Known	N/A	7.83	N/A	1	0	0	0	0	0	0	0
benfluorex	CP	P10635	CYP2D6	Cytochrome P450 2D6	Known	N/A	7.8	A	1	10	0	0	0	0	1	0
posaconazole	CP	Q1ZXH9	cyp51	Probable lanosterol 14-alpha demethylase	Known	N/A	7.74	A	1	10	0	0	0	0	1	0
ketoconazole	CP	Q1ZXH9	cyp51	Probable lanosterol 14-alpha demethylase	Known	N/A	7.7	A	1	10	0	0	0	0	1	0
khellin	CP	P05177	CYP1A2	Cytochrome P450 1A2	Known	SUB	7.7	5.3	1	1100	0	0	1	1	0	0
posaconazole	CP	P19099	CYP11B2	Cytochrome P450 11B2, mitochondrial	Known	N/A	7.68	A	1	11	0	0	0	0	1	1
amiodarone	CP	P11712	CYP2C9	Cytochrome P450 2C9	Known	INH	7.65	I	1	1011	0	0	1	0	1	1
epitiostanol	CP	P05177	CYP1A2	Cytochrome P450 1A2	Known	INH	7.6	I	1	1001	0	0	1	0	0	1
mebeverine	CP	P10635	CYP2D6	Cytochrome P450 2D6	Known	N/A	7.6	4.5	1	1010	0	0	1	0	1	0
nicergoline	CP	P10635	CYP2D6	Cytochrome P450 2D6	Known	SUB	7.55	A	1	10	0	0	0	0	1	0
aprepitant	CP	P08684	CYP3A4	Cytochrome P450 3A4	Known	N/A	7.52	5.5	1	1	0	0	0	0	0	1
ancitabine	CP	P33261	CYP2C19	Cytochrome P450 2C19	Known	N/A	7.5	N/A	1	0	0	0	0	0	0	0
enilconazole	CP	P05177	CYP1A2	Cytochrome P450 1A2	Known	INH	7.5	6.8	1	1001	0	0	1	0	0	1
ibudilast	CP	P10635	CYP2D6	Cytochrome P450 2D6	Known	N/A	7.4	5	1	1	0	0	0	0	0	1
oxiconazole	CP	P33261	CYP2C19	Cytochrome P450 2C19	Known	N/A	7.4	A	1	100	0	0	0	1	0	0
ramifenazone	CP	P05177	CYP1A2	Cytochrome P450 1A2	Known	N/A	7.4	N/A	1	0	0	0	0	0	0	0
mirtazapine	CP	P33261	CYP2C19	Cytochrome P450 2C19	Known	N/A	7.3	N/A	1	0	0	0	0	0	0	0
mirtazapine	CP	P11712	CYP2C9	Cytochrome P450 2C9	Known	SUB	7.3	A	1	10	0	0	0	0	1	0
ouabain	CP	P10635	CYP2D6	Cytochrome P450 2D6	Known	N/A	7.3	I	1	1010	0	0	1	0	1	0
fluvoxamine	CP	P05177	CYP1A2	Cytochrome P450 1A2	Known	N/A	7.29	5.2	1	1	0	0	0	0	0	1
epitiostanol	CP	P33261	CYP2C19	Cytochrome P450 2C19	Known	SUB	7.2	5.9	1	1001	0	0	1	0	0	1
fampridine	CP	P10635	CYP2D6	Cytochrome P450 2D6	Known	N/A	7.2	N/A	1	0	0	0	0	0	0	0
hexylcaine	CP	P10635	CYP2D6	Cytochrome P450 2D6	Known	N/A	7.2	A	1	10	0	0	0	0	1	0
posaconazole	CP	P08684	CYP3A4	Cytochrome P450 3A4	Known	N/A	7.17	5.7	1	1010	0	0	1	0	1	0
vinburnine	CP	P10635	CYP2D6	Cytochrome P450 2D6	Known	INH	7.15	A	1	10	0	0	0	0	1	0
clotrimazole	CP	P9WPP7	cyp121	Mycocyclosin synthase	Known	N/A	7.14	N/A	1	0	0	0	0	0	0	0
econazole	CP	P9WPP7	cyp121	Mycocyclosin synthase	Known	N/A	7.14	7.1	1	1100	0	0	1	1	0	0
ketoconazole	CP	O15528	CYP27B1	25-hydroxyvitamin D-1 alpha hydroxylase, mitochondrial	Known	N/A	7.14	N/A	1	0	0	0	0	0	0	0
miconazole	CP	P9WPP7	cyp121	Mycocyclosin synthase	Known	N/A	7.14	7.1	1	1100	0	0	1	1	0	0
ritonavir	CP	P24557	TBXAS1	Thromboxane-A synthase	Known	N/A	7.12	A	1	10	0	0	0	0	1	0
ozagrel	CP	P10635	CYP2D6	Cytochrome P450 2D6	Known	INH	7.1	I	1	1010	0	0	1	0	1	0
quinisocaine	CP	P05177	CYP1A2	Cytochrome P450 1A2	Known	N/A	7.1	N/A	1	0	0	0	0	0	0	0
clotrimazole	CP	P05093	CYP17A1	Steroid 17-alpha-hydroxylase/17,20 lyase	Known	INH	7.09	7.1	1	11110	0	1	1	1	1	0
nifedipine	CP	P05177	CYP1A2	Cytochrome P450 1A2	Known	INH	7.07	5.2	1	1001	0	0	1	0	0	1
ketoconazole	CP	Q16850	CYP51A1	Lanosterol 14-alpha demethylase	Known	N/A	7.05	A	1	10	0	0	0	0	1	0
oxiconazole	CP	P08684	CYP3A4	Cytochrome P450 3A4	Known	N/A	7.05	A	1	11	0	0	0	0	1	1
chlorotrianisene	CP	P33261	CYP2C19	Cytochrome P450 2C19	Known	SUB	7	N/A	1	0	0	0	0	0	0	0
doxapram	CP	P10635	CYP2D6	Cytochrome P450 2D6	Known	N/A	7	7.2	1	10010	0	1	0	0	1	0
enilconazole	CP	P11712	CYP2C9	Cytochrome P450 2C9	Known	INH	7	6.8	1	1011	0	0	1	0	1	1
ritonavir	CP	P20815	CYP3A5	Cytochrome P450 3A5	Known	N/A	6.92	6	1	1	0	0	0	0	0	1
colforsin.daropate	CP	P11712	CYP2C9	Cytochrome P450 2C9	Known	N/A	6.9	A	1	10	0	0	0	0	1	0
guanfacine	CP	P10635	CYP2D6	Cytochrome P450 2D6	Known	N/A	6.9	A	1	10	0	0	0	0	1	0
racecadotril	CP	P33261	CYP2C19	Cytochrome P450 2C19	Known	N/A	6.9	N/A	1	0	0	0	0	0	0	0
clotrimazole	CP	Q16850	CYP51A1	Lanosterol 14-alpha demethylase	Known	N/A	6.89	6.5	1	1110	0	0	1	1	1	0
cannabidiol	CP	P04798	CYP1A1	Cytochrome P450 1A1	Known	N/A	6.82	A	1	10	0	0	0	0	1	0
ketoconazole	CP	P19099	CYP11B2	Cytochrome P450 11B2, mitochondrial	Known	N/A	6.82	A	1	11	0	0	0	0	1	1
ketoconazole	CP	Q07973	CYP24A1	1,25-dihydroxyvitamin D(3) 24-hydroxylase, mitochondrial	Known	N/A	6.81	A	1	11	0	0	0	0	1	1
fendiline	CP	P10635	CYP2D6	Cytochrome P450 2D6	Known	SUB	6.8	6.2	1	11110	0	1	1	1	1	0
fluvoxamine	CP	P33261	CYP2C19	Cytochrome P450 2C19	Known	INH	6.8	5.3	1	1	0	0	0	0	0	1
mepacrine	CP	P10635	CYP2D6	Cytochrome P450 2D6	Known	INH	6.8	4.4	1	1011	0	0	1	0	1	1
profenamine	CP	P10635	CYP2D6	Cytochrome P450 2D6	Known	N/A	6.8	6.2	1	1010	0	0	1	0	1	0
leflunomide	CP	P05177	CYP1A2	Cytochrome P450 1A2	Known	N/A	6.75	5.5	1	1000	0	0	1	0	0	0
nilutamide	CP	P33261	CYP2C19	Cytochrome P450 2C19	Known	N/A	6.75	N/A	1	0	0	0	0	0	0	0
S.-nitrendipine	CP	P33261	CYP2C19	Cytochrome P450 2C19	Known	INH	6.75	5.2	1	1001	0	0	1	0	0	1
sulconazole	CP	P24557	TBXAS1	Thromboxane-A synthase	Known	N/A	6.74	7.5	1	1000	0	0	1	0	0	0
primaquine	CP	P05177	CYP1A2	Cytochrome P450 1A2	Known	N/A	6.72	5.6	1	1	0	0	0	0	0	1
bromhexine	CP	P10635	CYP2D6	Cytochrome P450 2D6	Known	N/A	6.71	6.3	1	1010	0	0	1	0	1	0
amprenavir	CP	P20815	CYP3A5	Cytochrome P450 3A5	Known	SUB	6.7	N/A	1	0	0	0	0	0	0	0
clotrimazole	CP	Q1ZXH9	cyp51	Probable lanosterol 14-alpha demethylase	Known	N/A	6.7	A	1	10	0	0	0	0	1	0
enilconazole	CP	P08684	CYP3A4	Cytochrome P450 3A4	Known	INH	6.7	6.4	1	1011	0	0	1	0	1	1
imatinib	CP	P24557	TBXAS1	Thromboxane-A synthase	Known	N/A	6.7	A	1	10	0	0	0	0	1	0
linopirdine	CP	P33261	CYP2C19	Cytochrome P450 2C19	Known	N/A	6.7	I	1	1000	0	0	1	0	0	0
ozagrel	CP	P33261	CYP2C19	Cytochrome P450 2C19	Known	INH	6.7	I	1	1000	0	0	1	0	0	0
clotrimazole	CP	P11712	CYP2C9	Cytochrome P450 2C9	Known	INH	6.69	5.5	1	1011	0	0	1	0	1	1
bifonazole	CP	P05093	CYP17A1	Steroid 17-alpha-hydroxylase/17,20 lyase	Known	INH	6.67	6.3	1	11100	0	1	1	1	0	0
fluconazole	CP	Q1ZXH9	cyp51	Probable lanosterol 14-alpha demethylase	Known	N/A	6.67	A	1	10	0	0	0	0	1	0
cisapride	CP	P10635	CYP2D6	Cytochrome P450 2D6	Known	INH	6.6	A	1	11	0	0	0	0	1	1
colforsin.daropate	CP	P33261	CYP2C19	Cytochrome P450 2C19	Known	N/A	6.6	N/A	1	0	0	0	0	0	0	0
guanfacine	CP	P33261	CYP2C19	Cytochrome P450 2C19	Known	N/A	6.6	N/A	1	0	0	0	0	0	0	0
methoxsalen	CP	Q16696	CYP2A13	Cytochrome P450 2A13	Known	INH	6.6	A	1	10	0	0	0	0	1	0
naftifine	CP	P10635	CYP2D6	Cytochrome P450 2D6	Known	INH	6.6	5.9	1	1011	0	0	1	0	1	1
sertaconazole	CP	P33261	CYP2C19	Cytochrome P450 2C19	Known	INH	6.6	7.4	1	1100	0	0	1	1	0	0
vincamine	CP	P10635	CYP2D6	Cytochrome P450 2D6	Known	SUB	6.6	A	1	10	0	0	0	0	1	0
cobicistat	CP	P08684	CYP3A4	Cytochrome P450 3A4	Known	INH	6.57	6.4	1	1110	0	0	1	1	1	0
posaconazole	CP	P05093	CYP17A1	Steroid 17-alpha-hydroxylase/17,20 lyase	Known	N/A	6.56	N/A	1	0	0	0	0	0	0	0
pirlindole	CP	P05177	CYP1A2	Cytochrome P450 1A2	Known	N/A	6.55	7.2	1	1000	0	0	1	0	0	0
telmisartan	CP	P51589	CYP2J2	Cytochrome P450 2J2	Known	N/A	6.55	N/A	1	0	0	0	0	0	0	0
posaconazole	CP	P15538	CYP11B1	Cytochrome P450 11B1, mitochondrial	Known	N/A	6.51	A	1	10	0	0	0	0	1	0
S.-nitrendipine	CP	P11712	CYP2C9	Cytochrome P450 2C9	Known	INH	6.51	5.1	1	1011	0	0	1	0	1	1
2-.4-chlorphenoxy.-ethanol	CP	P04798	CYP1A1	Cytochrome P450 1A1	Known	INH	A	N/A	1	0	0	0	0	0	0	0
2-.4-chlorphenoxy.-ethanol	CP	P05177	CYP1A2	Cytochrome P450 1A2	Known	SUB	A	5.5	1	1	0	0	0	0	0	1
2-.4-chlorphenoxy.-ethanol	CP	P20813	CYP2B6	Cytochrome P450 2B6	Known	INH	A	N/A	1	0	0	0	0	0	0	0
2-.4-chlorphenoxy.-ethanol	CP	P33261	CYP2C19	Cytochrome P450 2C19	Known	INH	A	5.5	1	1	0	0	0	0	0	1
2-.4-chlorphenoxy.-ethanol	CP	P11712	CYP2C9	Cytochrome P450 2C9	Known	INH	A	5.4	1	1	0	0	0	0	0	1
2-.4-chlorphenoxy.-ethanol	CP	P05181	CYP2E1	Cytochrome P450 2E1	Known	N/A	A	N/A	1	0	0	0	0	0	0	0
2-.4-chlorphenoxy.-ethanol	CP	P08684	CYP3A4	Cytochrome P450 3A4	Known	N/A	A	5.5	1	1	0	0	0	0	0	1
2-.4-chlorphenoxy.-ethanol	CP	Q02928	CYP4A11	Cytochrome P450 4A11	Known	IND	A	N/A	1	0	0	0	0	0	0	0
acarbose	CP	P05181	CYP2E1	Cytochrome P450 2E1	Known	N/A	A	N/A	1	0	0	0	0	0	0	0
acebutolol	CP	P10635	CYP2D6	Cytochrome P450 2D6	Known	INH	A	N/A	1	0	0	0	0	0	0	0
acetazolamide	CP	P08684	CYP3A4	Cytochrome P450 3A4	Known	INH	A	N/A	1	0	0	0	0	0	0	0
acetylcholine	CP	P10635	CYP2D6	Cytochrome P450 2D6	Known	SUB	A	I	1	1000	0	0	1	0	0	0
acetylsalicylic.acid	CP	P33261	CYP2C19	Cytochrome P450 2C19	Known	IND	A	N/A	1	0	0	0	0	0	0	0
acetylsalicylic.acid	CP	P10632	CYP2C8	Cytochrome P450 2C8	Known	SUB	A	N/A	1	0	0	0	0	0	0	0
acetylsalicylic.acid	CP	P11712	CYP2C9	Cytochrome P450 2C9	Known	SUB	A	N/A	1	0	0	0	0	0	0	0
adinazolam	CP	P33261	CYP2C19	Cytochrome P450 2C19	Known	SUB	A	N/A	1	0	0	0	0	0	0	0
adinazolam	CP	P08684	CYP3A4	Cytochrome P450 3A4	Known	SUB	A	N/A	1	0	0	0	0	0	0	0
agomelatine	CP	P05177	CYP1A2	Cytochrome P450 1A2	Known	N/A	A	5	1	1000	0	0	1	0	0	0
aldosterone	CP	P15538	CYP11B1	Cytochrome P450 11B1, mitochondrial	Known	SUB	A	A	1	1000	0	0	1	0	0	0
aldosterone	CP	P19099	CYP11B2	Cytochrome P450 11B2, mitochondrial	Known	SUB	A	A	1	1001	0	0	1	0	0	1
alfentanil	CP	P08684	CYP3A4	Cytochrome P450 3A4	Known	SUB	A	5.6	1	1	0	0	0	0	0	1
alfentanil	CP	P20815	CYP3A5	Cytochrome P450 3A5	Known	SUB	A	6	1	1	0	0	0	0	0	1
alfentanil	CP	P24462	CYP3A7	Cytochrome P450 3A7	Known	SUB	A	N/A	1	0	0	0	0	0	0	0
alfuzosin	CP	P08684	CYP3A4	Cytochrome P450 3A4	Known	SUB	A	N/A	1	0	0	0	0	0	0	0
alimemazine	CP	P08684	CYP3A4	Cytochrome P450 3A4	Known	IND	A	5.3	1	1000	0	0	1	0	0	0
allylestrenol	CP	P08684	CYP3A4	Cytochrome P450 3A4	Known	SUB	A	4.9	1	1000	0	0	1	0	0	0
alprazolam	CP	P08684	CYP3A4	Cytochrome P450 3A4	Known	SUB	A	A	1	1001	0	0	1	0	0	1
alprazolam	CP	P20815	CYP3A5	Cytochrome P450 3A5	Known	SUB	A	A	1	1101	0	0	1	1	0	1
alprazolam	CP	P24462	CYP3A7	Cytochrome P450 3A7	Known	SUB	A	A	1	1100	0	0	1	1	0	0
ambroxol	CP	P08684	CYP3A4	Cytochrome P450 3A4	Known	N/A	A	N/A	1	0	0	0	0	0	0	0
amfetamine	CP	P10635	CYP2D6	Cytochrome P450 2D6	Known	INH	A	4.5	1	1000	0	0	1	0	0	0
amiloride	CP	P04798	CYP1A1	Cytochrome P450 1A1	Known	INH	A	N/A	1	0	0	0	0	0	0	0
aminoglutethimide	CP	P15538	CYP11B1	Cytochrome P450 11B1, mitochondrial	Known	INH	A	N/A	1	0	0	0	0	0	0	0
aminoglutethimide	CP	P05177	CYP1A2	Cytochrome P450 1A2	Known	IND	A	N/A	1	0	0	0	0	0	0	0
aminoglutethimide	CP	P33261	CYP2C19	Cytochrome P450 2C19	Known	IND	A	N/A	1	0	0	0	0	0	0	0
aminophenazone	CP	P33260	CYP2C18	Cytochrome P450 2C18	Known	SUB	A	A	1	100	0	0	0	1	0	0
aminophenazone	CP	P33261	CYP2C19	Cytochrome P450 2C19	Known	SUB	A	5	1	1001	0	0	1	0	0	1
aminophenazone	CP	P10632	CYP2C8	Cytochrome P450 2C8	Known	SUB	A	5.9	1	1	0	0	0	0	0	1
aminophenazone	CP	P11712	CYP2C9	Cytochrome P450 2C9	Known	INH	A	I	1	1001	0	0	1	0	0	1
aminophenazone	CP	P10635	CYP2D6	Cytochrome P450 2D6	Known	SUB	A	4.7	1	1001	0	0	1	0	0	1
aminophenazone	CP	P08684	CYP3A4	Cytochrome P450 3A4	Known	SUB	A	5.4	1	1001	0	0	1	0	0	1
aminophenazone	CP	P24462	CYP3A7	Cytochrome P450 3A7	Known	SUB	A	N/A	1	0	0	0	0	0	0	0
amiodarone	CP	P04798	CYP1A1	Cytochrome P450 1A1	Known	SUB	A	N/A	1	0	0	0	0	0	0	0
amiodarone	CP	P33261	CYP2C19	Cytochrome P450 2C19	Known	SUB	A	I	1	1001	0	0	1	0	0	1
amiodarone	CP	P08684	CYP3A4	Cytochrome P450 3A4	Known	SUB	A	6.1	1	1001	0	0	1	0	0	1
amiodarone	CP	P20815	CYP3A5	Cytochrome P450 3A5	Known	INH	A	6	1	1	0	0	0	0	0	1
amiodarone	CP	P24462	CYP3A7	Cytochrome P450 3A7	Known	INH	A	N/A	1	0	0	0	0	0	0	0
amitriptyline	CP	P20813	CYP2B6	Cytochrome P450 2B6	Known	SUB	A	A	1	1100	0	0	1	1	0	0
amitriptyline	CP	P10632	CYP2C8	Cytochrome P450 2C8	Known	N/A	A	4.3	1	1000	0	0	1	0	0	0
amitriptyline	CP	P11712	CYP2C9	Cytochrome P450 2C9	Known	SUB	A	I	1	1001	0	0	1	0	0	1
amitriptyline	CP	P05181	CYP2E1	Cytochrome P450 2E1	Known	INH	A	A	1	1100	0	0	1	1	0	0
amitriptyline	CP	P08684	CYP3A4	Cytochrome P450 3A4	Known	SUB	A	4.8	1	1001	0	0	1	0	0	1
amlodipine	CP	P04798	CYP1A1	Cytochrome P450 1A1	Known	INH	A	N/A	1	0	0	0	0	0	0	0
amlodipine	CP	P05177	CYP1A2	Cytochrome P450 1A2	Known	INH	A	5.3	1	1	0	0	0	0	0	1
amlodipine	CP	P11509	CYP2A6	Cytochrome P450 2A6	Known	INH	A	N/A	1	0	0	0	0	0	0	0
amlodipine	CP	P20813	CYP2B6	Cytochrome P450 2B6	Known	INH	A	N/A	1	0	0	0	0	0	0	0
amlodipine	CP	P10632	CYP2C8	Cytochrome P450 2C8	Known	INH	A	N/A	1	0	0	0	0	0	0	0
amlodipine	CP	P11712	CYP2C9	Cytochrome P450 2C9	Known	INH	A	5.2	1	1	0	0	0	0	0	1
amlodipine	CP	P10635	CYP2D6	Cytochrome P450 2D6	Known	INH	A	5.2	1	1	0	0	0	0	0	1
amlodipine	CP	P08684	CYP3A4	Cytochrome P450 3A4	Known	N/A	A	5.6	1	1	0	0	0	0	0	1
amlodipine	CP	P20815	CYP3A5	Cytochrome P450 3A5	Known	SUB	A	6	1	1	0	0	0	0	0	1
amlodipine	CP	P24462	CYP3A7	Cytochrome P450 3A7	Known	SUB	A	N/A	1	0	0	0	0	0	0	0
amobarbital	CP	P11509	CYP2A6	Cytochrome P450 2A6	Known	IND	A	I	1	1000	0	0	1	0	0	0
amodiaquine	CP	P04798	CYP1A1	Cytochrome P450 1A1	Known	SUB	A	6	1	1	0	0	0	0	0	1
amodiaquine	CP	Q16678	CYP1B1	Cytochrome P450 1B1	Known	SUB	A	N/A	1	0	0	0	0	0	0	0
amoxicillin	CP	P33261	CYP2C19	Cytochrome P450 2C19	Known	SUB	A	I	1	1000	0	0	1	0	0	0
amprenavir	CP	P20813	CYP2B6	Cytochrome P450 2B6	Known	INH	A	N/A	1	0	0	0	0	0	0	0
amprenavir	CP	P33261	CYP2C19	Cytochrome P450 2C19	Known	INH	A	5.5	1	1	0	0	0	0	0	1
amprenavir	CP	P10632	CYP2C8	Cytochrome P450 2C8	Known	SUB	A	N/A	1	0	0	0	0	0	0	0
amprenavir	CP	P11712	CYP2C9	Cytochrome P450 2C9	Known	SUB	A	5	1	1001	0	0	1	0	0	1
amprenavir	CP	P10635	CYP2D6	Cytochrome P450 2D6	Known	SUB	A	5.4	1	1	0	0	0	0	0	1
anagrelide	CP	P05177	CYP1A2	Cytochrome P450 1A2	Known	SUB	A	4.9	1	1000	0	0	1	0	0	0
anastrozole	CP	P05177	CYP1A2	Cytochrome P450 1A2	Known	INH	A	N/A	1	0	0	0	0	0	0	0
anastrozole	CP	P11712	CYP2C9	Cytochrome P450 2C9	Known	INH	A	N/A	1	0	0	0	0	0	0	0
anastrozole	CP	P08684	CYP3A4	Cytochrome P450 3A4	Known	INH	A	5.5	1	1	0	0	0	0	0	1
aprepitant	CP	P05177	CYP1A2	Cytochrome P450 1A2	Known	SUB	A	5.2	1	1	0	0	0	0	0	1
aprepitant	CP	P33261	CYP2C19	Cytochrome P450 2C19	Known	N/A	A	5.3	1	1	0	0	0	0	0	1
aprepitant	CP	P11712	CYP2C9	Cytochrome P450 2C9	Known	N/A	A	5.3	1	1	0	0	0	0	0	1
aprepitant	CP	P20815	CYP3A5	Cytochrome P450 3A5	Known	SUB	A	6	1	1	0	0	0	0	0	1
aprepitant	CP	P24462	CYP3A7	Cytochrome P450 3A7	Known	SUB	A	N/A	1	0	0	0	0	0	0	0
aprindine	CP	P10635	CYP2D6	Cytochrome P450 2D6	Known	SUB	A	6	1	1010	0	0	1	0	1	0
aprobarbital	CP	P20813	CYP2B6	Cytochrome P450 2B6	Known	IND	A	N/A	1	0	0	0	0	0	0	0
argatroban	CP	P08684	CYP3A4	Cytochrome P450 3A4	Known	SUB	A	N/A	1	0	0	0	0	0	0	0
argatroban	CP	P20815	CYP3A5	Cytochrome P450 3A5	Known	SUB	A	N/A	1	0	0	0	0	0	0	0
aripiprazole	CP	P20815	CYP3A5	Cytochrome P450 3A5	Known	SUB	A	6	1	1	0	0	0	0	0	1
aripiprazole	CP	P24462	CYP3A7	Cytochrome P450 3A7	Known	SUB	A	N/A	1	0	0	0	0	0	0	0
artemether	CP	P33261	CYP2C19	Cytochrome P450 2C19	Known	SUB	A	N/A	1	0	0	0	0	0	0	0
artemether	CP	P10635	CYP2D6	Cytochrome P450 2D6	Known	SUB	A	N/A	1	0	0	0	0	0	0	0
artemether	CP	P08684	CYP3A4	Cytochrome P450 3A4	Known	SUB	A	2.9	1	1000	0	0	1	0	0	0
artemisinin	CP	P11509	CYP2A6	Cytochrome P450 2A6	Known	SUB	A	N/A	1	0	0	0	0	0	0	0
artemisinin	CP	P33261	CYP2C19	Cytochrome P450 2C19	Known	IND	A	N/A	1	0	0	0	0	0	0	0
artesunate	CP	P11509	CYP2A6	Cytochrome P450 2A6	Known	SUB	A	N/A	1	0	0	0	0	0	0	0
astemizole	CP	P51589	CYP2J2	Cytochrome P450 2J2	Known	SUB	A	N/A	1	0	0	0	0	0	0	0
astemizole	CP	P20815	CYP3A5	Cytochrome P450 3A5	Known	SUB	A	6	1	1	0	0	0	0	0	1
astemizole	CP	P24462	CYP3A7	Cytochrome P450 3A7	Known	SUB	A	N/A	1	0	0	0	0	0	0	0
atenolol	CP	P08684	CYP3A4	Cytochrome P450 3A4	Known	SUB	A	N/A	1	0	0	0	0	0	0	0
atomoxetine	CP	P33261	CYP2C19	Cytochrome P450 2C19	Known	SUB	A	4.9	1	1000	0	0	1	0	0	0
atorvastatin	CP	P10632	CYP2C8	Cytochrome P450 2C8	Known	INH	A	N/A	1	0	0	0	0	0	0	0
atorvastatin	CP	P20815	CYP3A5	Cytochrome P450 3A5	Known	SUB	A	6	1	1	0	0	0	0	0	1
atorvastatin	CP	P24462	CYP3A7	Cytochrome P450 3A7	Known	SUB	A	N/A	1	0	0	0	0	0	0	0
atropine	CP	P05177	CYP1A2	Cytochrome P450 1A2	Known	INH	A	4.7	1	1000	0	0	1	0	0	0
azapropazone	CP	P11712	CYP2C9	Cytochrome P450 2C9	Known	INH	A	N/A	1	0	0	0	0	0	0	0
azatadine	CP	P08684	CYP3A4	Cytochrome P450 3A4	Known	IND	A	4.6	1	1000	0	0	1	0	0	0
azelastine	CP	P05177	CYP1A2	Cytochrome P450 1A2	Known	SUB	A	5.4	1	1	0	0	0	0	0	1
azelastine	CP	P11509	CYP2A6	Cytochrome P450 2A6	Known	INH	A	N/A	1	0	0	0	0	0	0	0
azelastine	CP	P20813	CYP2B6	Cytochrome P450 2B6	Known	INH	A	N/A	1	0	0	0	0	0	0	0
azelastine	CP	P33261	CYP2C19	Cytochrome P450 2C19	Known	N/A	A	5.5	1	1	0	0	0	0	0	1
azelastine	CP	P11712	CYP2C9	Cytochrome P450 2C9	Known	INH	A	5.4	1	1	0	0	0	0	0	1
azelastine	CP	P05181	CYP2E1	Cytochrome P450 2E1	Known	INH	A	A	1	100	0	0	0	1	0	0
azelastine	CP	P08684	CYP3A4	Cytochrome P450 3A4	Known	N/A	A	5.5	1	1	0	0	0	0	0	1
azithromycin	CP	P11509	CYP2A6	Cytochrome P450 2A6	Known	INH	A	I	1	1000	0	0	1	0	0	0
aztreonam	CP	P08684	CYP3A4	Cytochrome P450 3A4	Known	SUB	A	5.6	1	1	0	0	0	0	0	1
aztreonam	CP	P20815	CYP3A5	Cytochrome P450 3A5	Known	SUB	A	6	1	1	0	0	0	0	0	1
aztreonam	CP	P24462	CYP3A7	Cytochrome P450 3A7	Known	SUB	A	N/A	1	0	0	0	0	0	0	0
barnidipine	CP	P20813	CYP2B6	Cytochrome P450 2B6	Known	INH	A	A	1	1100	0	0	1	1	0	0
barnidipine	CP	P10635	CYP2D6	Cytochrome P450 2D6	Known	INH	A	5.1	1	1001	0	0	1	0	0	1
befunolol	CP	P10635	CYP2D6	Cytochrome P450 2D6	Known	SUB	A	I	1	1000	0	0	1	0	0	0
benazepril	CP	P19099	CYP11B2	Cytochrome P450 11B2, mitochondrial	Known	INH	A	N/A	1	0	0	0	0	0	0	0
benidipine	CP	P04798	CYP1A1	Cytochrome P450 1A1	Known	INH	A	N/A	1	0	0	0	0	0	0	0
benidipine	CP	P10635	CYP2D6	Cytochrome P450 2D6	Known	INH	A	5.1	1	1001	0	0	1	0	0	1
benoxaprofen	CP	P04798	CYP1A1	Cytochrome P450 1A1	Known	IND	A	N/A	1	0	0	0	0	0	0	0
benoxaprofen	CP	P05177	CYP1A2	Cytochrome P450 1A2	Known	IND	A	I	1	1000	0	0	1	0	0	0
benzatropine	CP	P33261	CYP2C19	Cytochrome P450 2C19	Known	SUB	A	5	1	1000	0	0	1	0	0	0
benzethonium	CP	P33261	CYP2C19	Cytochrome P450 2C19	Known	SUB	A	I	1	1000	0	0	1	0	0	0
benzethonium	CP	P11712	CYP2C9	Cytochrome P450 2C9	Known	INH	A	I	1	1000	0	0	1	0	0	0
benzethonium	CP	P08684	CYP3A4	Cytochrome P450 3A4	Known	INH	A	I	1	1001	0	0	1	0	0	1
benzydamine	CP	P04798	CYP1A1	Cytochrome P450 1A1	Known	SUB	A	N/A	1	0	0	0	0	0	0	0
benzydamine	CP	P33261	CYP2C19	Cytochrome P450 2C19	Known	SUB	A	N/A	1	0	0	0	0	0	0	0
benzydamine	CP	P05181	CYP2E1	Cytochrome P450 2E1	Known	SUB	A	A	1	100	0	0	0	1	0	0
benzydamine	CP	P08684	CYP3A4	Cytochrome P450 3A4	Known	SUB	A	4.3	1	1001	0	0	1	0	0	1
bergapten	CP	P08684	CYP3A4	Cytochrome P450 3A4	Known	INH	A	5.2	1	1000	0	0	1	0	0	0
betacarotene	CP	P04798	CYP1A1	Cytochrome P450 1A1	Known	IND	A	N/A	1	0	0	0	0	0	0	0
betacarotene	CP	P05177	CYP1A2	Cytochrome P450 1A2	Known	IND	A	N/A	1	0	0	0	0	0	0	0
betamethasone	CP	P22680	CYP7A1	Cholesterol 7-alpha-monooxygenase	Known	IND	A	N/A	1	0	0	0	0	0	0	0
betamethasone	CP	P05108	CYP11A1	Cholesterol side-chain cleavage enzyme, mitochondrial	Known	INH	A	N/A	1	0	0	0	0	0	0	0
betamethasone	CP	P15538	CYP11B1	Cytochrome P450 11B1, mitochondrial	Known	INH	A	A	1	1000	0	0	1	0	0	0
betamethasone	CP	P04798	CYP1A1	Cytochrome P450 1A1	Known	N/A	A	6	1	1	0	0	0	0	0	1
betamethasone	CP	Q16678	CYP1B1	Cytochrome P450 1B1	Known	IND	A	A	1	1000	0	0	1	0	0	0
betamethasone	CP	P11509	CYP2A6	Cytochrome P450 2A6	Known	IND	A	I	1	1000	0	0	1	0	0	0
betamethasone	CP	P20813	CYP2B6	Cytochrome P450 2B6	Known	IND	A	N/A	1	0	0	0	0	0	0	0
betamethasone	CP	P33261	CYP2C19	Cytochrome P450 2C19	Known	IND	A	3.3	1	1001	0	0	1	0	0	1
betamethasone	CP	P10632	CYP2C8	Cytochrome P450 2C8	Known	IND	A	A	1	1000	0	0	1	0	0	0
betamethasone	CP	P11712	CYP2C9	Cytochrome P450 2C9	Known	IND	A	4.6	1	1001	0	0	1	0	0	1
betamethasone	CP	P05181	CYP2E1	Cytochrome P450 2E1	Known	IND	A	I	1	1000	0	0	1	0	0	0
betamethasone	CP	Q9HB55	CYP3A43	Cytochrome P450 3A43	Known	IND	A	N/A	1	0	0	0	0	0	0	0
betamethasone	CP	P20815	CYP3A5	Cytochrome P450 3A5	Known	N/A	A	A	1	1101	0	0	1	1	0	1
betamethasone	CP	P24462	CYP3A7	Cytochrome P450 3A7	Known	SUB	A	A	1	1100	0	0	1	1	0	0
betamethasone	CP	Q02928	CYP4A11	Cytochrome P450 4A11	Known	IND	A	N/A	1	0	0	0	0	0	0	0
bexarotene	CP	P11712	CYP2C9	Cytochrome P450 2C9	Known	SUB	A	I	1	1000	0	0	1	0	0	0
bexarotene	CP	P08684	CYP3A4	Cytochrome P450 3A4	Known	N/A	A	I	1	1000	0	0	1	0	0	0
bezafibrate	CP	P22680	CYP7A1	Cholesterol 7-alpha-monooxygenase	Known	INH	A	N/A	1	0	0	0	0	0	0	0
bezafibrate	CP	P04798	CYP1A1	Cytochrome P450 1A1	Known	IND	A	N/A	1	0	0	0	0	0	0	0
bezafibrate	CP	P10632	CYP2C8	Cytochrome P450 2C8	Known	INH	A	N/A	1	0	0	0	0	0	0	0
bezafibrate	CP	P08684	CYP3A4	Cytochrome P450 3A4	Known	SUB	A	N/A	1	0	0	0	0	0	0	0
bifonazole	CP	P33261	CYP2C19	Cytochrome P450 2C19	Known	INH	A	5.3	1	1100	0	0	1	1	0	0
bifonazole	CP	P05181	CYP2E1	Cytochrome P450 2E1	Known	INH	A	A	1	1000	0	0	1	0	0	0
biotin	CP	Q16678	CYP1B1	Cytochrome P450 1B1	Known	IND	A	N/A	1	0	0	0	0	0	0	0
bisoprolol	CP	P10635	CYP2D6	Cytochrome P450 2D6	Known	SUB	A	N/A	1	0	0	0	0	0	0	0
bisoprolol	CP	P08684	CYP3A4	Cytochrome P450 3A4	Known	SUB	A	N/A	1	0	0	0	0	0	0	0
bortezomib	CP	P04798	CYP1A1	Cytochrome P450 1A1	Known	INH	A	N/A	1	0	0	0	0	0	0	0
bortezomib	CP	P05177	CYP1A2	Cytochrome P450 1A2	Known	SUB	A	5.6	1	1	0	0	0	0	0	1
bortezomib	CP	P33261	CYP2C19	Cytochrome P450 2C19	Known	N/A	A	5.5	1	1	0	0	0	0	0	1
bortezomib	CP	P10632	CYP2C8	Cytochrome P450 2C8	Known	INH	A	N/A	1	0	0	0	0	0	0	0
bortezomib	CP	P11712	CYP2C9	Cytochrome P450 2C9	Known	N/A	A	5.5	1	1	0	0	0	0	0	1
bortezomib	CP	P10635	CYP2D6	Cytochrome P450 2D6	Known	N/A	A	5.2	1	1	0	0	0	0	0	1
bortezomib	CP	P08684	CYP3A4	Cytochrome P450 3A4	Known	N/A	A	5.5	1	1	0	0	0	0	0	1
bosentan	CP	P11712	CYP2C9	Cytochrome P450 2C9	Known	N/A	A	N/A	1	0	0	0	0	0	0	0
bosentan	CP	P08684	CYP3A4	Cytochrome P450 3A4	Known	N/A	A	N/A	1	0	0	0	0	0	0	0
brinzolamide	CP	P08684	CYP3A4	Cytochrome P450 3A4	Known	SUB	A	N/A	1	0	0	0	0	0	0	0
bromazepam	CP	P05177	CYP1A2	Cytochrome P450 1A2	Known	SUB	A	6.5	1	10000	0	1	0	0	0	0
bromazepam	CP	P33261	CYP2C19	Cytochrome P450 2C19	Known	SUB	A	5.3	1	1	0	0	0	0	0	1
bromazepam	CP	P05181	CYP2E1	Cytochrome P450 2E1	Known	INH	A	N/A	1	0	0	0	0	0	0	0
bromazepam	CP	P08684	CYP3A4	Cytochrome P450 3A4	Known	SUB	A	5.3	1	10001	0	1	0	0	0	1
brompheniramine	CP	P20813	CYP2B6	Cytochrome P450 2B6	Known	SUB	A	A	1	100	0	0	0	1	0	0
brompheniramine	CP	P33261	CYP2C19	Cytochrome P450 2C19	Known	SUB	A	5.3	1	1001	0	0	1	0	0	1
brompheniramine	CP	P10632	CYP2C8	Cytochrome P450 2C8	Known	SUB	A	N/A	1	0	0	0	0	0	0	0
brompheniramine	CP	P11712	CYP2C9	Cytochrome P450 2C9	Known	SUB	A	I	1	1001	0	0	1	0	0	1
brompheniramine	CP	P05181	CYP2E1	Cytochrome P450 2E1	Known	SUB	A	I	1	1000	0	0	1	0	0	0
brompheniramine	CP	P08684	CYP3A4	Cytochrome P450 3A4	Known	SUB	A	A	1	1001	0	0	1	0	0	1
buflomedil	CP	P33261	CYP2C19	Cytochrome P450 2C19	Known	SUB	A	I	1	1000	0	0	1	0	0	0
buprenorphine	CP	P05177	CYP1A2	Cytochrome P450 1A2	Known	INH	A	5.4	1	1	0	0	0	0	0	1
buprenorphine	CP	P11509	CYP2A6	Cytochrome P450 2A6	Known	INH	A	N/A	1	0	0	0	0	0	0	0
buprenorphine	CP	P33260	CYP2C18	Cytochrome P450 2C18	Known	SUB	A	N/A	1	0	0	0	0	0	0	0
buprenorphine	CP	P33261	CYP2C19	Cytochrome P450 2C19	Known	INH	A	5.6	1	1	0	0	0	0	0	1
buprenorphine	CP	P10632	CYP2C8	Cytochrome P450 2C8	Known	SUB	A	5.9	1	1	0	0	0	0	0	1
buprenorphine	CP	P10635	CYP2D6	Cytochrome P450 2D6	Known	N/A	A	5.2	1	1	0	0	0	0	0	1
buprenorphine	CP	P08684	CYP3A4	Cytochrome P450 3A4	Known	N/A	A	5.5	1	1	0	0	0	0	0	1
bupropion	CP	P05177	CYP1A2	Cytochrome P450 1A2	Known	SUB	A	5.3	1	1	0	0	0	0	0	1
bupropion	CP	P11509	CYP2A6	Cytochrome P450 2A6	Known	SUB	A	N/A	1	0	0	0	0	0	0	0
bupropion	CP	P20813	CYP2B6	Cytochrome P450 2B6	Known	N/A	A	N/A	1	0	0	0	0	0	0	0
bupropion	CP	P10632	CYP2C8	Cytochrome P450 2C8	Known	SUB	A	N/A	1	0	0	0	0	0	0	0
bupropion	CP	P11712	CYP2C9	Cytochrome P450 2C9	Known	SUB	A	5.3	1	1	0	0	0	0	0	1
bupropion	CP	P05181	CYP2E1	Cytochrome P450 2E1	Known	SUB	A	N/A	1	0	0	0	0	0	0	0
bupropion	CP	P08684	CYP3A4	Cytochrome P450 3A4	Known	SUB	A	5.4	1	1	0	0	0	0	0	1
buspirone	CP	P20815	CYP3A5	Cytochrome P450 3A5	Known	SUB	A	6	1	1	0	0	0	0	0	1
buspirone	CP	P24462	CYP3A7	Cytochrome P450 3A7	Known	SUB	A	N/A	1	0	0	0	0	0	0	0
busulfan	CP	P08684	CYP3A4	Cytochrome P450 3A4	Known	SUB	A	N/A	1	0	0	0	0	0	0	0
butoconazole	CP	P10614	ERG11	Lanosterol 14-alpha demethylase [YEAST]	Known	INH	A	A	1	1100	0	0	1	1	0	0
caffeine	CP	P04798	CYP1A1	Cytochrome P450 1A1	Known	INH	A	6	1	1	0	0	0	0	0	1
caffeine	CP	P05177	CYP1A2	Cytochrome P450 1A2	Known	N/A	A	I	1	1001	0	0	1	0	0	1
caffeine	CP	Q16678	CYP1B1	Cytochrome P450 1B1	Known	SUB	A	N/A	1	0	0	0	0	0	0	0
caffeine	CP	P10632	CYP2C8	Cytochrome P450 2C8	Known	SUB	A	N/A	1	0	0	0	0	0	0	0
caffeine	CP	P11712	CYP2C9	Cytochrome P450 2C9	Known	SUB	A	I	1	1001	0	0	1	0	0	1
caffeine	CP	P10635	CYP2D6	Cytochrome P450 2D6	Known	SUB	A	I	1	1001	0	0	1	0	0	1
caffeine	CP	P05181	CYP2E1	Cytochrome P450 2E1	Known	SUB	A	N/A	1	0	0	0	0	0	0	0
caffeine	CP	P08684	CYP3A4	Cytochrome P450 3A4	Known	N/A	A	I	1	1001	0	0	1	0	0	1
caffeine	CP	P20815	CYP3A5	Cytochrome P450 3A5	Known	SUB	A	6	1	1	0	0	0	0	0	1
caffeine	CP	P24462	CYP3A7	Cytochrome P450 3A7	Known	SUB	A	N/A	1	0	0	0	0	0	0	0
calcitriol	CP	P08684	CYP3A4	Cytochrome P450 3A4	Known	IND	A	N/A	1	0	0	0	0	0	0	0
capecitabine	CP	P11712	CYP2C9	Cytochrome P450 2C9	Known	INH	A	N/A	1	0	0	0	0	0	0	0
capsaicin	CP	P04798	CYP1A1	Cytochrome P450 1A1	Known	SUB	A	N/A	1	0	0	0	0	0	0	0
capsaicin	CP	P20813	CYP2B6	Cytochrome P450 2B6	Known	SUB	A	N/A	1	0	0	0	0	0	0	0
capsaicin	CP	P10632	CYP2C8	Cytochrome P450 2C8	Known	SUB	A	N/A	1	0	0	0	0	0	0	0
capsaicin	CP	P05181	CYP2E1	Cytochrome P450 2E1	Known	SUB	A	N/A	1	0	0	0	0	0	0	0
captopril	CP	P10635	CYP2D6	Cytochrome P450 2D6	Known	SUB	A	I	1	1000	0	0	1	0	0	0
carbamazepine	CP	P05177	CYP1A2	Cytochrome P450 1A2	Known	INH	A	I	1	1001	0	0	1	0	0	1
carbamazepine	CP	P33261	CYP2C19	Cytochrome P450 2C19	Known	N/A	A	I	1	1001	0	0	1	0	0	1
carbamazepine	CP	P10632	CYP2C8	Cytochrome P450 2C8	Known	N/A	A	N/A	1	0	0	0	0	0	0	0
carbamazepine	CP	P11712	CYP2C9	Cytochrome P450 2C9	Known	IND	A	I	1	1001	0	0	1	0	0	1
carbamazepine	CP	P20815	CYP3A5	Cytochrome P450 3A5	Known	IND	A	6	1	1	0	0	0	0	0	1
carbamazepine	CP	P24462	CYP3A7	Cytochrome P450 3A7	Known	SUB	A	N/A	1	0	0	0	0	0	0	0
carbinoxamine	CP	P20813	CYP2B6	Cytochrome P450 2B6	Known	SUB	A	N/A	1	0	0	0	0	0	0	0
carbinoxamine	CP	P33261	CYP2C19	Cytochrome P450 2C19	Known	SUB	A	I	1	1001	0	0	1	0	0	1
carbinoxamine	CP	P10632	CYP2C8	Cytochrome P450 2C8	Known	SUB	A	N/A	1	0	0	0	0	0	0	0
carbinoxamine	CP	P11712	CYP2C9	Cytochrome P450 2C9	Known	SUB	A	I	1	1001	0	0	1	0	0	1
carbinoxamine	CP	P05181	CYP2E1	Cytochrome P450 2E1	Known	SUB	A	N/A	1	0	0	0	0	0	0	0
carbinoxamine	CP	P08684	CYP3A4	Cytochrome P450 3A4	Known	SUB	A	I	1	1001	0	0	1	0	0	1
carisoprodol	CP	P33261	CYP2C19	Cytochrome P450 2C19	Known	SUB	A	N/A	1	0	0	0	0	0	0	0
carisoprodol	CP	P05181	CYP2E1	Cytochrome P450 2E1	Known	SUB	A	N/A	1	0	0	0	0	0	0	0
carmustine	CP	P05177	CYP1A2	Cytochrome P450 1A2	Known	SUB	A	N/A	1	0	0	0	0	0	0	0
carteolol	CP	P10635	CYP2D6	Cytochrome P450 2D6	Known	N/A	A	5.5	1	1000	0	0	1	0	0	0
cefalexin	CP	P10635	CYP2D6	Cytochrome P450 2D6	Known	SUB	A	I	1	1000	0	0	1	0	0	0
cefaloridine	CP	P10632	CYP2C8	Cytochrome P450 2C8	Known	SUB	A	N/A	1	0	0	0	0	0	0	0
celecoxib	CP	P08684	CYP3A4	Cytochrome P450 3A4	Known	SUB	A	4	1	1000	0	0	1	0	0	0
cerivastatin	CP	P10632	CYP2C8	Cytochrome P450 2C8	Known	N/A	A	N/A	1	0	0	0	0	0	0	0
cerivastatin	CP	P08684	CYP3A4	Cytochrome P450 3A4	Known	N/A	A	5.6	1	1	0	0	0	0	0	1
cerivastatin	CP	P20815	CYP3A5	Cytochrome P450 3A5	Known	SUB	A	6	1	1	0	0	0	0	0	1
cerivastatin	CP	P24462	CYP3A7	Cytochrome P450 3A7	Known	SUB	A	N/A	1	0	0	0	0	0	0	0
cetirizine	CP	P08684	CYP3A4	Cytochrome P450 3A4	Known	SUB	A	N/A	1	0	0	0	0	0	0	0
chloramphenicol	CP	P10632	CYP2C8	Cytochrome P450 2C8	Known	INH	A	N/A	1	0	0	0	0	0	0	0
chloramphenicol	CP	P11712	CYP2C9	Cytochrome P450 2C9	Known	INH	A	N/A	1	0	0	0	0	0	0	0
chloramphenicol	CP	P08684	CYP3A4	Cytochrome P450 3A4	Known	INH	A	N/A	1	0	0	0	0	0	0	0
chlordiazepoxide	CP	P10635	CYP2D6	Cytochrome P450 2D6	Known	SUB	A	N/A	1	0	0	0	0	0	0	0
chlordiazepoxide	CP	P08684	CYP3A4	Cytochrome P450 3A4	Known	SUB	A	N/A	1	0	0	0	0	0	0	0
chloroquine	CP	P04798	CYP1A1	Cytochrome P450 1A1	Known	SUB	A	N/A	1	0	0	0	0	0	0	0
chloroquine	CP	P10632	CYP2C8	Cytochrome P450 2C8	Known	SUB	A	N/A	1	0	0	0	0	0	0	0
chloroquine	CP	P20815	CYP3A5	Cytochrome P450 3A5	Known	SUB	A	A	1	1100	0	0	1	1	0	0
chlorothiazide	CP	P04798	CYP1A1	Cytochrome P450 1A1	Known	IND	A	N/A	1	0	0	0	0	0	0	0
chlorothiazide	CP	P05177	CYP1A2	Cytochrome P450 1A2	Known	IND	A	N/A	1	0	0	0	0	0	0	0
chloroxylenol	CP	P11509	CYP2A6	Cytochrome P450 2A6	Known	SUB	A	A	1	10	0	0	0	0	1	0
chloroxylenol	CP	P10635	CYP2D6	Cytochrome P450 2D6	Known	SUB	A	N/A	1	0	0	0	0	0	0	0
chloroxylenol	CP	P05181	CYP2E1	Cytochrome P450 2E1	Known	SUB	A	N/A	1	0	0	0	0	0	0	0
chlorphenamine	CP	P08684	CYP3A4	Cytochrome P450 3A4	Known	SUB	A	A	1	1001	0	0	1	0	0	1
chlorphenamine	CP	P20815	CYP3A5	Cytochrome P450 3A5	Known	SUB	A	6	1	1	0	0	0	0	0	1
chlorphenamine	CP	P24462	CYP3A7	Cytochrome P450 3A7	Known	SUB	A	N/A	1	0	0	0	0	0	0	0
chlorpromazine	CP	P05181	CYP2E1	Cytochrome P450 2E1	Known	INH	A	I	1	1100	0	0	1	1	0	0
chlorpropamide	CP	P33261	CYP2C19	Cytochrome P450 2C19	Known	SUB	A	A	1	1000	0	0	1	0	0	0
chlorpropamide	CP	P11712	CYP2C9	Cytochrome P450 2C9	Known	SUB	A	4.5	1	1000	0	0	1	0	0	0
chlorzoxazone	CP	P11509	CYP2A6	Cytochrome P450 2A6	Known	SUB	A	A	1	10	0	0	0	0	1	0
chlorzoxazone	CP	P10635	CYP2D6	Cytochrome P450 2D6	Known	SUB	A	I	1	1000	0	0	1	0	0	0
chlorzoxazone	CP	P05181	CYP2E1	Cytochrome P450 2E1	Known	N/A	A	N/A	1	0	0	0	0	0	0	0
chlorzoxazone	CP	P08684	CYP3A4	Cytochrome P450 3A4	Known	N/A	A	I	1	1001	0	0	1	0	0	1
cianidanol	CP	P05181	CYP2E1	Cytochrome P450 2E1	Known	N/A	A	A	1	1100	0	0	1	1	0	0
cibenzoline	CP	P10635	CYP2D6	Cytochrome P450 2D6	Known	SUB	A	5.2	1	1010	0	0	1	0	1	0
cibenzoline	CP	P08684	CYP3A4	Cytochrome P450 3A4	Known	SUB	A	I	1	1000	0	0	1	0	0	0
ciclesonide	CP	P08684	CYP3A4	Cytochrome P450 3A4	Known	SUB	A	I	1	1000	0	0	1	0	0	0
cinnarizine	CP	P04798	CYP1A1	Cytochrome P450 1A1	Known	SUB	A	A	1	1000	0	0	1	0	0	0
cinnarizine	CP	P11509	CYP2A6	Cytochrome P450 2A6	Known	SUB	A	A	1	1000	0	0	1	0	0	0
cinnarizine	CP	P20813	CYP2B6	Cytochrome P450 2B6	Known	SUB	A	N/A	1	0	0	0	0	0	0	0
ciprofibrate	CP	P22680	CYP7A1	Cholesterol 7-alpha-monooxygenase	Known	INH	A	A	1	100	0	0	0	1	0	0
ciprofibrate	CP	P08684	CYP3A4	Cytochrome P450 3A4	Known	SUB	A	I	1	1000	0	0	1	0	0	0
ciprofibrate	CP	Q02928	CYP4A11	Cytochrome P450 4A11	Known	IND	A	N/A	1	0	0	0	0	0	0	0
cisapride	CP	P11509	CYP2A6	Cytochrome P450 2A6	Known	SUB	A	N/A	1	0	0	0	0	0	0	0
cisapride	CP	P20813	CYP2B6	Cytochrome P450 2B6	Known	SUB	A	N/A	1	0	0	0	0	0	0	0
cisapride	CP	P10632	CYP2C8	Cytochrome P450 2C8	Known	SUB	A	N/A	1	0	0	0	0	0	0	0
cisapride	CP	P20815	CYP3A5	Cytochrome P450 3A5	Known	SUB	A	6	1	1	0	0	0	0	0	1
cisapride	CP	P24462	CYP3A7	Cytochrome P450 3A7	Known	SUB	A	N/A	1	0	0	0	0	0	0	0
citalopram	CP	P05177	CYP1A2	Cytochrome P450 1A2	Known	INH	A	5.1	1	1	0	0	0	0	0	1
citalopram	CP	P20813	CYP2B6	Cytochrome P450 2B6	Known	INH	A	N/A	1	0	0	0	0	0	0	0
citalopram	CP	P05181	CYP2E1	Cytochrome P450 2E1	Known	SUB	A	N/A	1	0	0	0	0	0	0	0
clarithromycin	CP	P05177	CYP1A2	Cytochrome P450 1A2	Known	INH	A	A	1	1001	0	0	1	0	0	1
clarithromycin	CP	P33261	CYP2C19	Cytochrome P450 2C19	Known	N/A	A	I	1	1001	0	0	1	0	0	1
clarithromycin	CP	P20815	CYP3A5	Cytochrome P450 3A5	Known	SUB	A	6	1	1	0	0	0	0	0	1
clarithromycin	CP	P24462	CYP3A7	Cytochrome P450 3A7	Known	SUB	A	A	1	1100	0	0	1	1	0	0
clenbuterol	CP	P04798	CYP1A1	Cytochrome P450 1A1	Known	SUB	A	N/A	1	0	0	0	0	0	0	0
clenbuterol	CP	P05177	CYP1A2	Cytochrome P450 1A2	Known	SUB	A	N/A	1	0	0	0	0	0	0	0
clindamycin	CP	P08684	CYP3A4	Cytochrome P450 3A4	Known	N/A	A	I	1	1000	0	0	1	0	0	0
clobazam	CP	P20813	CYP2B6	Cytochrome P450 2B6	Known	SUB	A	A	1	100	0	0	0	1	0	0
clobazam	CP	P33260	CYP2C18	Cytochrome P450 2C18	Known	SUB	A	A	1	100	0	0	0	1	0	0
clobazam	CP	P33261	CYP2C19	Cytochrome P450 2C19	Known	SUB	A	5.2	1	1101	0	0	1	1	0	1
clobazam	CP	P08684	CYP3A4	Cytochrome P450 3A4	Known	SUB	A	5.6	1	1001	0	0	1	0	0	1
clobetasol.propionate	CP	P04798	CYP1A1	Cytochrome P450 1A1	Known	INH	A	N/A	1	0	0	0	0	0	0	0
clobetasol.propionate	CP	P05177	CYP1A2	Cytochrome P450 1A2	Known	INH	A	5.2	1	1000	0	0	1	0	0	0
clofazimine	CP	P08684	CYP3A4	Cytochrome P450 3A4	Known	N/A	A	N/A	1	0	0	0	0	0	0	0
clofenotane	CP	P08684	CYP3A4	Cytochrome P450 3A4	Known	IND	A	I	1	1000	0	0	1	0	0	0
clofibrate	CP	P04798	CYP1A1	Cytochrome P450 1A1	Known	IND	A	N/A	1	0	0	0	0	0	0	0
clofibrate	CP	P11509	CYP2A6	Cytochrome P450 2A6	Known	INH	A	N/A	1	0	0	0	0	0	0	0
clofibrate	CP	P20813	CYP2B6	Cytochrome P450 2B6	Known	IND	A	N/A	1	0	0	0	0	0	0	0
clofibrate	CP	P05181	CYP2E1	Cytochrome P450 2E1	Known	IND	A	N/A	1	0	0	0	0	0	0	0
clofibrate	CP	P08684	CYP3A4	Cytochrome P450 3A4	Known	N/A	A	5.5	1	1	0	0	0	0	0	1
clofibrate	CP	Q02928	CYP4A11	Cytochrome P450 4A11	Known	N/A	A	N/A	1	0	0	0	0	0	0	0
clofibrate	CP	P13584	CYP4B1	Cytochrome P450 4B1	Known	IND	A	N/A	1	0	0	0	0	0	0	0
clomethiazole	CP	P11509	CYP2A6	Cytochrome P450 2A6	Known	SUB	A	4.1	1	1000	0	0	1	0	0	0
clomethiazole	CP	P20813	CYP2B6	Cytochrome P450 2B6	Known	SUB	A	N/A	1	0	0	0	0	0	0	0
clomethiazole	CP	P05181	CYP2E1	Cytochrome P450 2E1	Known	INH	A	N/A	1	0	0	0	0	0	0	0
clomethiazole	CP	P08684	CYP3A4	Cytochrome P450 3A4	Known	SUB	A	5.4	1	1	0	0	0	0	0	1
clomifene	CP	P05108	CYP11A1	Cholesterol side-chain cleavage enzyme, mitochondrial	Known	INH	A	N/A	1	0	0	0	0	0	0	0
clomifene	CP	P04798	CYP1A1	Cytochrome P450 1A1	Known	IND	A	A	1	100	0	0	0	1	0	0
clomifene	CP	P11509	CYP2A6	Cytochrome P450 2A6	Known	INH	A	N/A	1	0	0	0	0	0	0	0
clomifene	CP	P05181	CYP2E1	Cytochrome P450 2E1	Known	INH	A	A	1	100	0	0	0	1	0	0
clonazepam	CP	P20813	CYP2B6	Cytochrome P450 2B6	Known	N/A	A	N/A	1	0	0	0	0	0	0	0
clonazepam	CP	P08684	CYP3A4	Cytochrome P450 3A4	Known	SUB	A	5.3	1	11000	0	1	1	0	0	0
clopidogrel	CP	P05177	CYP1A2	Cytochrome P450 1A2	Known	SUB	A	5.4	1	1	0	0	0	0	0	1
clopidogrel	CP	P10632	CYP2C8	Cytochrome P450 2C8	Known	INH	A	N/A	1	0	0	0	0	0	0	0
clopidogrel	CP	P11712	CYP2C9	Cytochrome P450 2C9	Known	N/A	A	5.4	1	1	0	0	0	0	0	1
clopidogrel	CP	P08684	CYP3A4	Cytochrome P450 3A4	Known	SUB	A	5.6	1	1	0	0	0	0	0	1
clopidogrel	CP	P20815	CYP3A5	Cytochrome P450 3A5	Known	SUB	A	N/A	1	0	0	0	0	0	0	0
clotiapine	CP	P24462	CYP3A7	Cytochrome P450 3A7	Known	SUB	A	N/A	1	0	0	0	0	0	0	0
clotiazepam	CP	P20813	CYP2B6	Cytochrome P450 2B6	Known	SUB	A	A	1	1100	0	0	1	1	0	0
clotiazepam	CP	P33260	CYP2C18	Cytochrome P450 2C18	Known	SUB	A	A	1	1100	0	0	1	1	0	0
clotiazepam	CP	P33261	CYP2C19	Cytochrome P450 2C19	Known	SUB	A	A	1	1001	0	0	1	0	0	1
clotiazepam	CP	P08684	CYP3A4	Cytochrome P450 3A4	Known	SUB	A	A	1	1001	0	0	1	0	0	1
clotrimazole	CP	P11509	CYP2A6	Cytochrome P450 2A6	Known	N/A	A	N/A	1	0	0	0	0	0	0	0
clotrimazole	CP	P20813	CYP2B6	Cytochrome P450 2B6	Known	N/A	A	N/A	1	0	0	0	0	0	0	0
clotrimazole	CP	P05181	CYP2E1	Cytochrome P450 2E1	Known	INH	A	A	1	1000	0	0	1	0	0	0
clotrimazole	CP	P24462	CYP3A7	Cytochrome P450 3A7	Known	IND	A	N/A	1	0	0	0	0	0	0	0
clotrimazole	CP	P10614	ERG11	Lanosterol 14-alpha demethylase [YEAST]	Known	INH	A	N/A	1	0	0	0	0	0	0	0
clozapine	CP	P04798	CYP1A1	Cytochrome P450 1A1	Known	IND	A	6	1	1	0	0	0	0	0	1
clozapine	CP	Q16678	CYP1B1	Cytochrome P450 1B1	Known	IND	A	N/A	1	0	0	0	0	0	0	0
clozapine	CP	P11509	CYP2A6	Cytochrome P450 2A6	Known	SUB	A	I	1	1000	0	0	1	0	0	0
clozapine	CP	P10632	CYP2C8	Cytochrome P450 2C8	Known	SUB	A	N/A	1	0	0	0	0	0	0	0
clozapine	CP	P05181	CYP2E1	Cytochrome P450 2E1	Known	INH	A	I	1	1000	0	0	1	0	0	0
cocaine	CP	P10632	CYP2C8	Cytochrome P450 2C8	Known	INH	A	N/A	1	0	0	0	0	0	0	0
cocaine	CP	P11712	CYP2C9	Cytochrome P450 2C9	Known	INH	A	5.1	1	1	0	0	0	0	0	1
cocaine	CP	P10635	CYP2D6	Cytochrome P450 2D6	Known	INH	A	A	1	11	0	0	0	0	1	1
cocaine	CP	P08684	CYP3A4	Cytochrome P450 3A4	Known	N/A	A	5.6	1	1	0	0	0	0	0	1
cocaine	CP	P20815	CYP3A5	Cytochrome P450 3A5	Known	SUB	A	6	1	1	0	0	0	0	0	1
cocaine	CP	P24462	CYP3A7	Cytochrome P450 3A7	Known	SUB	A	N/A	1	0	0	0	0	0	0	0
colchicine	CP	P04798	CYP1A1	Cytochrome P450 1A1	Known	INH	A	N/A	1	0	0	0	0	0	0	0
colchicine	CP	P20813	CYP2B6	Cytochrome P450 2B6	Known	INH	A	N/A	1	0	0	0	0	0	0	0
colchicine	CP	P10632	CYP2C8	Cytochrome P450 2C8	Known	N/A	A	N/A	1	0	0	0	0	0	0	0
colchicine	CP	P05181	CYP2E1	Cytochrome P450 2E1	Known	IND	A	N/A	1	0	0	0	0	0	0	0
colecalciferol	CP	P04798	CYP1A1	Cytochrome P450 1A1	Known	INH	A	N/A	1	0	0	0	0	0	0	0
colecalciferol	CP	P20813	CYP2B6	Cytochrome P450 2B6	Known	INH	A	N/A	1	0	0	0	0	0	0	0
colecalciferol	CP	P33261	CYP2C19	Cytochrome P450 2C19	Known	INH	A	I	1	1001	0	0	1	0	0	1
colecalciferol	CP	P10632	CYP2C8	Cytochrome P450 2C8	Known	INH	A	N/A	1	0	0	0	0	0	0	0
colecalciferol	CP	P11712	CYP2C9	Cytochrome P450 2C9	Known	INH	A	I	1	1001	0	0	1	0	0	1
colecalciferol	CP	P10635	CYP2D6	Cytochrome P450 2D6	Known	INH	A	I	1	1001	0	0	1	0	0	1
coumarin	CP	P11509	CYP2A6	Cytochrome P450 2A6	Known	N/A	A	5.5	1	1110	0	0	1	1	1	0
cyamemazine	CP	P10632	CYP2C8	Cytochrome P450 2C8	Known	SUB	A	N/A	1	0	0	0	0	0	0	0
cyamemazine	CP	P11712	CYP2C9	Cytochrome P450 2C9	Known	SUB	A	I	1	1000	0	0	1	0	0	0
cyamemazine	CP	P08684	CYP3A4	Cytochrome P450 3A4	Known	SUB	A	I	1	1001	0	0	1	0	0	1
cyclizine	CP	P11712	CYP2C9	Cytochrome P450 2C9	Known	INH	A	4.3	1	1000	0	0	1	0	0	0
cyclobarbital	CP	P08684	CYP3A4	Cytochrome P450 3A4	Known	IND	A	A	1	1000	0	0	1	0	0	0
cyclobarbital	CP	P20815	CYP3A5	Cytochrome P450 3A5	Known	IND	A	A	1	1100	0	0	1	1	0	0
cyclobenzaprine	CP	P08684	CYP3A4	Cytochrome P450 3A4	Known	SUB	A	4.8	1	1000	0	0	1	0	0	0
cyclophosphamide	CP	P11509	CYP2A6	Cytochrome P450 2A6	Known	SUB	A	A	1	1000	0	0	1	0	0	0
cyclophosphamide	CP	P20813	CYP2B6	Cytochrome P450 2B6	Known	SUB	A	A	1	1100	0	0	1	1	0	0
cyclophosphamide	CP	P33260	CYP2C18	Cytochrome P450 2C18	Known	SUB	A	A	1	1100	0	0	1	1	0	0
cyclophosphamide	CP	P33261	CYP2C19	Cytochrome P450 2C19	Known	SUB	A	A	1	1001	0	0	1	0	0	1
cyclophosphamide	CP	P10632	CYP2C8	Cytochrome P450 2C8	Known	N/A	A	A	1	1001	0	0	1	0	0	1
cyclophosphamide	CP	P11712	CYP2C9	Cytochrome P450 2C9	Known	N/A	A	A	1	1001	0	0	1	0	0	1
cyclophosphamide	CP	P10635	CYP2D6	Cytochrome P450 2D6	Known	SUB	A	I	1	1001	0	0	1	0	0	1
cyclophosphamide	CP	P08684	CYP3A4	Cytochrome P450 3A4	Known	N/A	A	A	1	1001	0	0	1	0	0	1
cyclophosphamide	CP	P24462	CYP3A7	Cytochrome P450 3A7	Known	SUB	A	A	1	1100	0	0	1	1	0	0
cypermethrin	CP	P05177	CYP1A2	Cytochrome P450 1A2	Known	SUB	A	A	1	1000	0	0	1	0	0	0
dantrolene	CP	P04798	CYP1A1	Cytochrome P450 1A1	Known	INH	A	N/A	1	0	0	0	0	0	0	0
dapsone	CP	P33260	CYP2C18	Cytochrome P450 2C18	Known	SUB	A	N/A	1	0	0	0	0	0	0	0
dapsone	CP	P33261	CYP2C19	Cytochrome P450 2C19	Known	SUB	A	5.4	1	1	0	0	0	0	0	1
dapsone	CP	P10632	CYP2C8	Cytochrome P450 2C8	Known	SUB	A	5.9	1	1	0	0	0	0	0	1
dapsone	CP	P11712	CYP2C9	Cytochrome P450 2C9	Known	INH	A	5.3	1	1	0	0	0	0	0	1
dapsone	CP	P05181	CYP2E1	Cytochrome P450 2E1	Known	SUB	A	A	1	100	0	0	0	1	0	0
dapsone	CP	P20815	CYP3A5	Cytochrome P450 3A5	Known	SUB	A	6	1	1	0	0	0	0	0	1
dapsone	CP	P24462	CYP3A7	Cytochrome P450 3A7	Known	SUB	A	N/A	1	0	0	0	0	0	0	0
daunorubicin	CP	P04798	CYP1A1	Cytochrome P450 1A1	Known	SUB	A	6	1	1	0	0	0	0	0	1
daunorubicin	CP	Q16678	CYP1B1	Cytochrome P450 1B1	Known	INH	A	A	1	1000	0	0	1	0	0	0
deanol	CP	P05177	CYP1A2	Cytochrome P450 1A2	Known	SUB	A	I	1	1000	0	0	1	0	0	0
deanol	CP	P10635	CYP2D6	Cytochrome P450 2D6	Known	SUB	A	I	1	1000	0	0	1	0	0	0
debrisoquine	CP	P04798	CYP1A1	Cytochrome P450 1A1	Known	SUB	A	N/A	1	0	0	0	0	0	0	0
decamethrin	CP	P04798	CYP1A1	Cytochrome P450 1A1	Known	SUB	A	N/A	1	0	0	0	0	0	0	0
decamethrin	CP	P05177	CYP1A2	Cytochrome P450 1A2	Known	SUB	A	A	1	1000	0	0	1	0	0	0
deferoxamine	CP	P04798	CYP1A1	Cytochrome P450 1A1	Known	INH	A	N/A	1	0	0	0	0	0	0	0
desipramine	CP	P11509	CYP2A6	Cytochrome P450 2A6	Known	INH	A	I	1	1000	0	0	1	0	0	0
desipramine	CP	P20813	CYP2B6	Cytochrome P450 2B6	Known	INH	A	A	1	1100	0	0	1	1	0	0
desipramine	CP	P33260	CYP2C18	Cytochrome P450 2C18	Known	SUB	A	A	1	1100	0	0	1	1	0	0
desipramine	CP	P05181	CYP2E1	Cytochrome P450 2E1	Known	INH	A	A	1	1100	0	0	1	1	0	0
desloratadine	CP	P05177	CYP1A2	Cytochrome P450 1A2	Known	INH	A	5.5	1	1	0	0	0	0	0	1
desloratadine	CP	P33261	CYP2C19	Cytochrome P450 2C19	Known	INH	A	5.5	1	1	0	0	0	0	0	1
desloratadine	CP	P11712	CYP2C9	Cytochrome P450 2C9	Known	INH	A	5.5	1	1	0	0	0	0	0	1
desloratadine	CP	P10635	CYP2D6	Cytochrome P450 2D6	Known	INH	A	5.2	1	1	0	0	0	0	0	1
desogestrel	CP	P33261	CYP2C19	Cytochrome P450 2C19	Known	SUB	A	5.4	1	1000	0	0	1	0	0	0
desogestrel	CP	P11712	CYP2C9	Cytochrome P450 2C9	Known	SUB	A	5	1	1000	0	0	1	0	0	0
desogestrel	CP	P08684	CYP3A4	Cytochrome P450 3A4	Known	SUB	A	4.9	1	1001	0	0	1	0	0	1
desoxycortone	CP	P05108	CYP11A1	Cholesterol side-chain cleavage enzyme, mitochondrial	Known	SUB	A	N/A	1	0	0	0	0	0	0	0
desoxycortone	CP	P15538	CYP11B1	Cytochrome P450 11B1, mitochondrial	Known	SUB	A	N/A	1	0	0	0	0	0	0	0
desoxycortone	CP	P19099	CYP11B2	Cytochrome P450 11B2, mitochondrial	Known	SUB	A	6	1	1	0	0	0	0	0	1
dexfenfluramine	CP	P05177	CYP1A2	Cytochrome P450 1A2	Known	N/A	A	5.5	1	1	0	0	0	0	0	1
dexfenfluramine	CP	P11509	CYP2A6	Cytochrome P450 2A6	Known	INH	A	N/A	1	0	0	0	0	0	0	0
dexfenfluramine	CP	P33261	CYP2C19	Cytochrome P450 2C19	Known	INH	A	5.4	1	1	0	0	0	0	0	1
dexfenfluramine	CP	P11712	CYP2C9	Cytochrome P450 2C9	Known	INH	A	5.4	1	1	0	0	0	0	0	1
dexfenfluramine	CP	P10635	CYP2D6	Cytochrome P450 2D6	Known	SUB	A	5.2	1	1	0	0	0	0	0	1
dexfenfluramine	CP	P05181	CYP2E1	Cytochrome P450 2E1	Known	INH	A	N/A	1	0	0	0	0	0	0	0
dexketoprofen	CP	P10632	CYP2C8	Cytochrome P450 2C8	Known	INH	A	N/A	1	0	0	0	0	0	0	0
dexketoprofen	CP	P11712	CYP2C9	Cytochrome P450 2C9	Known	INH	A	4.9	1	1000	0	0	1	0	0	0
dexmethylphenidate	CP	P10635	CYP2D6	Cytochrome P450 2D6	Known	N/A	A	N/A	1	0	0	0	0	0	0	0
dextromethorphan	CP	P20813	CYP2B6	Cytochrome P450 2B6	Known	SUB	A	N/A	1	0	0	0	0	0	0	0
dextromethorphan	CP	P33261	CYP2C19	Cytochrome P450 2C19	Known	SUB	A	4.7	1	1001	0	0	1	0	0	1
dextromethorphan	CP	P10632	CYP2C8	Cytochrome P450 2C8	Known	SUB	A	N/A	1	0	0	0	0	0	0	0
dextromethorphan	CP	P11712	CYP2C9	Cytochrome P450 2C9	Known	SUB	A	3.9	1	1001	0	0	1	0	0	1
dextromethorphan	CP	P05181	CYP2E1	Cytochrome P450 2E1	Known	SUB	A	N/A	1	0	0	0	0	0	0	0
dextromethorphan	CP	P08684	CYP3A4	Cytochrome P450 3A4	Known	SUB	A	4.8	1	1001	0	0	1	0	0	1
dextromethorphan	CP	P20815	CYP3A5	Cytochrome P450 3A5	Known	SUB	A	6	1	1	0	0	0	0	0	1
dextromethorphan	CP	P24462	CYP3A7	Cytochrome P450 3A7	Known	SUB	A	A	1	100	0	0	0	1	0	0
dextropropoxyphene	CP	P10632	CYP2C8	Cytochrome P450 2C8	Known	INH	A	N/A	1	0	0	0	0	0	0	0
dextropropoxyphene	CP	P11712	CYP2C9	Cytochrome P450 2C9	Known	INH	A	N/A	1	0	0	0	0	0	0	0
dextropropoxyphene	CP	P24462	CYP3A7	Cytochrome P450 3A7	Known	IND	A	A	1	100	0	0	0	1	0	0
dextrothyroxine	CP	P08684	CYP3A4	Cytochrome P450 3A4	Known	SUB	A	I	1	1000	0	0	1	0	0	0
diazepam	CP	P05177	CYP1A2	Cytochrome P450 1A2	Known	N/A	A	5.5	1	1101	0	0	1	1	0	1
diazepam	CP	P20813	CYP2B6	Cytochrome P450 2B6	Known	SUB	A	A	1	1100	0	0	1	1	0	0
diazepam	CP	P33260	CYP2C18	Cytochrome P450 2C18	Known	SUB	A	A	1	1100	0	0	1	1	0	0
diazepam	CP	P33261	CYP2C19	Cytochrome P450 2C19	Known	SUB	A	4.8	1	1101	0	0	1	1	0	1
diazepam	CP	P10632	CYP2C8	Cytochrome P450 2C8	Known	SUB	A	A	1	101	0	0	0	1	0	1
diazepam	CP	P11712	CYP2C9	Cytochrome P450 2C9	Known	SUB	A	A	1	1001	0	0	1	0	0	1
diazepam	CP	P08684	CYP3A4	Cytochrome P450 3A4	Known	SUB	A	A	1	1001	0	0	1	0	0	1
diazepam	CP	P20815	CYP3A5	Cytochrome P450 3A5	Known	SUB	A	6	1	1	0	0	0	0	0	1
diazepam	CP	P24462	CYP3A7	Cytochrome P450 3A7	Known	SUB	A	N/A	1	0	0	0	0	0	0	0
dibutylphthalate	CP	Q16678	CYP1B1	Cytochrome P450 1B1	Known	SUB	A	N/A	1	0	0	0	0	0	0	0
dichlorphenamide	CP	P11712	CYP2C9	Cytochrome P450 2C9	Known	IND	A	N/A	1	0	0	0	0	0	0	0
diclofenac	CP	P04798	CYP1A1	Cytochrome P450 1A1	Known	SUB	A	N/A	1	0	0	0	0	0	0	0
diclofenac	CP	P05177	CYP1A2	Cytochrome P450 1A2	Known	SUB	A	5.5	1	1001	0	0	1	0	0	1
diclofenac	CP	P20813	CYP2B6	Cytochrome P450 2B6	Known	SUB	A	N/A	1	0	0	0	0	0	0	0
diclofenac	CP	P33260	CYP2C18	Cytochrome P450 2C18	Known	SUB	A	N/A	1	0	0	0	0	0	0	0
diclofenac	CP	P33261	CYP2C19	Cytochrome P450 2C19	Known	SUB	A	6.5	1	1001	0	0	1	0	0	1
diclofenac	CP	P10632	CYP2C8	Cytochrome P450 2C8	Known	N/A	A	5.9	1	1	0	0	0	0	0	1
diclofenac	CP	P10635	CYP2D6	Cytochrome P450 2D6	Known	SUB	A	I	1	1001	0	0	1	0	0	1
diclofenac	CP	P05181	CYP2E1	Cytochrome P450 2E1	Known	INH	A	N/A	1	0	0	0	0	0	0	0
dicloxacillin	CP	P08684	CYP3A4	Cytochrome P450 3A4	Known	IND	A	A	1	1000	0	0	1	0	0	0
dicycloverine	CP	P04798	CYP1A1	Cytochrome P450 1A1	Known	IND	A	N/A	1	0	0	0	0	0	0	0
diethylstilbestrol	CP	P04798	CYP1A1	Cytochrome P450 1A1	Known	IND	A	6.9	1	1100	0	0	1	1	0	0
diethyltoluamide	CP	P05177	CYP1A2	Cytochrome P450 1A2	Known	SUB	A	I	1	1001	0	0	1	0	0	1
diethyltoluamide	CP	P11509	CYP2A6	Cytochrome P450 2A6	Known	SUB	A	I	1	1000	0	0	1	0	0	0
diethyltoluamide	CP	P20813	CYP2B6	Cytochrome P450 2B6	Known	SUB	A	N/A	1	0	0	0	0	0	0	0
diethyltoluamide	CP	P33261	CYP2C19	Cytochrome P450 2C19	Known	SUB	A	I	1	1001	0	0	1	0	0	1
diethyltoluamide	CP	P10635	CYP2D6	Cytochrome P450 2D6	Known	SUB	A	I	1	1001	0	0	1	0	0	1
diethyltoluamide	CP	P05181	CYP2E1	Cytochrome P450 2E1	Known	SUB	A	I	1	1000	0	0	1	0	0	0
diethyltoluamide	CP	P08684	CYP3A4	Cytochrome P450 3A4	Known	SUB	A	I	1	1001	0	0	1	0	0	1
diethyltoluamide	CP	P20815	CYP3A5	Cytochrome P450 3A5	Known	SUB	A	N/A	1	0	0	0	0	0	0	0
digitoxin	CP	P08684	CYP3A4	Cytochrome P450 3A4	Known	SUB	A	3.3	1	1000	0	0	1	0	0	0
dihydralazine	CP	P05177	CYP1A2	Cytochrome P450 1A2	Known	N/A	A	N/A	1	0	0	0	0	0	0	0
dihydralazine	CP	P08684	CYP3A4	Cytochrome P450 3A4	Known	N/A	A	N/A	1	0	0	0	0	0	0	0
dihydrocodeine	CP	P10635	CYP2D6	Cytochrome P450 2D6	Known	SUB	A	4	1	1000	0	0	1	0	0	0
dihydrocodeine	CP	P08684	CYP3A4	Cytochrome P450 3A4	Known	SUB	A	N/A	1	0	0	0	0	0	0	0
dihydrostreptomycin	CP	P08684	CYP3A4	Cytochrome P450 3A4	Known	SUB	A	I	1	1000	0	0	1	0	0	0
diltiazem	CP	P10632	CYP2C8	Cytochrome P450 2C8	Known	N/A	A	N/A	1	0	0	0	0	0	0	0
diltiazem	CP	P11712	CYP2C9	Cytochrome P450 2C9	Known	N/A	A	5.1	1	1	0	0	0	0	0	1
diltiazem	CP	P10635	CYP2D6	Cytochrome P450 2D6	Known	N/A	A	5.1	1	1	0	0	0	0	0	1
diltiazem	CP	P20815	CYP3A5	Cytochrome P450 3A5	Known	N/A	A	6	1	1	0	0	0	0	0	1
diltiazem	CP	P24462	CYP3A7	Cytochrome P450 3A7	Known	SUB	A	N/A	1	0	0	0	0	0	0	0
dimethyl.sulfoxide	CP	P33261	CYP2C19	Cytochrome P450 2C19	Known	INH	A	N/A	1	0	0	0	0	0	0	0
dimethyl.sulfoxide	CP	P10635	CYP2D6	Cytochrome P450 2D6	Known	INH	A	N/A	1	0	0	0	0	0	0	0
dimethyl.sulfoxide	CP	P08684	CYP3A4	Cytochrome P450 3A4	Known	INH	A	N/A	1	0	0	0	0	0	0	0
dimetotiazine	CP	P08684	CYP3A4	Cytochrome P450 3A4	Known	INH	A	4.8	1	1000	0	0	1	0	0	0
dinoprostone	CP	P05108	CYP11A1	Cholesterol side-chain cleavage enzyme, mitochondrial	Known	SUB	A	N/A	1	0	0	0	0	0	0	0
dinoprostone	CP	P05177	CYP1A2	Cytochrome P450 1A2	Known	SUB	A	I	1	1000	0	0	1	0	0	0
dinoprostone	CP	P78329	CYP4F2	Phylloquinone omega-hydroxylase CYP4F2	Known	SUB	A	N/A	1	0	0	0	0	0	0	0
diosmin	CP	P04798	CYP1A1	Cytochrome P450 1A1	Known	N/A	A	N/A	1	0	0	0	0	0	0	0
diosmin	CP	P05181	CYP2E1	Cytochrome P450 2E1	Known	N/A	A	A	1	1100	0	0	1	1	0	0
diphenhydramine	CP	P08684	CYP3A4	Cytochrome P450 3A4	Known	SUB	A	4	1	1000	0	0	1	0	0	0
disulfiram	CP	P11509	CYP2A6	Cytochrome P450 2A6	Known	N/A	A	N/A	1	0	0	0	0	0	0	0
disulfiram	CP	P20813	CYP2B6	Cytochrome P450 2B6	Known	N/A	A	N/A	1	0	0	0	0	0	0	0
disulfiram	CP	P10632	CYP2C8	Cytochrome P450 2C8	Known	INH	A	N/A	1	0	0	0	0	0	0	0
disulfiram	CP	P10635	CYP2D6	Cytochrome P450 2D6	Known	N/A	A	5.1	1	1	0	0	0	0	0	1
disulfiram	CP	P05181	CYP2E1	Cytochrome P450 2E1	Known	N/A	A	N/A	1	0	0	0	0	0	0	0
disulfiram	CP	P20815	CYP3A5	Cytochrome P450 3A5	Known	SUB	A	N/A	1	0	0	0	0	0	0	0
dofetilide	CP	P08684	CYP3A4	Cytochrome P450 3A4	Known	SUB	A	N/A	1	0	0	0	0	0	0	0
domperidone	CP	P20813	CYP2B6	Cytochrome P450 2B6	Known	SUB	A	N/A	1	0	0	0	0	0	0	0
domperidone	CP	P10632	CYP2C8	Cytochrome P450 2C8	Known	SUB	A	N/A	1	0	0	0	0	0	0	0
domperidone	CP	P08684	CYP3A4	Cytochrome P450 3A4	Known	SUB	A	5.6	1	1	0	0	0	0	0	1
domperidone	CP	P20815	CYP3A5	Cytochrome P450 3A5	Known	SUB	A	A	1	101	0	0	0	1	0	1
domperidone	CP	P24462	CYP3A7	Cytochrome P450 3A7	Known	SUB	A	A	1	100	0	0	0	1	0	0
donepezil	CP	P10635	CYP2D6	Cytochrome P450 2D6	Known	SUB	A	5.2	1	1100	0	0	1	1	0	0
dopamine	CP	P05177	CYP1A2	Cytochrome P450 1A2	Known	INH	A	I	1	1001	0	0	1	0	0	1
dopamine	CP	P33261	CYP2C19	Cytochrome P450 2C19	Known	SUB	A	I	1	1001	0	0	1	0	0	1
dopamine	CP	P11712	CYP2C9	Cytochrome P450 2C9	Known	SUB	A	I	1	1001	0	0	1	0	0	1
dopamine	CP	P10635	CYP2D6	Cytochrome P450 2D6	Known	SUB	A	I	1	1001	0	0	1	0	0	1
dorzolamide	CP	P10632	CYP2C8	Cytochrome P450 2C8	Known	SUB	A	N/A	1	0	0	0	0	0	0	0
dorzolamide	CP	P11712	CYP2C9	Cytochrome P450 2C9	Known	SUB	A	N/A	1	0	0	0	0	0	0	0
dorzolamide	CP	P05181	CYP2E1	Cytochrome P450 2E1	Known	SUB	A	N/A	1	0	0	0	0	0	0	0
dorzolamide	CP	P08684	CYP3A4	Cytochrome P450 3A4	Known	SUB	A	5.5	1	1	0	0	0	0	0	1
doxazosin	CP	P10635	CYP2D6	Cytochrome P450 2D6	Known	SUB	A	I	1	1000	0	0	1	0	0	0
doxepin	CP	P11712	CYP2C9	Cytochrome P450 2C9	Known	SUB	A	3.3	1	1000	0	0	1	0	0	0
doxepin	CP	P08684	CYP3A4	Cytochrome P450 3A4	Known	SUB	A	4.7	1	1001	0	0	1	0	0	1
doxorubicin	CP	Q16678	CYP1B1	Cytochrome P450 1B1	Known	INH	A	A	1	1000	0	0	1	0	0	0
doxorubicin	CP	P20813	CYP2B6	Cytochrome P450 2B6	Known	INH	A	N/A	1	0	0	0	0	0	0	0
doxorubicin	CP	P08684	CYP3A4	Cytochrome P450 3A4	Known	N/A	A	4.7	1	1000	0	0	1	0	0	0
dronabinol	CP	P04798	CYP1A1	Cytochrome P450 1A1	Known	SUB	A	N/A	1	0	0	0	0	0	0	0
dronabinol	CP	P11509	CYP2A6	Cytochrome P450 2A6	Known	SUB	A	N/A	1	0	0	0	0	0	0	0
dronabinol	CP	P33261	CYP2C19	Cytochrome P450 2C19	Known	SUB	A	N/A	1	0	0	0	0	0	0	0
dronabinol	CP	P11712	CYP2C9	Cytochrome P450 2C9	Known	SUB	A	N/A	1	0	0	0	0	0	0	0
dutasteride	CP	P08684	CYP3A4	Cytochrome P450 3A4	Known	SUB	A	N/A	1	0	0	0	0	0	0	0
dutasteride	CP	P20815	CYP3A5	Cytochrome P450 3A5	Known	SUB	A	N/A	1	0	0	0	0	0	0	0
ebastine	CP	P51589	CYP2J2	Cytochrome P450 2J2	Known	INH	A	A	1	100	0	0	0	1	0	0
ebastine	CP	P08684	CYP3A4	Cytochrome P450 3A4	Known	SUB	A	N/A	1	0	0	0	0	0	0	0
ebastine	CP	P78329	CYP4F2	Phylloquinone omega-hydroxylase CYP4F2	Known	SUB	A	N/A	1	0	0	0	0	0	0	0
econazole	CP	P05181	CYP2E1	Cytochrome P450 2E1	Known	INH	A	A	1	1100	0	0	1	1	0	0
econazole	CP	P10614	ERG11	Lanosterol 14-alpha demethylase [YEAST]	Known	INH	A	A	1	1100	0	0	1	1	0	0
edetic.acid	CP	P08684	CYP3A4	Cytochrome P450 3A4	Known	SUB	A	N/A	1	0	0	0	0	0	0	0
efavirenz	CP	P05177	CYP1A2	Cytochrome P450 1A2	Known	INH	A	5.4	1	1	0	0	0	0	0	1
efavirenz	CP	P20813	CYP2B6	Cytochrome P450 2B6	Known	N/A	A	N/A	1	0	0	0	0	0	0	0
efavirenz	CP	P33261	CYP2C19	Cytochrome P450 2C19	Known	INH	A	5.5	1	1	0	0	0	0	0	1
efavirenz	CP	P10632	CYP2C8	Cytochrome P450 2C8	Known	INH	A	N/A	1	0	0	0	0	0	0	0
efavirenz	CP	P11712	CYP2C9	Cytochrome P450 2C9	Known	INH	A	5.5	1	1	0	0	0	0	0	1
efavirenz	CP	P10635	CYP2D6	Cytochrome P450 2D6	Known	INH	A	5.2	1	1	0	0	0	0	0	1
efavirenz	CP	P08684	CYP3A4	Cytochrome P450 3A4	Known	N/A	A	5.5	1	1	0	0	0	0	0	1
emetine	CP	P10635	CYP2D6	Cytochrome P450 2D6	Known	N/A	A	N/A	1	0	0	0	0	0	0	0
enalapril	CP	P08684	CYP3A4	Cytochrome P450 3A4	Known	SUB	A	I	1	1000	0	0	1	0	0	0
encainide	CP	P10635	CYP2D6	Cytochrome P450 2D6	Known	SUB	A	N/A	1	0	0	0	0	0	0	0
enflurane	CP	P05181	CYP2E1	Cytochrome P450 2E1	Known	SUB	A	A	1	1100	0	0	1	1	0	0
enflurane	CP	P24903	CYP2F1	Cytochrome P450 2F1	Known	SUB	A	N/A	1	0	0	0	0	0	0	0
enoxacin	CP	P04798	CYP1A1	Cytochrome P450 1A1	Known	IND	A	A	1	1000	0	0	1	0	0	0
enoxacin	CP	P05177	CYP1A2	Cytochrome P450 1A2	Known	INH	A	3.3	1	1000	0	0	1	0	0	0
entacapone	CP	P05177	CYP1A2	Cytochrome P450 1A2	Known	INH	A	5.5	1	1	0	0	0	0	0	1
entacapone	CP	P11509	CYP2A6	Cytochrome P450 2A6	Known	INH	A	N/A	1	0	0	0	0	0	0	0
entacapone	CP	P33261	CYP2C19	Cytochrome P450 2C19	Known	INH	A	5.4	1	1	0	0	0	0	0	1
entacapone	CP	P10632	CYP2C8	Cytochrome P450 2C8	Known	INH	A	N/A	1	0	0	0	0	0	0	0
entacapone	CP	P11712	CYP2C9	Cytochrome P450 2C9	Known	INH	A	5.4	1	1	0	0	0	0	0	1
entacapone	CP	P10635	CYP2D6	Cytochrome P450 2D6	Known	INH	A	5.2	1	1	0	0	0	0	0	1
entacapone	CP	P05181	CYP2E1	Cytochrome P450 2E1	Known	INH	A	N/A	1	0	0	0	0	0	0	0
entacapone	CP	P08684	CYP3A4	Cytochrome P450 3A4	Known	INH	A	5.5	1	1	0	0	0	0	0	1
ephedrine	CP	P10635	CYP2D6	Cytochrome P450 2D6	Known	SUB	A	N/A	1	0	0	0	0	0	0	0
epinastine	CP	P20813	CYP2B6	Cytochrome P450 2B6	Known	SUB	A	N/A	1	0	0	0	0	0	0	0
epinastine	CP	P10635	CYP2D6	Cytochrome P450 2D6	Known	N/A	A	A	1	10	0	0	0	0	1	0
epinastine	CP	P08684	CYP3A4	Cytochrome P450 3A4	Known	SUB	A	N/A	1	0	0	0	0	0	0	0
epinephrine	CP	P11712	CYP2C9	Cytochrome P450 2C9	Known	INH	A	I	1	1000	0	0	1	0	0	0
epinephrine	CP	P08684	CYP3A4	Cytochrome P450 3A4	Known	INH	A	5	1	1000	0	0	1	0	0	0
eplerenone	CP	P19099	CYP11B2	Cytochrome P450 11B2, mitochondrial	Known	INH	A	N/A	1	0	0	0	0	0	0	0
eplerenone	CP	P08684	CYP3A4	Cytochrome P450 3A4	Known	SUB	A	4.8	1	1001	0	0	1	0	0	1
eplerenone	CP	P20815	CYP3A5	Cytochrome P450 3A5	Known	SUB	A	A	1	1101	0	0	1	1	0	1
eplerenone	CP	P24462	CYP3A7	Cytochrome P450 3A7	Known	SUB	A	N/A	1	0	0	0	0	0	0	0
epoprostenol	CP	P11712	CYP2C9	Cytochrome P450 2C9	Known	SUB	A	N/A	1	0	0	0	0	0	0	0
eprosartan	CP	P10632	CYP2C8	Cytochrome P450 2C8	Known	INH	A	N/A	1	0	0	0	0	0	0	0
eprosartan	CP	P11712	CYP2C9	Cytochrome P450 2C9	Known	INH	A	N/A	1	0	0	0	0	0	0	0
erythromycin	CP	P05177	CYP1A2	Cytochrome P450 1A2	Known	INH	A	A	1	1001	0	0	1	0	0	1
erythromycin	CP	P20813	CYP2B6	Cytochrome P450 2B6	Known	SUB	A	N/A	1	0	0	0	0	0	0	0
erythromycin	CP	P24462	CYP3A7	Cytochrome P450 3A7	Known	SUB	A	A	1	1100	0	0	1	1	0	0
estazolam	CP	P08684	CYP3A4	Cytochrome P450 3A4	Known	SUB	A	A	1	1000	0	0	1	0	0	0
estradiol	CP	P04798	CYP1A1	Cytochrome P450 1A1	Known	SUB	A	4.1	1	1100	0	0	1	1	0	0
estradiol	CP	P33261	CYP2C19	Cytochrome P450 2C19	Known	SUB	A	4.4	1	1001	0	0	1	0	0	1
estradiol	CP	P10632	CYP2C8	Cytochrome P450 2C8	Known	SUB	A	N/A	1	0	0	0	0	0	0	0
estradiol	CP	P11712	CYP2C9	Cytochrome P450 2C9	Known	SUB	A	4.5	1	1001	0	0	1	0	0	1
estradiol	CP	P08684	CYP3A4	Cytochrome P450 3A4	Known	SUB	A	4.6	1	1001	0	0	1	0	0	1
estradiol	CP	P20815	CYP3A5	Cytochrome P450 3A5	Known	SUB	A	A	1	1101	0	0	1	1	0	1
estradiol	CP	P24462	CYP3A7	Cytochrome P450 3A7	Known	SUB	A	A	1	1100	0	0	1	1	0	0
estramustine	CP	P08684	CYP3A4	Cytochrome P450 3A4	Known	SUB	A	I	1	1000	0	0	1	0	0	0
estriol	CP	P04798	CYP1A1	Cytochrome P450 1A1	Known	INH	A	A	1	100	0	0	0	1	0	0
estrone	CP	P04798	CYP1A1	Cytochrome P450 1A1	Known	SUB	A	N/A	1	0	0	0	0	0	0	0
estrone	CP	P20813	CYP2B6	Cytochrome P450 2B6	Known	SUB	A	N/A	1	0	0	0	0	0	0	0
estrone	CP	P11712	CYP2C9	Cytochrome P450 2C9	Known	SUB	A	I	1	1001	0	0	1	0	0	1
estrone	CP	P05181	CYP2E1	Cytochrome P450 2E1	Known	SUB	A	N/A	1	0	0	0	0	0	0	0
estrone	CP	P08684	CYP3A4	Cytochrome P450 3A4	Known	SUB	A	5	1	1001	0	0	1	0	0	1
estrone	CP	P20815	CYP3A5	Cytochrome P450 3A5	Known	SUB	A	N/A	1	0	0	0	0	0	0	0
estrone	CP	Q02928	CYP4A11	Cytochrome P450 4A11	Known	SUB	A	N/A	1	0	0	0	0	0	0	0
eszopiclone	CP	P10632	CYP2C8	Cytochrome P450 2C8	Known	SUB	A	N/A	1	0	0	0	0	0	0	0
eszopiclone	CP	P11712	CYP2C9	Cytochrome P450 2C9	Known	SUB	A	N/A	1	0	0	0	0	0	0	0
eszopiclone	CP	P05181	CYP2E1	Cytochrome P450 2E1	Known	SUB	A	N/A	1	0	0	0	0	0	0	0
eszopiclone	CP	P08684	CYP3A4	Cytochrome P450 3A4	Known	SUB	A	5.5	1	1	0	0	0	0	0	1
ethinylestradiol	CP	P04798	CYP1A1	Cytochrome P450 1A1	Known	SUB	A	4.1	1	1100	0	0	1	1	0	0
ethinylestradiol	CP	P33261	CYP2C19	Cytochrome P450 2C19	Known	SUB	A	4.4	1	1001	0	0	1	0	0	1
ethinylestradiol	CP	P11712	CYP2C9	Cytochrome P450 2C9	Known	SUB	A	A	1	1001	0	0	1	0	0	1
ethinylestradiol	CP	P20815	CYP3A5	Cytochrome P450 3A5	Known	SUB	A	A	1	1101	0	0	1	1	0	1
ethinylestradiol	CP	P24462	CYP3A7	Cytochrome P450 3A7	Known	SUB	A	A	1	1100	0	0	1	1	0	0
ethosuximide	CP	P05181	CYP2E1	Cytochrome P450 2E1	Known	SUB	A	N/A	1	0	0	0	0	0	0	0
ethosuximide	CP	P08684	CYP3A4	Cytochrome P450 3A4	Known	SUB	A	I	1	1001	0	0	1	0	0	1
ethosuximide	CP	Q9HB55	CYP3A43	Cytochrome P450 3A43	Known	SUB	A	N/A	1	0	0	0	0	0	0	0
ethosuximide	CP	P20815	CYP3A5	Cytochrome P450 3A5	Known	SUB	A	6	1	1	0	0	0	0	0	1
ethosuximide	CP	P24462	CYP3A7	Cytochrome P450 3A7	Known	SUB	A	N/A	1	0	0	0	0	0	0	0
ethotoin	CP	P33261	CYP2C19	Cytochrome P450 2C19	Known	INH	A	4.6	1	1000	0	0	1	0	0	0
ethylmorphine	CP	P20813	CYP2B6	Cytochrome P450 2B6	Known	SUB	A	N/A	1	0	0	0	0	0	0	0
ethylmorphine	CP	P10635	CYP2D6	Cytochrome P450 2D6	Known	SUB	A	4	1	1001	0	0	1	0	0	1
ethylmorphine	CP	P08684	CYP3A4	Cytochrome P450 3A4	Known	SUB	A	5.6	1	1	0	0	0	0	0	1
ethylmorphine	CP	P24462	CYP3A7	Cytochrome P450 3A7	Known	SUB	A	N/A	1	0	0	0	0	0	0	0
etilamfetamine	CP	P10635	CYP2D6	Cytochrome P450 2D6	Known	SUB	A	7	1	1000	0	0	1	0	0	0
etizolam	CP	P33261	CYP2C19	Cytochrome P450 2C19	Known	SUB	A	4.4	1	1000	0	0	1	0	0	0
etizolam	CP	P08684	CYP3A4	Cytochrome P450 3A4	Known	SUB	A	A	1	1000	0	0	1	0	0	0
etofenamate	CP	P05177	CYP1A2	Cytochrome P450 1A2	Known	N/A	6.5	N/A	1	0	0	0	0	0	0	0
etonogestrel	CP	P08684	CYP3A4	Cytochrome P450 3A4	Known	SUB	A	4.9	1	1000	0	0	1	0	0	0
etoperidone	CP	P08684	CYP3A4	Cytochrome P450 3A4	Known	SUB	A	5.8	1	1000	0	0	1	0	0	0
etoposide	CP	P10632	CYP2C8	Cytochrome P450 2C8	Known	INH	A	N/A	1	0	0	0	0	0	0	0
etoposide	CP	P05181	CYP2E1	Cytochrome P450 2E1	Known	SUB	A	N/A	1	0	0	0	0	0	0	0
etoposide	CP	P20815	CYP3A5	Cytochrome P450 3A5	Known	SUB	A	A	1	1100	0	0	1	1	0	0
etoricoxib	CP	P05177	CYP1A2	Cytochrome P450 1A2	Known	INH	A	5.9	1	10001	0	1	0	0	0	1
etoricoxib	CP	P33261	CYP2C19	Cytochrome P450 2C19	Known	INH	A	5.4	1	1	0	0	0	0	0	1
etoricoxib	CP	P10635	CYP2D6	Cytochrome P450 2D6	Known	INH	A	5.2	1	1	0	0	0	0	0	1
etoricoxib	CP	P05181	CYP2E1	Cytochrome P450 2E1	Known	INH	A	N/A	1	0	0	0	0	0	0	0
exemestane	CP	P08684	CYP3A4	Cytochrome P450 3A4	Known	SUB	A	N/A	1	0	0	0	0	0	0	0
ezetimibe	CP	P22680	CYP7A1	Cholesterol 7-alpha-monooxygenase	Known	INH	A	N/A	1	0	0	0	0	0	0	0
famciclovir	CP	P08684	CYP3A4	Cytochrome P450 3A4	Known	SUB	A	N/A	1	0	0	0	0	0	0	0
famotidine	CP	P33261	CYP2C19	Cytochrome P450 2C19	Known	SUB	A	N/A	1	0	0	0	0	0	0	0
felbamate	CP	P33261	CYP2C19	Cytochrome P450 2C19	Known	INH	A	N/A	1	0	0	0	0	0	0	0
felbamate	CP	P05181	CYP2E1	Cytochrome P450 2E1	Known	SUB	A	N/A	1	0	0	0	0	0	0	0
felbamate	CP	P08684	CYP3A4	Cytochrome P450 3A4	Known	N/A	A	5.4	1	1	0	0	0	0	0	1
felodipine	CP	P10632	CYP2C8	Cytochrome P450 2C8	Known	INH	A	N/A	1	0	0	0	0	0	0	0
felodipine	CP	P20815	CYP3A5	Cytochrome P450 3A5	Known	SUB	A	A	1	101	0	0	0	1	0	1
felodipine	CP	P24462	CYP3A7	Cytochrome P450 3A7	Known	SUB	A	A	1	100	0	0	0	1	0	0
fenofibrate	CP	P22680	CYP7A1	Cholesterol 7-alpha-monooxygenase	Known	INH	A	N/A	1	0	0	0	0	0	0	0
fenofibrate	CP	P10632	CYP2C8	Cytochrome P450 2C8	Known	INH	A	N/A	1	0	0	0	0	0	0	0
fenofibrate	CP	P11712	CYP2C9	Cytochrome P450 2C9	Known	INH	A	4.6	1	1100	0	0	1	1	0	0
fenofibrate	CP	P08684	CYP3A4	Cytochrome P450 3A4	Known	SUB	A	4.9	1	1000	0	0	1	0	0	0
fentanyl	CP	P08684	CYP3A4	Cytochrome P450 3A4	Known	SUB	A	5.6	1	1	0	0	0	0	0	1
fentanyl	CP	P20815	CYP3A5	Cytochrome P450 3A5	Known	SUB	A	6	1	1	0	0	0	0	0	1
fentanyl	CP	P24462	CYP3A7	Cytochrome P450 3A7	Known	SUB	A	A	1	100	0	0	0	1	0	0
fexofenadine	CP	P10635	CYP2D6	Cytochrome P450 2D6	Known	INH	A	N/A	1	0	0	0	0	0	0	0
fexofenadine	CP	P08684	CYP3A4	Cytochrome P450 3A4	Known	SUB	A	N/A	1	0	0	0	0	0	0	0
finasteride	CP	P33261	CYP2C19	Cytochrome P450 2C19	Known	N/A	6.5	5.3	1	1	0	0	0	0	0	1
finasteride	CP	P20815	CYP3A5	Cytochrome P450 3A5	Known	SUB	A	6	1	1	0	0	0	0	0	1
finasteride	CP	P24462	CYP3A7	Cytochrome P450 3A7	Known	SUB	A	N/A	1	0	0	0	0	0	0	0
flosequinan	CP	P08684	CYP3A4	Cytochrome P450 3A4	Known	SUB	A	N/A	1	0	0	0	0	0	0	0
floxacillin	CP	P08684	CYP3A4	Cytochrome P450 3A4	Known	IND	A	A	1	1000	0	0	1	0	0	0
fluconazole	CP	P05177	CYP1A2	Cytochrome P450 1A2	Known	INH	A	N/A	1	0	0	0	0	0	0	0
fluconazole	CP	P10632	CYP2C8	Cytochrome P450 2C8	Known	INH	A	N/A	1	0	0	0	0	0	0	0
fluconazole	CP	P10614	ERG11	Lanosterol 14-alpha demethylase [YEAST]	Known	INH	A	A	1	1100	0	0	1	1	0	0
flufenamic.acid	CP	P05181	CYP2E1	Cytochrome P450 2E1	Known	IND	A	I	1	1000	0	0	1	0	0	0
flumequine	CP	P05181	CYP2E1	Cytochrome P450 2E1	Known	INH	A	N/A	1	0	0	0	0	0	0	0
flunarizine	CP	P04798	CYP1A1	Cytochrome P450 1A1	Known	SUB	A	A	1	1000	0	0	1	0	0	0
flunarizine	CP	P11509	CYP2A6	Cytochrome P450 2A6	Known	SUB	A	A	1	1000	0	0	1	0	0	0
flunitrazepam	CP	P05177	CYP1A2	Cytochrome P450 1A2	Known	SUB	A	I	1	1001	0	0	1	0	0	1
flunitrazepam	CP	P11509	CYP2A6	Cytochrome P450 2A6	Known	SUB	A	I	1	1000	0	0	1	0	0	0
flunitrazepam	CP	P20813	CYP2B6	Cytochrome P450 2B6	Known	SUB	A	A	1	100	0	0	0	1	0	0
flunitrazepam	CP	P33261	CYP2C19	Cytochrome P450 2C19	Known	SUB	A	I	1	1001	0	0	1	0	0	1
flunitrazepam	CP	P11712	CYP2C9	Cytochrome P450 2C9	Known	SUB	A	I	1	1001	0	0	1	0	0	1
flunitrazepam	CP	P08684	CYP3A4	Cytochrome P450 3A4	Known	SUB	A	I	1	1001	0	0	1	0	0	1
fluorouracil	CP	P05177	CYP1A2	Cytochrome P450 1A2	Known	SUB	A	I	1	1000	0	0	1	0	0	0
fluorouracil	CP	P11509	CYP2A6	Cytochrome P450 2A6	Known	SUB	A	I	1	1010	0	0	1	0	1	0
fluorouracil	CP	P10632	CYP2C8	Cytochrome P450 2C8	Known	SUB	A	N/A	1	0	0	0	0	0	0	0
fluorouracil	CP	P11712	CYP2C9	Cytochrome P450 2C9	Known	INH	A	I	1	1000	0	0	1	0	0	0
fluoxetine	CP	P20813	CYP2B6	Cytochrome P450 2B6	Known	INH	A	A	1	1100	0	0	1	1	0	0
fluoxetine	CP	P05181	CYP2E1	Cytochrome P450 2E1	Known	SUB	A	A	1	1100	0	0	1	1	0	0
fluphenazine	CP	P10632	CYP2C8	Cytochrome P450 2C8	Known	INH	A	A	1	1000	0	0	1	0	0	0
fluphenazine	CP	P11712	CYP2C9	Cytochrome P450 2C9	Known	INH	A	4.7	1	1001	0	0	1	0	0	1
fluphenazine	CP	P05181	CYP2E1	Cytochrome P450 2E1	Known	INH	A	I	1	1000	0	0	1	0	0	0
flurazepam	CP	P05181	CYP2E1	Cytochrome P450 2E1	Known	INH	A	A	1	100	0	0	0	1	0	0
flurazepam	CP	P08684	CYP3A4	Cytochrome P450 3A4	Known	SUB	A	N/A	1	0	0	0	0	0	0	0
flurbiprofen	CP	P10632	CYP2C8	Cytochrome P450 2C8	Known	N/A	A	A	1	1100	0	0	1	1	0	0
flurithromycin	CP	P08684	CYP3A4	Cytochrome P450 3A4	Known	INH	A	5.1	1	1000	0	0	1	0	0	0
flutamide	CP	P04798	CYP1A1	Cytochrome P450 1A1	Known	SUB	A	6	1	1	0	0	0	0	0	1
flutamide	CP	P05177	CYP1A2	Cytochrome P450 1A2	Known	N/A	6.5	5.4	1	1	0	0	0	0	0	1
flutamide	CP	Q16678	CYP1B1	Cytochrome P450 1B1	Known	N/A	A	N/A	1	0	0	0	0	0	0	0
flutamide	CP	P20815	CYP3A5	Cytochrome P450 3A5	Known	SUB	A	N/A	1	0	0	0	0	0	0	0
fluvastatin	CP	P04798	CYP1A1	Cytochrome P450 1A1	Known	N/A	A	N/A	1	0	0	0	0	0	0	0
fluvastatin	CP	P10632	CYP2C8	Cytochrome P450 2C8	Known	N/A	A	N/A	1	0	0	0	0	0	0	0
fluvastatin	CP	P10635	CYP2D6	Cytochrome P450 2D6	Known	N/A	A	N/A	1	0	0	0	0	0	0	0
fluvastatin	CP	P08684	CYP3A4	Cytochrome P450 3A4	Known	N/A	A	N/A	1	0	0	0	0	0	0	0
fluvoxamine	CP	P04798	CYP1A1	Cytochrome P450 1A1	Known	INH	A	N/A	1	0	0	0	0	0	0	0
fluvoxamine	CP	P20813	CYP2B6	Cytochrome P450 2B6	Known	INH	A	N/A	1	0	0	0	0	0	0	0
fluvoxamine	CP	P10632	CYP2C8	Cytochrome P450 2C8	Known	INH	A	N/A	1	0	0	0	0	0	0	0
fluvoxamine	CP	P05181	CYP2E1	Cytochrome P450 2E1	Known	SUB	A	N/A	1	0	0	0	0	0	0	0
fluvoxamine	CP	P20815	CYP3A5	Cytochrome P450 3A5	Known	INH	A	6	1	1	0	0	0	0	0	1
fluvoxamine	CP	P24462	CYP3A7	Cytochrome P450 3A7	Known	INH	A	N/A	1	0	0	0	0	0	0	0
folic.acid	CP	P05181	CYP2E1	Cytochrome P450 2E1	Known	SUB	A	I	1	1000	0	0	1	0	0	0
formoterol	CP	P11509	CYP2A6	Cytochrome P450 2A6	Known	SUB	A	N/A	1	0	0	0	0	0	0	0
formoterol	CP	P10632	CYP2C8	Cytochrome P450 2C8	Known	SUB	A	N/A	1	0	0	0	0	0	0	0
formoterol	CP	P11712	CYP2C9	Cytochrome P450 2C9	Known	SUB	A	N/A	1	0	0	0	0	0	0	0
fosamprenavir	CP	P33261	CYP2C19	Cytochrome P450 2C19	Known	INH	A	N/A	1	0	0	0	0	0	0	0
fosamprenavir	CP	P10632	CYP2C8	Cytochrome P450 2C8	Known	SUB	A	N/A	1	0	0	0	0	0	0	0
fosamprenavir	CP	P11712	CYP2C9	Cytochrome P450 2C9	Known	SUB	A	N/A	1	0	0	0	0	0	0	0
fosamprenavir	CP	P08684	CYP3A4	Cytochrome P450 3A4	Known	INH	A	5.5	1	1	0	0	0	0	0	1
fosphenytoin	CP	P20813	CYP2B6	Cytochrome P450 2B6	Known	INH	A	N/A	1	0	0	0	0	0	0	0
fosphenytoin	CP	P33261	CYP2C19	Cytochrome P450 2C19	Known	N/A	A	5.6	1	1	0	0	0	0	0	1
fosphenytoin	CP	P10632	CYP2C8	Cytochrome P450 2C8	Known	N/A	A	N/A	1	0	0	0	0	0	0	0
fosphenytoin	CP	P11712	CYP2C9	Cytochrome P450 2C9	Known	N/A	A	5.6	1	1	0	0	0	0	0	1
fosphenytoin	CP	P08684	CYP3A4	Cytochrome P450 3A4	Known	N/A	A	5.6	1	1	0	0	0	0	0	1
galantamine	CP	P08684	CYP3A4	Cytochrome P450 3A4	Known	SUB	A	5.6	1	1	0	0	0	0	0	1
gefitinib	CP	P33261	CYP2C19	Cytochrome P450 2C19	Known	INH	A	N/A	1	0	0	0	0	0	0	0
gefitinib	CP	P10635	CYP2D6	Cytochrome P450 2D6	Known	N/A	A	N/A	1	0	0	0	0	0	0	0
gefitinib	CP	P08684	CYP3A4	Cytochrome P450 3A4	Known	SUB	A	N/A	1	0	0	0	0	0	0	0
gemfibrozil	CP	P22680	CYP7A1	Cholesterol 7-alpha-monooxygenase	Known	INH	A	A	1	100	0	0	0	1	0	0
gemfibrozil	CP	P33261	CYP2C19	Cytochrome P450 2C19	Known	INH	A	N/A	1	0	0	0	0	0	0	0
gemfibrozil	CP	P08684	CYP3A4	Cytochrome P450 3A4	Known	N/A	A	N/A	1	0	0	0	0	0	0	0
gepirone	CP	P10635	CYP2D6	Cytochrome P450 2D6	Known	SUB	A	4.6	1	1000	0	0	1	0	0	0
gepirone	CP	P08684	CYP3A4	Cytochrome P450 3A4	Known	SUB	A	4.6	1	1000	0	0	1	0	0	0
gliclazide	CP	P33261	CYP2C19	Cytochrome P450 2C19	Known	INH	A	I	1	1000	0	0	1	0	0	0
glimepiride	CP	P10632	CYP2C8	Cytochrome P450 2C8	Known	SUB	A	N/A	1	0	0	0	0	0	0	0
glimepiride	CP	P11712	CYP2C9	Cytochrome P450 2C9	Known	SUB	6.5	5.8	1	1010	0	0	1	0	1	0
glipizide	CP	P33261	CYP2C19	Cytochrome P450 2C19	Known	SUB	A	N/A	1	0	0	0	0	0	0	0
glipizide	CP	P10632	CYP2C8	Cytochrome P450 2C8	Known	SUB	A	N/A	1	0	0	0	0	0	0	0
glucosamine	CP	P33261	CYP2C19	Cytochrome P450 2C19	Known	SUB	A	I	1	1000	0	0	1	0	0	0
glucosamine	CP	P05181	CYP2E1	Cytochrome P450 2E1	Known	SUB	A	N/A	1	0	0	0	0	0	0	0
glutethimide	CP	P05108	CYP11A1	Cholesterol side-chain cleavage enzyme, mitochondrial	Known	INH	A	4.5	1	1000	0	0	1	0	0	0
glycerol	CP	P05181	CYP2E1	Cytochrome P450 2E1	Known	IND	A	N/A	1	0	0	0	0	0	0	0
granisetron	CP	P04798	CYP1A1	Cytochrome P450 1A1	Known	SUB	A	N/A	1	0	0	0	0	0	0	0
granisetron	CP	P08684	CYP3A4	Cytochrome P450 3A4	Known	SUB	A	3.3	1	1000	0	0	1	0	0	0
granisetron	CP	P20815	CYP3A5	Cytochrome P450 3A5	Known	SUB	A	N/A	1	0	0	0	0	0	0	0
griseofulvin	CP	P05177	CYP1A2	Cytochrome P450 1A2	Known	N/A	A	N/A	1	0	0	0	0	0	0	0
griseofulvin	CP	P10632	CYP2C8	Cytochrome P450 2C8	Known	IND	A	N/A	1	0	0	0	0	0	0	0
griseofulvin	CP	P11712	CYP2C9	Cytochrome P450 2C9	Known	IND	A	N/A	1	0	0	0	0	0	0	0
griseofulvin	CP	P08684	CYP3A4	Cytochrome P450 3A4	Known	IND	A	5.5	1	1	0	0	0	0	0	1
guaiazulen	CP	P05177	CYP1A2	Cytochrome P450 1A2	Known	SUB	A	N/A	1	0	0	0	0	0	0	0
guanethidine	CP	P08684	CYP3A4	Cytochrome P450 3A4	Known	IND	A	I	1	1000	0	0	1	0	0	0
guanoxan	CP	P10635	CYP2D6	Cytochrome P450 2D6	Known	SUB	A	N/A	1	0	0	0	0	0	0	0
halofantrine	CP	P10632	CYP2C8	Cytochrome P450 2C8	Known	SUB	A	N/A	1	0	0	0	0	0	0	0
halofantrine	CP	P11712	CYP2C9	Cytochrome P450 2C9	Known	SUB	A	N/A	1	0	0	0	0	0	0	0
halofantrine	CP	P20815	CYP3A5	Cytochrome P450 3A5	Known	SUB	A	N/A	1	0	0	0	0	0	0	0
haloperidol	CP	P04798	CYP1A1	Cytochrome P450 1A1	Known	SUB	A	N/A	1	0	0	0	0	0	0	0
haloperidol	CP	P20815	CYP3A5	Cytochrome P450 3A5	Known	SUB	A	6	1	1	0	0	0	0	0	1
haloperidol	CP	P24462	CYP3A7	Cytochrome P450 3A7	Known	SUB	A	N/A	1	0	0	0	0	0	0	0
halothane	CP	P11509	CYP2A6	Cytochrome P450 2A6	Known	SUB	A	A	1	10	0	0	0	0	1	0
halothane	CP	P20813	CYP2B6	Cytochrome P450 2B6	Known	SUB	A	N/A	1	0	0	0	0	0	0	0
halothane	CP	P10632	CYP2C8	Cytochrome P450 2C8	Known	SUB	A	N/A	1	0	0	0	0	0	0	0
halothane	CP	P11712	CYP2C9	Cytochrome P450 2C9	Known	SUB	A	5.4	1	1	0	0	0	0	0	1
halothane	CP	P10635	CYP2D6	Cytochrome P450 2D6	Known	SUB	A	5.3	1	1	0	0	0	0	0	1
halothane	CP	P05181	CYP2E1	Cytochrome P450 2E1	Known	SUB	A	N/A	1	0	0	0	0	0	0	0
halothane	CP	P08684	CYP3A4	Cytochrome P450 3A4	Known	SUB	A	5.5	1	1	0	0	0	0	0	1
hesperetin	CP	P05181	CYP2E1	Cytochrome P450 2E1	Known	N/A	A	N/A	1	0	0	0	0	0	0	0
hexobarbital	CP	P05177	CYP1A2	Cytochrome P450 1A2	Known	SUB	A	5.5	1	1	0	0	0	0	0	1
hexobarbital	CP	P33261	CYP2C19	Cytochrome P450 2C19	Known	SUB	A	5.5	1	1	0	0	0	0	0	1
hexobarbital	CP	P11712	CYP2C9	Cytochrome P450 2C9	Known	SUB	A	5.5	1	1	0	0	0	0	0	1
hexobarbital	CP	P08684	CYP3A4	Cytochrome P450 3A4	Known	SUB	A	5.5	1	1	0	0	0	0	0	1
hydrocodone	CP	P10635	CYP2D6	Cytochrome P450 2D6	Known	SUB	A	5.1	1	1	0	0	0	0	0	1
hydrocodone	CP	P08684	CYP3A4	Cytochrome P450 3A4	Known	SUB	A	5.6	1	1	0	0	0	0	0	1
hydrocodone	CP	P20815	CYP3A5	Cytochrome P450 3A5	Known	SUB	A	A	1	101	0	0	0	1	0	1
hydrocodone	CP	P24462	CYP3A7	Cytochrome P450 3A7	Known	SUB	A	A	1	100	0	0	0	1	0	0
hydrocortisone	CP	P15538	CYP11B1	Cytochrome P450 11B1, mitochondrial	Known	SUB	A	A	1	1000	0	0	1	0	0	0
hydrocortisone	CP	P19099	CYP11B2	Cytochrome P450 11B2, mitochondrial	Known	SUB	A	A	1	1001	0	0	1	0	0	1
hydrocortisone	CP	Q16678	CYP1B1	Cytochrome P450 1B1	Known	INH	A	A	1	1000	0	0	1	0	0	0
hydrocortisone	CP	P10632	CYP2C8	Cytochrome P450 2C8	Known	IND	A	A	1	1000	0	0	1	0	0	0
hydrocortisone	CP	P20815	CYP3A5	Cytochrome P450 3A5	Known	SUB	A	A	1	1101	0	0	1	1	0	1
hydrocortisone	CP	P24462	CYP3A7	Cytochrome P450 3A7	Known	SUB	A	A	1	1100	0	0	1	1	0	0
hydrocortisone.aceponate	CP	P08684	CYP3A4	Cytochrome P450 3A4	Known	SUB	A	5.1	1	1000	0	0	1	0	0	0
hydromorphone	CP	P10632	CYP2C8	Cytochrome P450 2C8	Known	SUB	A	N/A	1	0	0	0	0	0	0	0
hydromorphone	CP	P11712	CYP2C9	Cytochrome P450 2C9	Known	SUB	A	N/A	1	0	0	0	0	0	0	0
hydromorphone	CP	P10635	CYP2D6	Cytochrome P450 2D6	Known	SUB	A	N/A	1	0	0	0	0	0	0	0
hydromorphone	CP	P08684	CYP3A4	Cytochrome P450 3A4	Known	SUB	A	N/A	1	0	0	0	0	0	0	0
hydroquinone	CP	P08684	CYP3A4	Cytochrome P450 3A4	Known	SUB	A	I	1	1000	0	0	1	0	0	0
hydroxychloroquine	CP	P10635	CYP2D6	Cytochrome P450 2D6	Known	INH	A	N/A	1	0	0	0	0	0	0	0
hymecromone	CP	P08684	CYP3A4	Cytochrome P450 3A4	Known	SUB	A	I	1	1000	0	0	1	0	0	0
ibuprofen	CP	P33261	CYP2C19	Cytochrome P450 2C19	Known	SUB	A	I	1	1000	0	0	1	0	0	0
ibuprofen	CP	P10632	CYP2C8	Cytochrome P450 2C8	Known	N/A	A	N/A	1	0	0	0	0	0	0	0
idarubicin	CP	P11712	CYP2C9	Cytochrome P450 2C9	Known	SUB	A	I	1	1000	0	0	1	0	0	0
idarubicin	CP	P10635	CYP2D6	Cytochrome P450 2D6	Known	N/A	A	5.4	1	1000	0	0	1	0	0	0
ifosfamide	CP	P11509	CYP2A6	Cytochrome P450 2A6	Known	SUB	A	A	1	1000	0	0	1	0	0	0
ifosfamide	CP	P20813	CYP2B6	Cytochrome P450 2B6	Known	SUB	A	A	1	1100	0	0	1	1	0	0
ifosfamide	CP	P33260	CYP2C18	Cytochrome P450 2C18	Known	SUB	A	A	1	1100	0	0	1	1	0	0
ifosfamide	CP	P33261	CYP2C19	Cytochrome P450 2C19	Known	SUB	A	A	1	1001	0	0	1	0	0	1
ifosfamide	CP	P10632	CYP2C8	Cytochrome P450 2C8	Known	N/A	A	A	1	1001	0	0	1	0	0	1
ifosfamide	CP	P11712	CYP2C9	Cytochrome P450 2C9	Known	N/A	A	A	1	1001	0	0	1	0	0	1
ifosfamide	CP	P08684	CYP3A4	Cytochrome P450 3A4	Known	N/A	A	A	1	1001	0	0	1	0	0	1
ifosfamide	CP	P24462	CYP3A7	Cytochrome P450 3A7	Known	SUB	A	A	1	1100	0	0	1	1	0	0
imatinib	CP	P05177	CYP1A2	Cytochrome P450 1A2	Known	SUB	A	5.2	1	1	0	0	0	0	0	1
imatinib	CP	P33261	CYP2C19	Cytochrome P450 2C19	Known	SUB	A	5.3	1	1	0	0	0	0	0	1
imatinib	CP	P10632	CYP2C8	Cytochrome P450 2C8	Known	N/A	A	N/A	1	0	0	0	0	0	0	0
imatinib	CP	P11712	CYP2C9	Cytochrome P450 2C9	Known	N/A	A	5.3	1	1	0	0	0	0	0	1
imatinib	CP	P10635	CYP2D6	Cytochrome P450 2D6	Known	N/A	A	5.1	1	1	0	0	0	0	0	1
imatinib	CP	P20815	CYP3A5	Cytochrome P450 3A5	Known	N/A	A	6	1	1	0	0	0	0	0	1
imatinib	CP	P24462	CYP3A7	Cytochrome P450 3A7	Known	SUB	A	N/A	1	0	0	0	0	0	0	0
imipramine	CP	P20813	CYP2B6	Cytochrome P450 2B6	Known	SUB	A	A	1	1100	0	0	1	1	0	0
imipramine	CP	P33260	CYP2C18	Cytochrome P450 2C18	Known	SUB	A	A	1	1100	0	0	1	1	0	0
imipramine	CP	P05181	CYP2E1	Cytochrome P450 2E1	Known	INH	A	I	1	1100	0	0	1	1	0	0
imipramine	CP	P08684	CYP3A4	Cytochrome P450 3A4	Known	SUB	A	5	1	1001	0	0	1	0	0	1
imipramine	CP	P24462	CYP3A7	Cytochrome P450 3A7	Known	SUB	A	N/A	1	0	0	0	0	0	0	0
imipramine.oxide	CP	P08684	CYP3A4	Cytochrome P450 3A4	Known	SUB	A	5.9	1	1000	0	0	1	0	0	0
imiquimod	CP	P05177	CYP1A2	Cytochrome P450 1A2	Known	SUB	A	6.4	1	1000	0	0	1	0	0	0
imiquimod	CP	P08684	CYP3A4	Cytochrome P450 3A4	Known	SUB	A	I	1	1000	0	0	1	0	0	0
indinavir	CP	P33261	CYP2C19	Cytochrome P450 2C19	Known	INH	A	5.1	1	1	0	0	0	0	0	1
indinavir	CP	P10632	CYP2C8	Cytochrome P450 2C8	Known	INH	A	N/A	1	0	0	0	0	0	0	0
indinavir	CP	P20815	CYP3A5	Cytochrome P450 3A5	Known	N/A	A	6	1	1	0	0	0	0	0	1
indinavir	CP	P24462	CYP3A7	Cytochrome P450 3A7	Known	N/A	A	N/A	1	0	0	0	0	0	0	0
indomethacin	CP	P33261	CYP2C19	Cytochrome P450 2C19	Known	SUB	A	5.6	1	1000	0	0	1	0	0	0
indomethacin	CP	P10632	CYP2C8	Cytochrome P450 2C8	Known	N/A	A	N/A	1	0	0	0	0	0	0	0
ipriflavone	CP	P04798	CYP1A1	Cytochrome P450 1A1	Known	SUB	A	6	1	1110	0	0	1	1	1	0
ipriflavone	CP	P33261	CYP2C19	Cytochrome P450 2C19	Known	INH	A	5.4	1	1101	0	0	1	1	0	1
ipriflavone	CP	P10632	CYP2C8	Cytochrome P450 2C8	Known	INH	A	N/A	1	0	0	0	0	0	0	0
ipriflavone	CP	P05181	CYP2E1	Cytochrome P450 2E1	Known	IND	A	I	1	1000	0	0	1	0	0	0
ipriflavone	CP	P08684	CYP3A4	Cytochrome P450 3A4	Known	SUB	A	5	1	1001	0	0	1	0	0	1
irinotecan	CP	P20813	CYP2B6	Cytochrome P450 2B6	Known	SUB	A	N/A	1	0	0	0	0	0	0	0
irinotecan	CP	P20815	CYP3A5	Cytochrome P450 3A5	Known	SUB	A	6	1	1	0	0	0	0	0	1
irinotecan	CP	P24462	CYP3A7	Cytochrome P450 3A7	Known	SUB	A	N/A	1	0	0	0	0	0	0	0
isavuconazonium	CP	P10614	ERG11	Lanosterol 14-alpha demethylase [YEAST]	Known	INH	A	N/A	1	0	0	0	0	0	0	0
isoflurane	CP	P20813	CYP2B6	Cytochrome P450 2B6	Known	SUB	A	N/A	1	0	0	0	0	0	0	0
isoflurane	CP	P05181	CYP2E1	Cytochrome P450 2E1	Known	SUB	A	A	1	1100	0	0	1	1	0	0
isoniazid	CP	P11712	CYP2C9	Cytochrome P450 2C9	Known	INH	A	N/A	1	0	0	0	0	0	0	0
isoniazid	CP	P05181	CYP2E1	Cytochrome P450 2E1	Known	N/A	A	N/A	1	0	0	0	0	0	0	0
isoprenaline	CP	P04798	CYP1A1	Cytochrome P450 1A1	Known	INH	A	N/A	1	0	0	0	0	0	0	0
isopropanol	CP	P11509	CYP2A6	Cytochrome P450 2A6	Known	INH	A	A	1	10	0	0	0	0	1	0
isopropanol	CP	P33261	CYP2C19	Cytochrome P450 2C19	Known	INH	A	N/A	1	0	0	0	0	0	0	0
isopropanol	CP	P05181	CYP2E1	Cytochrome P450 2E1	Known	N/A	A	N/A	1	0	0	0	0	0	0	0
isopropanol	CP	P08684	CYP3A4	Cytochrome P450 3A4	Known	INH	A	5.4	1	1	0	0	0	0	0	1
isosorbide.dinitrate	CP	P05181	CYP2E1	Cytochrome P450 2E1	Known	INH	A	N/A	1	0	0	0	0	0	0	0
isosorbide.dinitrate	CP	P08684	CYP3A4	Cytochrome P450 3A4	Known	SUB	A	N/A	1	0	0	0	0	0	0	0
isosorbide.mononitrate	CP	P08684	CYP3A4	Cytochrome P450 3A4	Known	SUB	A	N/A	1	0	0	0	0	0	0	0
isotretinoin	CP	P11509	CYP2A6	Cytochrome P450 2A6	Known	SUB	A	N/A	1	0	0	0	0	0	0	0
isotretinoin	CP	P20813	CYP2B6	Cytochrome P450 2B6	Known	SUB	A	N/A	1	0	0	0	0	0	0	0
isotretinoin	CP	P10632	CYP2C8	Cytochrome P450 2C8	Known	N/A	A	N/A	1	0	0	0	0	0	0	0
isotretinoin	CP	P05181	CYP2E1	Cytochrome P450 2E1	Known	IND	A	N/A	1	0	0	0	0	0	0	0
itraconazole	CP	P04798	CYP1A1	Cytochrome P450 1A1	Known	IND	A	N/A	1	0	0	0	0	0	0	0
itraconazole	CP	P10635	CYP2D6	Cytochrome P450 2D6	Known	INH	A	N/A	1	0	0	0	0	0	0	0
itraconazole	CP	P05181	CYP2E1	Cytochrome P450 2E1	Known	INH	A	N/A	1	0	0	0	0	0	0	0
itraconazole	CP	P10614	ERG11	Lanosterol 14-alpha demethylase [YEAST]	Known	INH	A	A	1	1100	0	0	1	1	0	0
ketamine	CP	P20813	CYP2B6	Cytochrome P450 2B6	Known	SUB	A	N/A	1	0	0	0	0	0	0	0
ketamine	CP	P10632	CYP2C8	Cytochrome P450 2C8	Known	SUB	A	N/A	1	0	0	0	0	0	0	0
ketamine	CP	P11712	CYP2C9	Cytochrome P450 2C9	Known	SUB	A	N/A	1	0	0	0	0	0	0	0
ketamine	CP	P08684	CYP3A4	Cytochrome P450 3A4	Known	SUB	A	5.6	1	1	0	0	0	0	0	1
ketobemidone	CP	P20813	CYP2B6	Cytochrome P450 2B6	Known	SUB	A	N/A	1	0	0	0	0	0	0	0
ketobemidone	CP	P33261	CYP2C19	Cytochrome P450 2C19	Known	SUB	A	5.6	1	1	0	0	0	0	0	1
ketobemidone	CP	P10632	CYP2C8	Cytochrome P450 2C8	Known	SUB	A	N/A	1	0	0	0	0	0	0	0
ketobemidone	CP	P11712	CYP2C9	Cytochrome P450 2C9	Known	SUB	A	5.6	1	1	0	0	0	0	0	1
ketobemidone	CP	P08684	CYP3A4	Cytochrome P450 3A4	Known	SUB	A	5.6	1	1	0	0	0	0	0	1
ketoconazole	CP	Q16678	CYP1B1	Cytochrome P450 1B1	Known	INH	A	N/A	1	0	0	0	0	0	0	0
ketoconazole	CP	P11509	CYP2A6	Cytochrome P450 2A6	Known	INH	A	N/A	1	0	0	0	0	0	0	0
ketoconazole	CP	P20813	CYP2B6	Cytochrome P450 2B6	Known	INH	A	N/A	1	0	0	0	0	0	0	0
ketoconazole	CP	P24903	CYP2F1	Cytochrome P450 2F1	Known	INH	A	N/A	1	0	0	0	0	0	0	0
ketoconazole	CP	P24462	CYP3A7	Cytochrome P450 3A7	Known	INH	A	N/A	1	0	0	0	0	0	0	0
ketoconazole	CP	P10614	ERG11	Lanosterol 14-alpha demethylase [YEAST]	Known	INH	A	N/A	1	0	0	0	0	0	0	0
khellin	CP	P04798	CYP1A1	Cytochrome P450 1A1	Known	INH	A	4.6	1	1110	0	0	1	1	1	0
lafutidine	CP	P33261	CYP2C19	Cytochrome P450 2C19	Known	INH	A	N/A	1	0	0	0	0	0	0	0
lamotrigine	CP	P33261	CYP2C19	Cytochrome P450 2C19	Known	SUB	A	N/A	1	0	0	0	0	0	0	0
lamotrigine	CP	P11712	CYP2C9	Cytochrome P450 2C9	Known	SUB	A	4.4	1	1000	0	0	1	0	0	0
leflunomide	CP	P10632	CYP2C8	Cytochrome P450 2C8	Known	N/A	A	N/A	1	0	0	0	0	0	0	0
leflunomide	CP	P11712	CYP2C9	Cytochrome P450 2C9	Known	N/A	A	5	1	1000	0	0	1	0	0	0
lercanidipine	CP	P10635	CYP2D6	Cytochrome P450 2D6	Known	INH	A	5.1	1	1001	0	0	1	0	0	1
lercanidipine	CP	P08684	CYP3A4	Cytochrome P450 3A4	Known	N/A	A	4.5	1	1001	0	0	1	0	0	1
lercanidipine	CP	P20815	CYP3A5	Cytochrome P450 3A5	Known	SUB	A	A	1	101	0	0	0	1	0	1
lercanidipine	CP	P24462	CYP3A7	Cytochrome P450 3A7	Known	SUB	A	N/A	1	0	0	0	0	0	0	0
letermovir	CP	P08684	CYP3A4	Cytochrome P450 3A4	Known	N/A	A	N/A	1	0	0	0	0	0	0	0
letrozole	CP	P11509	CYP2A6	Cytochrome P450 2A6	Known	N/A	A	N/A	1	0	0	0	0	0	0	0
levobupivacaine	CP	P33261	CYP2C19	Cytochrome P450 2C19	Known	SUB	A	I	1	1000	0	0	1	0	0	0
levodopa	CP	P10635	CYP2D6	Cytochrome P450 2D6	Known	SUB	A	A	1	1000	0	0	1	0	0	0
levofloxacin	CP	P05177	CYP1A2	Cytochrome P450 1A2	Known	INH	A	4.1	1	1000	0	0	1	0	0	0
levofloxacin	CP	P08684	CYP3A4	Cytochrome P450 3A4	Known	INH	A	4.1	1	1000	0	0	1	0	0	0
levomepromazine	CP	P05181	CYP2E1	Cytochrome P450 2E1	Known	INH	A	A	1	1100	0	0	1	1	0	0
levomethadyl.acetate	CP	P08684	CYP3A4	Cytochrome P450 3A4	Known	SUB	A	5.6	1	1	0	0	0	0	0	1
levomethadyl.acetate	CP	P20815	CYP3A5	Cytochrome P450 3A5	Known	SUB	A	6	1	1	0	0	0	0	0	1
levomethadyl.acetate	CP	P24462	CYP3A7	Cytochrome P450 3A7	Known	SUB	A	A	1	100	0	0	0	1	0	0
lidocaine	CP	P05177	CYP1A2	Cytochrome P450 1A2	Known	N/A	A	4.5	1	1001	0	0	1	0	0	1
lidocaine	CP	P11509	CYP2A6	Cytochrome P450 2A6	Known	SUB	A	I	1	1000	0	0	1	0	0	0
lidocaine	CP	P20813	CYP2B6	Cytochrome P450 2B6	Known	SUB	A	A	1	100	0	0	0	1	0	0
lidocaine	CP	P33260	CYP2C18	Cytochrome P450 2C18	Known	SUB	A	N/A	1	0	0	0	0	0	0	0
lidocaine	CP	P10632	CYP2C8	Cytochrome P450 2C8	Known	SUB	A	5.9	1	1	0	0	0	0	0	1
lidocaine	CP	P11712	CYP2C9	Cytochrome P450 2C9	Known	SUB	A	I	1	1001	0	0	1	0	0	1
lidocaine	CP	P10635	CYP2D6	Cytochrome P450 2D6	Known	N/A	A	I	1	1001	0	0	1	0	0	1
lidocaine	CP	P08684	CYP3A4	Cytochrome P450 3A4	Known	N/A	A	I	1	1001	0	0	1	0	0	1
lidocaine	CP	P20815	CYP3A5	Cytochrome P450 3A5	Known	SUB	A	6	1	1	0	0	0	0	0	1
lidocaine	CP	P24462	CYP3A7	Cytochrome P450 3A7	Known	SUB	A	N/A	1	0	0	0	0	0	0	0
lindane	CP	P04798	CYP1A1	Cytochrome P450 1A1	Known	IND	A	A	1	10	0	0	0	0	1	0
lomefloxacin	CP	P05177	CYP1A2	Cytochrome P450 1A2	Known	INH	A	4	1	1000	0	0	1	0	0	0
lomustine	CP	P10635	CYP2D6	Cytochrome P450 2D6	Known	N/A	A	I	1	1000	0	0	1	0	0	0
lomustine	CP	P08684	CYP3A4	Cytochrome P450 3A4	Known	INH	A	I	1	1000	0	0	1	0	0	0
loperamide	CP	P20813	CYP2B6	Cytochrome P450 2B6	Known	SUB	A	N/A	1	0	0	0	0	0	0	0
loperamide	CP	P10632	CYP2C8	Cytochrome P450 2C8	Known	SUB	A	N/A	1	0	0	0	0	0	0	0
loperamide	CP	P08684	CYP3A4	Cytochrome P450 3A4	Known	SUB	A	N/A	1	0	0	0	0	0	0	0
lopinavir	CP	P05177	CYP1A2	Cytochrome P450 1A2	Known	INH	A	5.4	1	1	0	0	0	0	0	1
lopinavir	CP	P20813	CYP2B6	Cytochrome P450 2B6	Known	INH	A	N/A	1	0	0	0	0	0	0	0
lopinavir	CP	P33261	CYP2C19	Cytochrome P450 2C19	Known	INH	A	5.5	1	1	0	0	0	0	0	1
lopinavir	CP	P11712	CYP2C9	Cytochrome P450 2C9	Known	INH	A	5	1	1001	0	0	1	0	0	1
lopinavir	CP	P10635	CYP2D6	Cytochrome P450 2D6	Known	INH	A	5	1	1001	0	0	1	0	0	1
lovastatin	CP	P10632	CYP2C8	Cytochrome P450 2C8	Known	INH	A	5.4	1	1000	0	0	1	0	0	0
lovastatin	CP	P11712	CYP2C9	Cytochrome P450 2C9	Known	INH	A	3.5	1	1001	0	0	1	0	0	1
lovastatin	CP	P10635	CYP2D6	Cytochrome P450 2D6	Known	INH	A	3.9	1	1001	0	0	1	0	0	1
lovastatin	CP	P20815	CYP3A5	Cytochrome P450 3A5	Known	SUB	A	A	1	1101	0	0	1	1	0	1
lovastatin	CP	P24462	CYP3A7	Cytochrome P450 3A7	Known	SUB	A	A	1	1100	0	0	1	1	0	0
luliconazole	CP	P10614	ERG11	Lanosterol 14-alpha demethylase [YEAST]	Known	INH	A	A	1	100	0	0	0	1	0	0
lumiracoxib	CP	P05177	CYP1A2	Cytochrome P450 1A2	Known	SUB	A	A	1	1001	0	0	1	0	0	1
lumiracoxib	CP	P33261	CYP2C19	Cytochrome P450 2C19	Known	SUB	A	A	1	1001	0	0	1	0	0	1
lumiracoxib	CP	P11712	CYP2C9	Cytochrome P450 2C9	Known	SUB	A	5.3	1	1011	0	0	1	0	1	1
malathion	CP	P05177	CYP1A2	Cytochrome P450 1A2	Known	SUB	A	N/A	1	0	0	0	0	0	0	0
malathion	CP	P20813	CYP2B6	Cytochrome P450 2B6	Known	SUB	A	N/A	1	0	0	0	0	0	0	0
manidipine	CP	P11712	CYP2C9	Cytochrome P450 2C9	Known	INH	A	N/A	1	0	0	0	0	0	0	0
manidipine	CP	P10635	CYP2D6	Cytochrome P450 2D6	Known	INH	A	N/A	1	0	0	0	0	0	0	0
manidipine	CP	P08684	CYP3A4	Cytochrome P450 3A4	Known	INH	A	N/A	1	0	0	0	0	0	0	0
masoprocol	CP	P05181	CYP2E1	Cytochrome P450 2E1	Known	N/A	A	N/A	1	0	0	0	0	0	0	0
masoprocol	CP	P51589	CYP2J2	Cytochrome P450 2J2	Known	INH	A	N/A	1	0	0	0	0	0	0	0
mecamylamine	CP	P04798	CYP1A1	Cytochrome P450 1A1	Known	IND	A	N/A	1	0	0	0	0	0	0	0
medazepam	CP	P33261	CYP2C19	Cytochrome P450 2C19	Known	SUB	A	4.6	1	1000	0	0	1	0	0	0
medazepam	CP	P05181	CYP2E1	Cytochrome P450 2E1	Known	INH	A	N/A	1	0	0	0	0	0	0	0
medazepam	CP	P08684	CYP3A4	Cytochrome P450 3A4	Known	SUB	A	4.8	1	1001	0	0	1	0	0	1
medifoxamine	CP	P11509	CYP2A6	Cytochrome P450 2A6	Known	SUB	A	I	1	1000	0	0	1	0	0	0
medifoxamine	CP	P08684	CYP3A4	Cytochrome P450 3A4	Known	SUB	A	I	1	1000	0	0	1	0	0	0
medrogestone	CP	P08684	CYP3A4	Cytochrome P450 3A4	Known	SUB	A	N/A	1	0	0	0	0	0	0	0
medroxyprogesterone	CP	P10632	CYP2C8	Cytochrome P450 2C8	Known	INH	A	A	1	1000	0	0	1	0	0	0
medroxyprogesterone	CP	P11712	CYP2C9	Cytochrome P450 2C9	Known	INH	A	4.8	1	1000	0	0	1	0	0	0
medroxyprogesterone	CP	P08684	CYP3A4	Cytochrome P450 3A4	Known	INH	A	4.8	1	1000	0	0	1	0	0	0
medrysone	CP	P05177	CYP1A2	Cytochrome P450 1A2	Known	INH	A	I	1	1001	0	0	1	0	0	1
medrysone	CP	P33261	CYP2C19	Cytochrome P450 2C19	Known	INH	A	I	1	1001	0	0	1	0	0	1
medrysone	CP	P10635	CYP2D6	Cytochrome P450 2D6	Known	INH	A	I	1	1001	0	0	1	0	0	1
medrysone	CP	P05181	CYP2E1	Cytochrome P450 2E1	Known	INH	A	N/A	1	0	0	0	0	0	0	0
mefenamic.acid	CP	P10632	CYP2C8	Cytochrome P450 2C8	Known	N/A	A	N/A	1	0	0	0	0	0	0	0
memantine	CP	P11509	CYP2A6	Cytochrome P450 2A6	Known	INH	A	I	1	1010	0	0	1	0	1	0
memantine	CP	P20813	CYP2B6	Cytochrome P450 2B6	Known	INH	A	N/A	1	0	0	0	0	0	0	0
memantine	CP	P10635	CYP2D6	Cytochrome P450 2D6	Known	INH	6.5	I	1	1010	0	0	1	0	1	0
menadione	CP	P04798	CYP1A1	Cytochrome P450 1A1	Known	SUB	A	A	1	10	0	0	0	0	1	0
menadione	CP	P11509	CYP2A6	Cytochrome P450 2A6	Known	INH	A	A	1	110	0	0	0	1	1	0
menadione	CP	P05181	CYP2E1	Cytochrome P450 2E1	Known	SUB	A	N/A	1	0	0	0	0	0	0	0
mepacrine	CP	P20815	CYP3A5	Cytochrome P450 3A5	Known	SUB	A	A	1	1100	0	0	1	1	0	0
meprylcaine	CP	P10635	CYP2D6	Cytochrome P450 2D6	Known	N/A	6.5	A	1	10	0	0	0	0	1	0
mequitazine	CP	P08684	CYP3A4	Cytochrome P450 3A4	Known	INH	A	5	1	1000	0	0	1	0	0	0
metamizole	CP	P20813	CYP2B6	Cytochrome P450 2B6	Known	IND	A	N/A	1	0	0	0	0	0	0	0
metamizole	CP	P08684	CYP3A4	Cytochrome P450 3A4	Known	IND	A	N/A	1	0	0	0	0	0	0	0
metandienone	CP	P08684	CYP3A4	Cytochrome P450 3A4	Known	SUB	A	5	1	1000	0	0	1	0	0	0
methadone	CP	P05177	CYP1A2	Cytochrome P450 1A2	Known	SUB	A	I	1	1001	0	0	1	0	0	1
methadone	CP	P33260	CYP2C18	Cytochrome P450 2C18	Known	SUB	A	N/A	1	0	0	0	0	0	0	0
methadone	CP	P33261	CYP2C19	Cytochrome P450 2C19	Known	SUB	A	I	1	1001	0	0	1	0	0	1
methadone	CP	P10632	CYP2C8	Cytochrome P450 2C8	Known	SUB	A	5.9	1	1	0	0	0	0	0	1
methadone	CP	P11712	CYP2C9	Cytochrome P450 2C9	Known	SUB	A	I	1	1001	0	0	1	0	0	1
methadone	CP	P10635	CYP2D6	Cytochrome P450 2D6	Known	SUB	A	5.9	1	1011	0	0	1	0	1	1
methadone	CP	P08684	CYP3A4	Cytochrome P450 3A4	Known	SUB	A	5.4	1	1001	0	0	1	0	0	1
methadone	CP	P20815	CYP3A5	Cytochrome P450 3A5	Known	SUB	A	6	1	1	0	0	0	0	0	1
methadone	CP	P24462	CYP3A7	Cytochrome P450 3A7	Known	SUB	A	A	1	100	0	0	0	1	0	0
methamphetamine	CP	P10635	CYP2D6	Cytochrome P450 2D6	Known	SUB	A	5	1	1000	0	0	1	0	0	0
methaqualone	CP	P08684	CYP3A4	Cytochrome P450 3A4	Known	SUB	A	5	1	1000	0	0	1	0	0	0
metharbital	CP	Q16678	CYP1B1	Cytochrome P450 1B1	Known	IND	A	N/A	1	0	0	0	0	0	0	0
methazolamide	CP	P33261	CYP2C19	Cytochrome P450 2C19	Known	INH	A	N/A	1	0	0	0	0	0	0	0
methazolamide	CP	P10635	CYP2D6	Cytochrome P450 2D6	Known	INH	A	N/A	1	0	0	0	0	0	0	0
methazolamide	CP	P05181	CYP2E1	Cytochrome P450 2E1	Known	INH	A	N/A	1	0	0	0	0	0	0	0
methazolamide	CP	P08684	CYP3A4	Cytochrome P450 3A4	Known	INH	A	5.4	1	1	0	0	0	0	0	1
methoxsalen	CP	P04798	CYP1A1	Cytochrome P450 1A1	Known	INH	A	4.4	1	1110	0	0	1	1	1	0
methoxyflurane	CP	P05177	CYP1A2	Cytochrome P450 1A2	Known	SUB	A	5.4	1	1	0	0	0	0	0	1
methoxyflurane	CP	P11509	CYP2A6	Cytochrome P450 2A6	Known	SUB	A	A	1	10	0	0	0	0	1	0
methoxyflurane	CP	P20813	CYP2B6	Cytochrome P450 2B6	Known	SUB	A	N/A	1	0	0	0	0	0	0	0
methoxyflurane	CP	P11712	CYP2C9	Cytochrome P450 2C9	Known	SUB	A	5.4	1	1	0	0	0	0	0	1
methoxyflurane	CP	P10635	CYP2D6	Cytochrome P450 2D6	Known	SUB	A	5.2	1	1	0	0	0	0	0	1
methoxyflurane	CP	P05181	CYP2E1	Cytochrome P450 2E1	Known	SUB	A	N/A	1	0	0	0	0	0	0	0
methoxyflurane	CP	P08684	CYP3A4	Cytochrome P450 3A4	Known	SUB	A	5.5	1	1	0	0	0	0	0	1
methoxyphenamine	CP	P10635	CYP2D6	Cytochrome P450 2D6	Known	SUB	A	4.9	1	1000	0	0	1	0	0	0
methsuximide	CP	P33261	CYP2C19	Cytochrome P450 2C19	Known	INH	A	A	1	1000	0	0	1	0	0	0
methyldopa	CP	P10635	CYP2D6	Cytochrome P450 2D6	Known	SUB	A	A	1	1000	0	0	1	0	0	0
methylphenobarbital	CP	P20813	CYP2B6	Cytochrome P450 2B6	Known	SUB	A	N/A	1	0	0	0	0	0	0	0
methylphenobarbital	CP	P33261	CYP2C19	Cytochrome P450 2C19	Known	N/A	A	4.5	1	1000	0	0	1	0	0	0
methyprylon	CP	P10635	CYP2D6	Cytochrome P450 2D6	Known	SUB	A	I	1	1000	0	0	1	0	0	0
metoclopramide	CP	P15538	CYP11B1	Cytochrome P450 11B1, mitochondrial	Known	INH	A	N/A	1	0	0	0	0	0	0	0
metoclopramide	CP	P19099	CYP11B2	Cytochrome P450 11B2, mitochondrial	Known	IND	A	6	1	1	0	0	0	0	0	1
metronidazole	CP	P10632	CYP2C8	Cytochrome P450 2C8	Known	INH	A	N/A	1	0	0	0	0	0	0	0
metronidazole	CP	P11712	CYP2C9	Cytochrome P450 2C9	Known	N/A	A	I	1	1000	0	0	1	0	0	0
metronidazole	CP	P08684	CYP3A4	Cytochrome P450 3A4	Known	N/A	A	I	1	1000	0	0	1	0	0	0
metyrapone	CP	P22680	CYP7A1	Cholesterol 7-alpha-monooxygenase	Known	INH	A	N/A	1	0	0	0	0	0	0	0
metyrapone	CP	P11509	CYP2A6	Cytochrome P450 2A6	Known	INH	A	N/A	1	0	0	0	0	0	0	0
metyrapone	CP	P05181	CYP2E1	Cytochrome P450 2E1	Known	INH	A	N/A	1	0	0	0	0	0	0	0
mexiletine	CP	P20813	CYP2B6	Cytochrome P450 2B6	Known	SUB	A	N/A	1	0	0	0	0	0	0	0
mexiletine	CP	P05181	CYP2E1	Cytochrome P450 2E1	Known	SUB	A	N/A	1	0	0	0	0	0	0	0
mexiletine	CP	P08684	CYP3A4	Cytochrome P450 3A4	Known	SUB	A	5.2	1	1001	0	0	1	0	0	1
mianserin	CP	P20813	CYP2B6	Cytochrome P450 2B6	Known	SUB	A	N/A	1	0	0	0	0	0	0	0
miconazole	CP	P15538	CYP11B1	Cytochrome P450 11B1, mitochondrial	Known	INH	A	A	1	100	0	0	0	1	0	0
miconazole	CP	P11509	CYP2A6	Cytochrome P450 2A6	Known	INH	A	I	1	1000	0	0	1	0	0	0
miconazole	CP	P20813	CYP2B6	Cytochrome P450 2B6	Known	INH	A	N/A	1	0	0	0	0	0	0	0
miconazole	CP	P05181	CYP2E1	Cytochrome P450 2E1	Known	INH	A	A	1	1100	0	0	1	1	0	0
miconazole	CP	P10614	ERG11	Lanosterol 14-alpha demethylase [YEAST]	Known	INH	A	A	1	1100	0	0	1	1	0	0
midazolam	CP	P20813	CYP2B6	Cytochrome P450 2B6	Known	SUB	A	A	1	100	0	0	0	1	0	0
midazolam	CP	P20815	CYP3A5	Cytochrome P450 3A5	Known	SUB	A	6	1	1	0	0	0	0	0	1
midazolam	CP	P24462	CYP3A7	Cytochrome P450 3A7	Known	N/A	A	N/A	1	0	0	0	0	0	0	0
midazolam	CP	P13584	CYP4B1	Cytochrome P450 4B1	Known	SUB	A	N/A	1	0	0	0	0	0	0	0
midodrine	CP	P10635	CYP2D6	Cytochrome P450 2D6	Known	INH	A	A	1	10	0	0	0	0	1	0
mifepristone	CP	P20815	CYP3A5	Cytochrome P450 3A5	Known	N/A	A	6	1	1	0	0	0	0	0	1
mifepristone	CP	P24462	CYP3A7	Cytochrome P450 3A7	Known	INH	A	N/A	1	0	0	0	0	0	0	0
mirtazapine	CP	P10632	CYP2C8	Cytochrome P450 2C8	Known	SUB	A	N/A	1	0	0	0	0	0	0	0
mirtazapine	CP	P08684	CYP3A4	Cytochrome P450 3A4	Known	N/A	A	5.7	1	1	0	0	0	0	0	1
mitolactol	CP	P04798	CYP1A1	Cytochrome P450 1A1	Known	IND	A	6	1	1	0	0	0	0	0	1
mitolactol	CP	P05177	CYP1A2	Cytochrome P450 1A2	Known	IND	A	5.6	1	1	0	0	0	0	0	1
mitolactol	CP	Q16678	CYP1B1	Cytochrome P450 1B1	Known	IND	A	N/A	1	0	0	0	0	0	0	0
mitomycin	CP	P05177	CYP1A2	Cytochrome P450 1A2	Known	IND	A	N/A	1	0	0	0	0	0	0	0
mitotane	CP	P05108	CYP11A1	Cholesterol side-chain cleavage enzyme, mitochondrial	Known	INH	A	N/A	1	0	0	0	0	0	0	0
mitotane	CP	P15538	CYP11B1	Cytochrome P450 11B1, mitochondrial	Known	INH	A	N/A	1	0	0	0	0	0	0	0
mitoxantrone	CP	Q16678	CYP1B1	Cytochrome P450 1B1	Known	INH	A	N/A	1	0	0	0	0	0	0	0
mitoxantrone	CP	P05181	CYP2E1	Cytochrome P450 2E1	Known	SUB	A	N/A	1	0	0	0	0	0	0	0
mitoxantrone	CP	P08684	CYP3A4	Cytochrome P450 3A4	Known	INH	A	N/A	1	0	0	0	0	0	0	0
mizolastine	CP	P11712	CYP2C9	Cytochrome P450 2C9	Known	INH	A	N/A	1	0	0	0	0	0	0	0
mizolastine	CP	P05181	CYP2E1	Cytochrome P450 2E1	Known	INH	A	N/A	1	0	0	0	0	0	0	0
moclobemide	CP	P05177	CYP1A2	Cytochrome P450 1A2	Known	INH	A	4.7	1	1001	0	0	1	0	0	1
moclobemide	CP	P33261	CYP2C19	Cytochrome P450 2C19	Known	N/A	A	4.8	1	1001	0	0	1	0	0	1
moclobemide	CP	P11712	CYP2C9	Cytochrome P450 2C9	Known	N/A	A	5.4	1	1001	0	0	1	0	0	1
moclobemide	CP	P10635	CYP2D6	Cytochrome P450 2D6	Known	N/A	A	5	1	1001	0	0	1	0	0	1
modafinil	CP	P05177	CYP1A2	Cytochrome P450 1A2	Known	N/A	A	5.3	1	1	0	0	0	0	0	1
modafinil	CP	P20813	CYP2B6	Cytochrome P450 2B6	Known	N/A	A	N/A	1	0	0	0	0	0	0	0
modafinil	CP	P11712	CYP2C9	Cytochrome P450 2C9	Known	N/A	A	3.6	1	1001	0	0	1	0	0	1
modafinil	CP	P08684	CYP3A4	Cytochrome P450 3A4	Known	N/A	A	4	1	1001	0	0	1	0	0	1
modafinil	CP	P20815	CYP3A5	Cytochrome P450 3A5	Known	N/A	A	4	1	1000	0	0	1	0	0	0
mometasone.furoate	CP	P10632	CYP2C8	Cytochrome P450 2C8	Known	INH	A	N/A	1	0	0	0	0	0	0	0
moracizine	CP	P04798	CYP1A1	Cytochrome P450 1A1	Known	INH	A	N/A	1	0	0	0	0	0	0	0
moracizine	CP	P05177	CYP1A2	Cytochrome P450 1A2	Known	INH	A	N/A	1	0	0	0	0	0	0	0
naloxone	CP	P10632	CYP2C8	Cytochrome P450 2C8	Known	SUB	A	N/A	1	0	0	0	0	0	0	0
naloxone	CP	P08684	CYP3A4	Cytochrome P450 3A4	Known	SUB	A	I	1	1000	0	0	1	0	0	0
naproxen	CP	P10632	CYP2C8	Cytochrome P450 2C8	Known	SUB	A	A	1	1100	0	0	1	1	0	0
naproxen	CP	P11712	CYP2C9	Cytochrome P450 2C9	Known	SUB	A	4.9	1	1000	0	0	1	0	0	0
nateglinide	CP	P11712	CYP2C9	Cytochrome P450 2C9	Known	SUB	A	5.1	1	1	0	0	0	0	0	1
nateglinide	CP	P10635	CYP2D6	Cytochrome P450 2D6	Known	SUB	A	5.1	1	1	0	0	0	0	0	1
nateglinide	CP	P08684	CYP3A4	Cytochrome P450 3A4	Known	SUB	A	5.6	1	1	0	0	0	0	0	1
nateglinide	CP	P20815	CYP3A5	Cytochrome P450 3A5	Known	SUB	A	6	1	1	0	0	0	0	0	1
nateglinide	CP	P24462	CYP3A7	Cytochrome P450 3A7	Known	SUB	A	N/A	1	0	0	0	0	0	0	0
nebivolol	CP	P10635	CYP2D6	Cytochrome P450 2D6	Known	SUB	A	N/A	1	0	0	0	0	0	0	0
nefazodone	CP	P10635	CYP2D6	Cytochrome P450 2D6	Known	INH	A	5.1	1	1	0	0	0	0	0	1
nefazodone	CP	P20815	CYP3A5	Cytochrome P450 3A5	Known	INH	A	A	1	101	0	0	0	1	0	1
nefazodone	CP	P24462	CYP3A7	Cytochrome P450 3A7	Known	INH	A	A	1	100	0	0	0	1	0	0
nelfinavir	CP	P05177	CYP1A2	Cytochrome P450 1A2	Known	INH	A	5.3	1	1	0	0	0	0	0	1
nelfinavir	CP	P20813	CYP2B6	Cytochrome P450 2B6	Known	INH	A	N/A	1	0	0	0	0	0	0	0
nelfinavir	CP	P33261	CYP2C19	Cytochrome P450 2C19	Known	N/A	A	5.4	1	1	0	0	0	0	0	1
nelfinavir	CP	P11712	CYP2C9	Cytochrome P450 2C9	Known	N/A	A	5.4	1	1	0	0	0	0	0	1
nelfinavir	CP	P10635	CYP2D6	Cytochrome P450 2D6	Known	INH	A	5.2	1	1	0	0	0	0	0	1
nelfinavir	CP	P24462	CYP3A7	Cytochrome P450 3A7	Known	N/A	A	N/A	1	0	0	0	0	0	0	0
nevirapine	CP	P05177	CYP1A2	Cytochrome P450 1A2	Known	INH	A	5.4	1	1	0	0	0	0	0	1
nevirapine	CP	P20813	CYP2B6	Cytochrome P450 2B6	Known	N/A	A	N/A	1	0	0	0	0	0	0	0
nevirapine	CP	P11712	CYP2C9	Cytochrome P450 2C9	Known	N/A	A	5.4	1	1	0	0	0	0	0	1
nevirapine	CP	P10635	CYP2D6	Cytochrome P450 2D6	Known	N/A	A	5.2	1	1	0	0	0	0	0	1
nevirapine	CP	P08684	CYP3A4	Cytochrome P450 3A4	Known	N/A	A	5.6	1	1	0	0	0	0	0	1
nicotinamide	CP	P05177	CYP1A2	Cytochrome P450 1A2	Known	IND	A	N/A	1	0	0	0	0	0	0	0
nicotinamide	CP	P10635	CYP2D6	Cytochrome P450 2D6	Known	INH	A	N/A	1	0	0	0	0	0	0	0
nicotinamide	CP	P05181	CYP2E1	Cytochrome P450 2E1	Known	INH	A	N/A	1	0	0	0	0	0	0	0
nicotinamide	CP	P08684	CYP3A4	Cytochrome P450 3A4	Known	INH	A	5.4	1	1	0	0	0	0	0	1
nicotine	CP	P04798	CYP1A1	Cytochrome P450 1A1	Known	N/A	A	N/A	1	0	0	0	0	0	0	0
nicotine	CP	P20813	CYP2B6	Cytochrome P450 2B6	Known	SUB	A	4.1	1	1000	0	0	1	0	0	0
nicotine	CP	P33261	CYP2C19	Cytochrome P450 2C19	Known	SUB	A	5	1	1001	0	0	1	0	0	1
nicotine	CP	P10632	CYP2C8	Cytochrome P450 2C8	Known	SUB	A	N/A	1	0	0	0	0	0	0	0
nicotine	CP	P11712	CYP2C9	Cytochrome P450 2C9	Known	SUB	A	4.1	1	1001	0	0	1	0	0	1
nicotine	CP	P10635	CYP2D6	Cytochrome P450 2D6	Known	SUB	A	4.3	1	1001	0	0	1	0	0	1
nicotine	CP	P05181	CYP2E1	Cytochrome P450 2E1	Known	N/A	A	4.1	1	1000	0	0	1	0	0	0
nicotinic.acid	CP	P10635	CYP2D6	Cytochrome P450 2D6	Known	INH	A	N/A	1	0	0	0	0	0	0	0
nicotinyl.alcohol	CP	P11509	CYP2A6	Cytochrome P450 2A6	Known	SUB	A	A	1	10	0	0	0	0	1	0
nifedipine	CP	P04798	CYP1A1	Cytochrome P450 1A1	Known	INH	A	N/A	1	0	0	0	0	0	0	0
nifedipine	CP	P20813	CYP2B6	Cytochrome P450 2B6	Known	IND	A	N/A	1	0	0	0	0	0	0	0
nifedipine	CP	P10632	CYP2C8	Cytochrome P450 2C8	Known	INH	A	N/A	1	0	0	0	0	0	0	0
nifedipine	CP	P05181	CYP2E1	Cytochrome P450 2E1	Known	INH	A	I	1	1000	0	0	1	0	0	0
nifedipine	CP	P20815	CYP3A5	Cytochrome P450 3A5	Known	SUB	A	A	1	1101	0	0	1	1	0	1
nifedipine	CP	P24462	CYP3A7	Cytochrome P450 3A7	Known	SUB	A	A	1	1100	0	0	1	1	0	0
nilutamide	CP	P10632	CYP2C8	Cytochrome P450 2C8	Known	INH	A	N/A	1	0	0	0	0	0	0	0
nilvadipine	CP	P05177	CYP1A2	Cytochrome P450 1A2	Known	INH	A	5.2	1	1001	0	0	1	0	0	1
nilvadipine	CP	P11509	CYP2A6	Cytochrome P450 2A6	Known	INH	A	I	1	1000	0	0	1	0	0	0
nilvadipine	CP	P10632	CYP2C8	Cytochrome P450 2C8	Known	INH	A	N/A	1	0	0	0	0	0	0	0
nilvadipine	CP	P05181	CYP2E1	Cytochrome P450 2E1	Known	SUB	A	I	1	1000	0	0	1	0	0	0
nimodipine	CP	P20815	CYP3A5	Cytochrome P450 3A5	Known	SUB	A	A	1	1100	0	0	1	1	0	0
nisoldipine	CP	P08684	CYP3A4	Cytochrome P450 3A4	Known	INH	A	5.1	1	1001	0	0	1	0	0	1
nisoldipine	CP	P20815	CYP3A5	Cytochrome P450 3A5	Known	SUB	A	A	1	1101	0	0	1	1	0	1
nisoldipine	CP	P24462	CYP3A7	Cytochrome P450 3A7	Known	SUB	A	A	1	1100	0	0	1	1	0	0
nitrazepam	CP	P08684	CYP3A4	Cytochrome P450 3A4	Known	SUB	A	5.3	1	11000	0	1	1	0	0	0
nitrofurantoin	CP	P04798	CYP1A1	Cytochrome P450 1A1	Known	SUB	A	N/A	1	0	0	0	0	0	0	0
nordazepam	CP	P33261	CYP2C19	Cytochrome P450 2C19	Known	SUB	A	5	1	11000	0	1	1	0	0	0
nordazepam	CP	P08684	CYP3A4	Cytochrome P450 3A4	Known	SUB	A	5	1	11000	0	1	1	0	0	0
norepinephrine	CP	P05177	CYP1A2	Cytochrome P450 1A2	Known	INH	A	I	1	1000	0	0	1	0	0	0
norethisterone	CP	P20815	CYP3A5	Cytochrome P450 3A5	Known	SUB	A	A	1	1101	0	0	1	1	0	1
norethisterone	CP	P24462	CYP3A7	Cytochrome P450 3A7	Known	SUB	A	A	1	1100	0	0	1	1	0	0
norfloxacin	CP	P04798	CYP1A1	Cytochrome P450 1A1	Known	INH	A	A	1	1000	0	0	1	0	0	0
norfloxacin	CP	P11509	CYP2A6	Cytochrome P450 2A6	Known	INH	A	I	1	1000	0	0	1	0	0	0
norfloxacin	CP	P20815	CYP3A5	Cytochrome P450 3A5	Known	INH	A	6	1	1	0	0	0	0	0	1
norfloxacin	CP	P24462	CYP3A7	Cytochrome P450 3A7	Known	INH	A	N/A	1	0	0	0	0	0	0	0
nortriptyline	CP	P05181	CYP2E1	Cytochrome P450 2E1	Known	INH	A	A	1	1100	0	0	1	1	0	0
octopamine	CP	P10635	CYP2D6	Cytochrome P450 2D6	Known	SUB	A	I	1	1000	0	0	1	0	0	0
octopamine	CP	P08684	CYP3A4	Cytochrome P450 3A4	Known	N/A	A	I	1	1000	0	0	1	0	0	0
octopamine	CP	P20815	CYP3A5	Cytochrome P450 3A5	Known	SUB	A	N/A	1	0	0	0	0	0	0	0
olanzapine	CP	P33261	CYP2C19	Cytochrome P450 2C19	Known	INH	A	4.8	1	1001	0	0	1	0	0	1
olanzapine	CP	P11712	CYP2C9	Cytochrome P450 2C9	Known	INH	A	4.9	1	1001	0	0	1	0	0	1
olanzapine	CP	P10635	CYP2D6	Cytochrome P450 2D6	Known	INH	A	5	1	1001	0	0	1	0	0	1
olopatadine	CP	P08684	CYP3A4	Cytochrome P450 3A4	Known	SUB	A	N/A	1	0	0	0	0	0	0	0
ondansetron	CP	P11712	CYP2C9	Cytochrome P450 2C9	Known	SUB	A	4.5	1	1001	0	0	1	0	0	1
ondansetron	CP	P05181	CYP2E1	Cytochrome P450 2E1	Known	SUB	A	N/A	1	0	0	0	0	0	0	0
ondansetron	CP	P20815	CYP3A5	Cytochrome P450 3A5	Known	SUB	A	6	1	1	0	0	0	0	0	1
ondansetron	CP	P24462	CYP3A7	Cytochrome P450 3A7	Known	SUB	A	N/A	1	0	0	0	0	0	0	0
orotic.acid	CP	P05181	CYP2E1	Cytochrome P450 2E1	Known	SUB	A	N/A	1	0	0	0	0	0	0	0
orphenadrine	CP	P11509	CYP2A6	Cytochrome P450 2A6	Known	INH	A	I	1	1000	0	0	1	0	0	0
orphenadrine	CP	P20813	CYP2B6	Cytochrome P450 2B6	Known	INH	A	N/A	1	0	0	0	0	0	0	0
ouabain	CP	P04798	CYP1A1	Cytochrome P450 1A1	Known	INH	A	N/A	1	0	0	0	0	0	0	0
oxaprozin	CP	P11712	CYP2C9	Cytochrome P450 2C9	Known	SUB	A	5.5	1	1000	0	0	1	0	0	0
oxatomide	CP	P08684	CYP3A4	Cytochrome P450 3A4	Known	N/A	A	N/A	1	0	0	0	0	0	0	0
oxazepam	CP	P08684	CYP3A4	Cytochrome P450 3A4	Known	SUB	A	5.3	1	11001	0	1	1	0	0	1
oxazepam	CP	Q9HB55	CYP3A43	Cytochrome P450 3A43	Known	SUB	A	N/A	1	0	0	0	0	0	0	0
oxazepam	CP	P20815	CYP3A5	Cytochrome P450 3A5	Known	SUB	A	6	1	1	0	0	0	0	0	1
oxazepam	CP	P24462	CYP3A7	Cytochrome P450 3A7	Known	SUB	A	N/A	1	0	0	0	0	0	0	0
oxcarbazepine	CP	P33261	CYP2C19	Cytochrome P450 2C19	Known	INH	A	N/A	1	0	0	0	0	0	0	0
oxcarbazepine	CP	P08684	CYP3A4	Cytochrome P450 3A4	Known	IND	A	5.6	1	1	0	0	0	0	0	1
oxcarbazepine	CP	P20815	CYP3A5	Cytochrome P450 3A5	Known	IND	A	N/A	1	0	0	0	0	0	0	0
oxiconazole	CP	P10614	ERG11	Lanosterol 14-alpha demethylase [YEAST]	Known	INH	A	A	1	100	0	0	0	1	0	0
oxolamine	CP	Q16678	CYP1B1	Cytochrome P450 1B1	Known	IND	A	N/A	1	0	0	0	0	0	0	0
oxybutynin	CP	P10632	CYP2C8	Cytochrome P450 2C8	Known	INH	A	N/A	1	0	0	0	0	0	0	0
oxybutynin	CP	P20815	CYP3A5	Cytochrome P450 3A5	Known	SUB	A	N/A	1	0	0	0	0	0	0	0
oxycodone	CP	P10635	CYP2D6	Cytochrome P450 2D6	Known	SUB	A	5.3	1	1001	0	0	1	0	0	1
oxycodone	CP	P20815	CYP3A5	Cytochrome P450 3A5	Known	SUB	A	A	1	101	0	0	0	1	0	1
oxycodone	CP	P24462	CYP3A7	Cytochrome P450 3A7	Known	SUB	A	A	1	100	0	0	0	1	0	0
paracetamol	CP	P11509	CYP2A6	Cytochrome P450 2A6	Known	SUB	A	I	1	1010	0	0	1	0	1	0
paracetamol	CP	P10632	CYP2C8	Cytochrome P450 2C8	Known	SUB	A	N/A	1	0	0	0	0	0	0	0
paracetamol	CP	P11712	CYP2C9	Cytochrome P450 2C9	Known	SUB	A	I	1	1000	0	0	1	0	0	0
paracetamol	CP	P10635	CYP2D6	Cytochrome P450 2D6	Known	SUB	A	I	1	1000	0	0	1	0	0	0
paracetamol	CP	P05181	CYP2E1	Cytochrome P450 2E1	Known	SUB	A	2	1	1000	0	0	1	0	0	0
paracetamol	CP	P08684	CYP3A4	Cytochrome P450 3A4	Known	SUB	A	I	1	1001	0	0	1	0	0	1
paraoxon	CP	P05177	CYP1A2	Cytochrome P450 1A2	Known	SUB	A	5.4	1	1000	0	0	1	0	0	0
paraoxon	CP	P10632	CYP2C8	Cytochrome P450 2C8	Known	SUB	A	N/A	1	0	0	0	0	0	0	0
paraoxon	CP	P05181	CYP2E1	Cytochrome P450 2E1	Known	SUB	A	N/A	1	0	0	0	0	0	0	0
paraoxon	CP	P08684	CYP3A4	Cytochrome P450 3A4	Known	SUB	A	I	1	1001	0	0	1	0	0	1
paraoxon	CP	P20815	CYP3A5	Cytochrome P450 3A5	Known	SUB	A	N/A	1	0	0	0	0	0	0	0
parecoxib	CP	P11712	CYP2C9	Cytochrome P450 2C9	Known	INH	A	5.6	1	1000	0	0	1	0	0	0
parecoxib	CP	P10635	CYP2D6	Cytochrome P450 2D6	Known	INH	A	I	1	1000	0	0	1	0	0	0
parecoxib	CP	P08684	CYP3A4	Cytochrome P450 3A4	Known	SUB	A	4.8	1	1000	0	0	1	0	0	0
pargyline	CP	P05181	CYP2E1	Cytochrome P450 2E1	Known	INH	A	N/A	1	0	0	0	0	0	0	0
paroxetine	CP	P20813	CYP2B6	Cytochrome P450 2B6	Known	INH	A	N/A	1	0	0	0	0	0	0	0
pefloxacin	CP	P05177	CYP1A2	Cytochrome P450 1A2	Known	INH	A	3.8	1	1000	0	0	1	0	0	0
pentamidine	CP	P10632	CYP2C8	Cytochrome P450 2C8	Known	SUB	A	N/A	1	0	0	0	0	0	0	0
pentobarbital	CP	P33261	CYP2C19	Cytochrome P450 2C19	Known	SUB	A	I	1	1000	0	0	1	0	0	0
perazine	CP	P04798	CYP1A1	Cytochrome P450 1A1	Known	SUB	A	N/A	1	0	0	0	0	0	0	0
perazine	CP	P11509	CYP2A6	Cytochrome P450 2A6	Known	SUB	A	I	1	1000	0	0	1	0	0	0
perazine	CP	P11712	CYP2C9	Cytochrome P450 2C9	Known	N/A	A	4.7	1	1001	0	0	1	0	0	1
perazine	CP	P05181	CYP2E1	Cytochrome P450 2E1	Known	SUB	A	I	1	1000	0	0	1	0	0	0
perazine	CP	P08684	CYP3A4	Cytochrome P450 3A4	Known	SUB	A	5	1	1001	0	0	1	0	0	1
perhexiline	CP	P20813	CYP2B6	Cytochrome P450 2B6	Known	SUB	A	N/A	1	0	0	0	0	0	0	0
perhexiline	CP	P08684	CYP3A4	Cytochrome P450 3A4	Known	SUB	A	N/A	1	0	0	0	0	0	0	0
permethrin	CP	P20813	CYP2B6	Cytochrome P450 2B6	Known	N/A	A	N/A	1	0	0	0	0	0	0	0
permethrin	CP	P08684	CYP3A4	Cytochrome P450 3A4	Known	SUB	A	N/A	1	0	0	0	0	0	0	0
perphenazine	CP	P20813	CYP2B6	Cytochrome P450 2B6	Known	SUB	A	N/A	1	0	0	0	0	0	0	0
perphenazine	CP	P33260	CYP2C18	Cytochrome P450 2C18	Known	SUB	A	N/A	1	0	0	0	0	0	0	0
perphenazine	CP	P10632	CYP2C8	Cytochrome P450 2C8	Known	SUB	A	A	1	1001	0	0	1	0	0	1
pethidine	CP	P05177	CYP1A2	Cytochrome P450 1A2	Known	IND	A	5.4	1	1	0	0	0	0	0	1
pethidine	CP	P20813	CYP2B6	Cytochrome P450 2B6	Known	SUB	A	A	1	100	0	0	0	1	0	0
pethidine	CP	P33261	CYP2C19	Cytochrome P450 2C19	Known	SUB	A	5.4	1	1	0	0	0	0	0	1
pethidine	CP	P08684	CYP3A4	Cytochrome P450 3A4	Known	SUB	A	5.5	1	1	0	0	0	0	0	1
phenacetin	CP	Q16696	CYP2A13	Cytochrome P450 2A13	Known	SUB	A	N/A	1	0	0	0	0	0	0	0
phenacetin	CP	P11509	CYP2A6	Cytochrome P450 2A6	Known	SUB	A	A	1	10	0	0	0	0	1	0
phenacetin	CP	P33261	CYP2C19	Cytochrome P450 2C19	Known	SUB	A	4.7	1	1001	0	0	1	0	0	1
phenacetin	CP	P11712	CYP2C9	Cytochrome P450 2C9	Known	SUB	A	I	1	1001	0	0	1	0	0	1
phenacetin	CP	P10635	CYP2D6	Cytochrome P450 2D6	Known	SUB	A	I	1	1001	0	0	1	0	0	1
phenacetin	CP	P05181	CYP2E1	Cytochrome P450 2E1	Known	SUB	A	N/A	1	0	0	0	0	0	0	0
phenacetin	CP	P08684	CYP3A4	Cytochrome P450 3A4	Known	SUB	A	6.6	1	1001	0	0	1	0	0	1
phenazone	CP	P05177	CYP1A2	Cytochrome P450 1A2	Known	SUB	A	5.1	1	1001	0	0	1	0	0	1
phenazone	CP	P11509	CYP2A6	Cytochrome P450 2A6	Known	SUB	A	5.2	1	1110	0	0	1	1	1	0
phenazone	CP	P20813	CYP2B6	Cytochrome P450 2B6	Known	N/A	A	N/A	1	0	0	0	0	0	0	0
phenazone	CP	P33260	CYP2C18	Cytochrome P450 2C18	Known	SUB	A	A	1	100	0	0	0	1	0	0
phenazone	CP	P33261	CYP2C19	Cytochrome P450 2C19	Known	N/A	A	4.9	1	1001	0	0	1	0	0	1
phenazone	CP	P10632	CYP2C8	Cytochrome P450 2C8	Known	SUB	A	5.9	1	1	0	0	0	0	0	1
phenazone	CP	P11712	CYP2C9	Cytochrome P450 2C9	Known	SUB	A	4.8	1	1001	0	0	1	0	0	1
phenazone	CP	P10635	CYP2D6	Cytochrome P450 2D6	Known	SUB	A	4.5	1	1001	0	0	1	0	0	1
phenazone	CP	P05181	CYP2E1	Cytochrome P450 2E1	Known	SUB	A	N/A	1	0	0	0	0	0	0	0
phenazone	CP	P08684	CYP3A4	Cytochrome P450 3A4	Known	SUB	A	I	1	1001	0	0	1	0	0	1
phenelzine	CP	Q9HB55	CYP3A43	Cytochrome P450 3A43	Known	INH	A	N/A	1	0	0	0	0	0	0	0
phenelzine	CP	P20815	CYP3A5	Cytochrome P450 3A5	Known	INH	A	6	1	1	0	0	0	0	0	1
phenelzine	CP	P24462	CYP3A7	Cytochrome P450 3A7	Known	INH	A	N/A	1	0	0	0	0	0	0	0
phenobarbital	CP	P05177	CYP1A2	Cytochrome P450 1A2	Known	IND	A	5.3	1	1	0	0	0	0	0	1
phenobarbital	CP	P11509	CYP2A6	Cytochrome P450 2A6	Known	N/A	A	N/A	1	0	0	0	0	0	0	0
phenobarbital	CP	P20813	CYP2B6	Cytochrome P450 2B6	Known	IND	A	N/A	1	0	0	0	0	0	0	0
phenobarbital	CP	P33261	CYP2C19	Cytochrome P450 2C19	Known	N/A	A	5.4	1	1	0	0	0	0	0	1
phenobarbital	CP	P10632	CYP2C8	Cytochrome P450 2C8	Known	N/A	A	N/A	1	0	0	0	0	0	0	0
phenobarbital	CP	P11712	CYP2C9	Cytochrome P450 2C9	Known	N/A	A	5.4	1	1	0	0	0	0	0	1
phenobarbital	CP	P05181	CYP2E1	Cytochrome P450 2E1	Known	N/A	A	N/A	1	0	0	0	0	0	0	0
phenobarbital	CP	P08684	CYP3A4	Cytochrome P450 3A4	Known	IND	A	A	1	1001	0	0	1	0	0	1
phenobarbital	CP	P20815	CYP3A5	Cytochrome P450 3A5	Known	IND	A	A	1	1100	0	0	1	1	0	0
phenobarbital	CP	Q02928	CYP4A11	Cytochrome P450 4A11	Known	IND	A	N/A	1	0	0	0	0	0	0	0
phenol	CP	P05181	CYP2E1	Cytochrome P450 2E1	Known	SUB	A	N/A	1	0	0	0	0	0	0	0
phenol	CP	P24903	CYP2F1	Cytochrome P450 2F1	Known	SUB	A	N/A	1	0	0	0	0	0	0	0
phenoxybenzamine	CP	P08684	CYP3A4	Cytochrome P450 3A4	Known	SUB	A	N/A	1	0	0	0	0	0	0	0
phensuximide	CP	P33261	CYP2C19	Cytochrome P450 2C19	Known	INH	A	A	1	1000	0	0	1	0	0	0
phentermine	CP	P05177	CYP1A2	Cytochrome P450 1A2	Known	INH	A	N/A	1	0	0	0	0	0	0	0
phentermine	CP	P11712	CYP2C9	Cytochrome P450 2C9	Known	N/A	A	N/A	1	0	0	0	0	0	0	0
phentermine	CP	P10635	CYP2D6	Cytochrome P450 2D6	Known	INH	A	A	1	1001	0	0	1	0	0	1
phenylbutazone	CP	P04798	CYP1A1	Cytochrome P450 1A1	Known	IND	A	N/A	1	0	0	0	0	0	0	0
phenylbutazone	CP	P05177	CYP1A2	Cytochrome P450 1A2	Known	IND	A	4.6	1	1101	0	0	1	1	0	1
phenylbutazone	CP	P33261	CYP2C19	Cytochrome P450 2C19	Known	N/A	A	5	1	1100	0	0	1	1	0	0
phenylbutazone	CP	P08684	CYP3A4	Cytochrome P450 3A4	Known	N/A	A	5.7	1	1001	0	0	1	0	0	1
phenylephrine	CP	P05177	CYP1A2	Cytochrome P450 1A2	Known	IND	A	4.8	1	1000	0	0	1	0	0	0
phenylpropanolamine	CP	P05177	CYP1A2	Cytochrome P450 1A2	Known	INH	A	N/A	1	0	0	0	0	0	0	0
phenytoin	CP	P15538	CYP11B1	Cytochrome P450 11B1, mitochondrial	Known	INH	A	N/A	1	0	0	0	0	0	0	0
phenytoin	CP	P20813	CYP2B6	Cytochrome P450 2B6	Known	IND	A	N/A	1	0	0	0	0	0	0	0
phenytoin	CP	P33260	CYP2C18	Cytochrome P450 2C18	Known	SUB	A	N/A	1	0	0	0	0	0	0	0
phenytoin	CP	P33261	CYP2C19	Cytochrome P450 2C19	Known	N/A	A	5.4	1	1	0	0	0	0	0	1
phenytoin	CP	P10632	CYP2C8	Cytochrome P450 2C8	Known	N/A	A	5.9	1	1	0	0	0	0	0	1
phenytoin	CP	P08684	CYP3A4	Cytochrome P450 3A4	Known	N/A	A	5.6	1	1	0	0	0	0	0	1
phenytoin	CP	P20815	CYP3A5	Cytochrome P450 3A5	Known	IND	A	6	1	1	0	0	0	0	0	1
phenytoin	CP	P24462	CYP3A7	Cytochrome P450 3A7	Known	IND	A	N/A	1	0	0	0	0	0	0	0
physostigmine	CP	P08684	CYP3A4	Cytochrome P450 3A4	Known	INH	A	N/A	1	0	0	0	0	0	0	0
physostigmine	CP	P20815	CYP3A5	Cytochrome P450 3A5	Known	INH	A	N/A	1	0	0	0	0	0	0	0
pilocarpine	CP	P05181	CYP2E1	Cytochrome P450 2E1	Known	SUB	A	N/A	1	0	0	0	0	0	0	0
pimozide	CP	P05181	CYP2E1	Cytochrome P450 2E1	Known	INH	A	N/A	1	0	0	0	0	0	0	0
pimozide	CP	P20815	CYP3A5	Cytochrome P450 3A5	Known	SUB	A	A	1	101	0	0	0	1	0	1
pimozide	CP	P24462	CYP3A7	Cytochrome P450 3A7	Known	SUB	A	A	1	100	0	0	0	1	0	0
pioglitazone	CP	P33261	CYP2C19	Cytochrome P450 2C19	Known	INH	A	A	1	1000	0	0	1	0	0	0
pioglitazone	CP	P10632	CYP2C8	Cytochrome P450 2C8	Known	N/A	A	A	1	1000	0	0	1	0	0	0
pioglitazone	CP	P11712	CYP2C9	Cytochrome P450 2C9	Known	N/A	A	A	1	1000	0	0	1	0	0	0
pioglitazone	CP	P10635	CYP2D6	Cytochrome P450 2D6	Known	INH	A	A	1	1001	0	0	1	0	0	1
pioglitazone	CP	P08684	CYP3A4	Cytochrome P450 3A4	Known	N/A	A	I	1	1001	0	0	1	0	0	1
pipamperone	CP	P04798	CYP1A1	Cytochrome P450 1A1	Known	IND	A	N/A	1	0	0	0	0	0	0	0
pipamperone	CP	P05177	CYP1A2	Cytochrome P450 1A2	Known	IND	A	N/A	1	0	0	0	0	0	0	0
posaconazole	CP	P10614	ERG11	Lanosterol 14-alpha demethylase [YEAST]	Known	INH	A	A	1	1100	0	0	1	1	0	0
pravastatin	CP	P10632	CYP2C8	Cytochrome P450 2C8	Known	INH	A	N/A	1	0	0	0	0	0	0	0
pravastatin	CP	P11712	CYP2C9	Cytochrome P450 2C9	Known	N/A	A	N/A	1	0	0	0	0	0	0	0
pravastatin	CP	P10635	CYP2D6	Cytochrome P450 2D6	Known	INH	A	5.1	1	1	0	0	0	0	0	1
pravastatin	CP	P08684	CYP3A4	Cytochrome P450 3A4	Known	N/A	A	5.6	1	1	0	0	0	0	0	1
pravastatin	CP	P20815	CYP3A5	Cytochrome P450 3A5	Known	SUB	A	N/A	1	0	0	0	0	0	0	0
prazepam	CP	P08684	CYP3A4	Cytochrome P450 3A4	Known	SUB	A	A	1	1000	0	0	1	0	0	0
praziquantel	CP	P10635	CYP2D6	Cytochrome P450 2D6	Known	INH	A	5.1	1	1	0	0	0	0	0	1
praziquantel	CP	P08684	CYP3A4	Cytochrome P450 3A4	Known	SUB	A	5.6	1	1	0	0	0	0	0	1
praziquantel	CP	Q9HB55	CYP3A43	Cytochrome P450 3A43	Known	SUB	A	N/A	1	0	0	0	0	0	0	0
praziquantel	CP	P20815	CYP3A5	Cytochrome P450 3A5	Known	SUB	A	6	1	1	0	0	0	0	0	1
praziquantel	CP	P24462	CYP3A7	Cytochrome P450 3A7	Known	SUB	A	N/A	1	0	0	0	0	0	0	0
prazosin	CP	P04798	CYP1A1	Cytochrome P450 1A1	Known	SUB	A	N/A	1	0	0	0	0	0	0	0
prednisolone	CP	P11509	CYP2A6	Cytochrome P450 2A6	Known	INH	A	I	1	1000	0	0	1	0	0	0
prednisolone	CP	P33261	CYP2C19	Cytochrome P450 2C19	Known	IND	A	3.3	1	1000	0	0	1	0	0	0
prednisolone	CP	P08684	CYP3A4	Cytochrome P450 3A4	Known	IND	A	4.9	1	1000	0	0	1	0	0	0
primaquine	CP	P04798	CYP1A1	Cytochrome P450 1A1	Known	IND	A	6	1	1	0	0	0	0	0	1
primaquine	CP	Q16678	CYP1B1	Cytochrome P450 1B1	Known	IND	A	N/A	1	0	0	0	0	0	0	0
primidone	CP	P20813	CYP2B6	Cytochrome P450 2B6	Known	IND	A	N/A	1	0	0	0	0	0	0	0
primidone	CP	P33261	CYP2C19	Cytochrome P450 2C19	Known	N/A	A	5.6	1	1	0	0	0	0	0	1
primidone	CP	P10632	CYP2C8	Cytochrome P450 2C8	Known	IND	A	N/A	1	0	0	0	0	0	0	0
primidone	CP	P11712	CYP2C9	Cytochrome P450 2C9	Known	IND	A	5.6	1	1	0	0	0	0	0	1
primidone	CP	P08684	CYP3A4	Cytochrome P450 3A4	Known	IND	A	5.6	1	1	0	0	0	0	0	1
probenecid	CP	P33261	CYP2C19	Cytochrome P450 2C19	Known	INH	A	N/A	1	0	0	0	0	0	0	0
probenecid	CP	P10632	CYP2C8	Cytochrome P450 2C8	Known	IND	A	N/A	1	0	0	0	0	0	0	0
probenecid	CP	P11712	CYP2C9	Cytochrome P450 2C9	Known	INH	A	N/A	1	0	0	0	0	0	0	0
probenecid	CP	P08684	CYP3A4	Cytochrome P450 3A4	Known	IND	A	5.5	1	1	0	0	0	0	0	1
procainamide	CP	P10635	CYP2D6	Cytochrome P450 2D6	Known	SUB	A	5.5	1	1000	0	0	1	0	0	0
procarbazine	CP	P04798	CYP1A1	Cytochrome P450 1A1	Known	SUB	A	6	1	1	0	0	0	0	0	1
procarbazine	CP	Q16678	CYP1B1	Cytochrome P450 1B1	Known	SUB	A	N/A	1	0	0	0	0	0	0	0
progesterone	CP	P04798	CYP1A1	Cytochrome P450 1A1	Known	SUB	A	A	1	1101	0	0	1	1	0	1
progesterone	CP	P05177	CYP1A2	Cytochrome P450 1A2	Known	SUB	A	I	1	1001	0	0	1	0	0	1
progesterone	CP	Q16678	CYP1B1	Cytochrome P450 1B1	Known	SUB	A	N/A	1	0	0	0	0	0	0	0
progesterone	CP	P11509	CYP2A6	Cytochrome P450 2A6	Known	SUB	A	I	1	1000	0	0	1	0	0	0
progesterone	CP	P33261	CYP2C19	Cytochrome P450 2C19	Known	INH	A	5.7	1	1001	0	0	1	0	0	1
progesterone	CP	P10632	CYP2C8	Cytochrome P450 2C8	Known	SUB	A	A	1	100	0	0	0	1	0	0
progesterone	CP	P10635	CYP2D6	Cytochrome P450 2D6	Known	SUB	A	I	1	1001	0	0	1	0	0	1
progesterone	CP	P08684	CYP3A4	Cytochrome P450 3A4	Known	N/A	A	A	1	1001	0	0	1	0	0	1
progesterone	CP	P20815	CYP3A5	Cytochrome P450 3A5	Known	SUB	A	A	1	101	0	0	0	1	0	1
progesterone	CP	P24462	CYP3A7	Cytochrome P450 3A7	Known	SUB	A	A	1	1100	0	0	1	1	0	0
progesterone	CP	P13584	CYP4B1	Cytochrome P450 4B1	Known	SUB	A	A	1	100	0	0	0	1	0	0
proguanil	CP	P33261	CYP2C19	Cytochrome P450 2C19	Known	SUB	A	5.5	1	1	0	0	0	0	0	1
proguanil	CP	P11712	CYP2C9	Cytochrome P450 2C9	Known	SUB	A	5.5	1	1	0	0	0	0	0	1
proguanil	CP	P05181	CYP2E1	Cytochrome P450 2E1	Known	SUB	A	N/A	1	0	0	0	0	0	0	0
proguanil	CP	P08684	CYP3A4	Cytochrome P450 3A4	Known	SUB	A	5.5	1	1	0	0	0	0	0	1
promethazine	CP	P20813	CYP2B6	Cytochrome P450 2B6	Known	SUB	A	A	1	100	0	0	0	1	0	0
promethazine	CP	P11712	CYP2C9	Cytochrome P450 2C9	Known	INH	A	I	1	1001	0	0	1	0	0	1
propafenone	CP	P10632	CYP2C8	Cytochrome P450 2C8	Known	INH	A	N/A	1	0	0	0	0	0	0	0
propafenone	CP	P11712	CYP2C9	Cytochrome P450 2C9	Known	INH	A	N/A	1	0	0	0	0	0	0	0
propanol	CP	P11712	CYP2C9	Cytochrome P450 2C9	Known	INH	A	N/A	1	0	0	0	0	0	0	0
propofol	CP	P04798	CYP1A1	Cytochrome P450 1A1	Known	INH	A	N/A	1	0	0	0	0	0	0	0
propofol	CP	P11509	CYP2A6	Cytochrome P450 2A6	Known	SUB	A	N/A	1	0	0	0	0	0	0	0
propofol	CP	P20813	CYP2B6	Cytochrome P450 2B6	Known	SUB	A	N/A	1	0	0	0	0	0	0	0
propofol	CP	P33260	CYP2C18	Cytochrome P450 2C18	Known	SUB	A	N/A	1	0	0	0	0	0	0	0
propofol	CP	P33261	CYP2C19	Cytochrome P450 2C19	Known	SUB	A	5.6	1	1	0	0	0	0	0	1
propofol	CP	P10632	CYP2C8	Cytochrome P450 2C8	Known	SUB	A	5.9	1	1	0	0	0	0	0	1
propofol	CP	P11712	CYP2C9	Cytochrome P450 2C9	Known	N/A	A	5.4	1	1	0	0	0	0	0	1
propofol	CP	P10635	CYP2D6	Cytochrome P450 2D6	Known	N/A	A	5.2	1	1	0	0	0	0	0	1
propofol	CP	P05181	CYP2E1	Cytochrome P450 2E1	Known	N/A	A	N/A	1	0	0	0	0	0	0	0
propofol	CP	P08684	CYP3A4	Cytochrome P450 3A4	Known	N/A	A	5.5	1	1	0	0	0	0	0	1
propranolol	CP	P04798	CYP1A1	Cytochrome P450 1A1	Known	INH	A	N/A	1	0	0	0	0	0	0	0
propranolol	CP	P20815	CYP3A5	Cytochrome P450 3A5	Known	SUB	A	6	1	1	0	0	0	0	0	1
propranolol	CP	P24462	CYP3A7	Cytochrome P450 3A7	Known	SUB	A	N/A	1	0	0	0	0	0	0	0
propylthiouracil	CP	P04798	CYP1A1	Cytochrome P450 1A1	Known	IND	A	N/A	1	0	0	0	0	0	0	0
pyrazinamide	CP	P05177	CYP1A2	Cytochrome P450 1A2	Known	SUB	A	N/A	1	0	0	0	0	0	0	0
pyrazinamide	CP	P08684	CYP3A4	Cytochrome P450 3A4	Known	SUB	A	N/A	1	0	0	0	0	0	0	0
pyridostigmine	CP	P08684	CYP3A4	Cytochrome P450 3A4	Known	IND	A	N/A	1	0	0	0	0	0	0	0
pyrimethamine	CP	P10632	CYP2C8	Cytochrome P450 2C8	Known	INH	A	N/A	1	0	0	0	0	0	0	0
quazepam	CP	P33261	CYP2C19	Cytochrome P450 2C19	Known	SUB	A	A	1	1000	0	0	1	0	0	0
quazepam	CP	P11712	CYP2C9	Cytochrome P450 2C9	Known	SUB	A	A	1	1000	0	0	1	0	0	0
quazepam	CP	P08684	CYP3A4	Cytochrome P450 3A4	Known	SUB	A	A	1	1001	0	0	1	0	0	1
quercetin	CP	P05181	CYP2E1	Cytochrome P450 2E1	Known	SUB	A	A	1	1100	0	0	1	1	0	0
quetiapine	CP	P33261	CYP2C19	Cytochrome P450 2C19	Known	SUB	A	5.1	1	1	0	0	0	0	0	1
quetiapine	CP	P10635	CYP2D6	Cytochrome P450 2D6	Known	N/A	A	5.1	1	1	0	0	0	0	0	1
quetiapine	CP	P08684	CYP3A4	Cytochrome P450 3A4	Known	SUB	A	5.6	1	1	0	0	0	0	0	1
quetiapine	CP	P20815	CYP3A5	Cytochrome P450 3A5	Known	SUB	A	6	1	1	0	0	0	0	0	1
quetiapine	CP	P24462	CYP3A7	Cytochrome P450 3A7	Known	SUB	A	N/A	1	0	0	0	0	0	0	0
quinidine	CP	P04798	CYP1A1	Cytochrome P450 1A1	Known	N/A	A	N/A	1	0	0	0	0	0	0	0
quinidine	CP	P20813	CYP2B6	Cytochrome P450 2B6	Known	INH	A	N/A	1	0	0	0	0	0	0	0
quinidine	CP	P33261	CYP2C19	Cytochrome P450 2C19	Known	N/A	A	6	1	1001	0	0	1	0	0	1
quinidine	CP	P10632	CYP2C8	Cytochrome P450 2C8	Known	N/A	A	N/A	1	0	0	0	0	0	0	0
quinidine	CP	P05181	CYP2E1	Cytochrome P450 2E1	Known	SUB	A	N/A	1	0	0	0	0	0	0	0
quinidine	CP	P20815	CYP3A5	Cytochrome P450 3A5	Known	SUB	A	6	1	1	0	0	0	0	0	1
quinidine	CP	P24462	CYP3A7	Cytochrome P450 3A7	Known	SUB	A	N/A	1	0	0	0	0	0	0	0
racecadotril	CP	P10635	CYP2D6	Cytochrome P450 2D6	Known	N/A	6.5	A	1	11	0	0	0	0	1	1
raloxifene	CP	P10632	CYP2C8	Cytochrome P450 2C8	Known	INH	A	N/A	1	0	0	0	0	0	0	0
ranitidine	CP	P05177	CYP1A2	Cytochrome P450 1A2	Known	N/A	A	I	1	1001	0	0	1	0	0	1
ranitidine	CP	P33261	CYP2C19	Cytochrome P450 2C19	Known	SUB	A	I	1	1001	0	0	1	0	0	1
ranitidine	CP	P10635	CYP2D6	Cytochrome P450 2D6	Known	N/A	A	I	1	1001	0	0	1	0	0	1
ranitidine	CP	P20815	CYP3A5	Cytochrome P450 3A5	Known	INH	A	N/A	1	0	0	0	0	0	0	0
rasagiline	CP	P05177	CYP1A2	Cytochrome P450 1A2	Known	SUB	A	I	1	1000	0	0	1	0	0	0
repaglinide	CP	P10632	CYP2C8	Cytochrome P450 2C8	Known	SUB	A	N/A	1	0	0	0	0	0	0	0
retinol	CP	P04798	CYP1A1	Cytochrome P450 1A1	Known	N/A	A	6	1	1	0	0	0	0	0	1
retinol	CP	P05177	CYP1A2	Cytochrome P450 1A2	Known	SUB	A	5.5	1	1	0	0	0	0	0	1
retinol	CP	Q16678	CYP1B1	Cytochrome P450 1B1	Known	SUB	A	N/A	1	0	0	0	0	0	0	0
retinol	CP	P20813	CYP2B6	Cytochrome P450 2B6	Known	INH	A	N/A	1	0	0	0	0	0	0	0
retinol	CP	P33261	CYP2C19	Cytochrome P450 2C19	Known	INH	A	5.5	1	1	0	0	0	0	0	1
retinol	CP	P10632	CYP2C8	Cytochrome P450 2C8	Known	N/A	A	N/A	1	0	0	0	0	0	0	0
retinol	CP	P11712	CYP2C9	Cytochrome P450 2C9	Known	INH	A	5.5	1	1	0	0	0	0	0	1
retinol	CP	P08684	CYP3A4	Cytochrome P450 3A4	Known	SUB	A	5.5	1	1	0	0	0	0	0	1
riboflavin	CP	P04798	CYP1A1	Cytochrome P450 1A1	Known	SUB	A	N/A	1	0	0	0	0	0	0	0
rifaximin	CP	P08684	CYP3A4	Cytochrome P450 3A4	Known	IND	A	5.4	1	1000	0	0	1	0	0	0
riluzole	CP	P04798	CYP1A1	Cytochrome P450 1A1	Known	SUB	A	N/A	1	0	0	0	0	0	0	0
risperidone	CP	P08684	CYP3A4	Cytochrome P450 3A4	Known	N/A	A	5.5	1	1	0	0	0	0	0	1
risperidone	CP	P20815	CYP3A5	Cytochrome P450 3A5	Known	SUB	A	6	1	1	0	0	0	0	0	1
risperidone	CP	P24462	CYP3A7	Cytochrome P450 3A7	Known	SUB	A	N/A	1	0	0	0	0	0	0	0
ritonavir	CP	P22680	CYP7A1	Cholesterol 7-alpha-monooxygenase	Known	INH	A	N/A	1	0	0	0	0	0	0	0
ritonavir	CP	P10632	CYP2C8	Cytochrome P450 2C8	Known	N/A	A	N/A	1	0	0	0	0	0	0	0
ritonavir	CP	P05181	CYP2E1	Cytochrome P450 2E1	Known	INH	A	N/A	1	0	0	0	0	0	0	0
ritonavir	CP	P24462	CYP3A7	Cytochrome P450 3A7	Known	N/A	A	N/A	1	0	0	0	0	0	0	0
rivastigmine	CP	P10635	CYP2D6	Cytochrome P450 2D6	Known	INH	A	N/A	1	0	0	0	0	0	0	0
rivastigmine	CP	P08684	CYP3A4	Cytochrome P450 3A4	Known	INH	A	N/A	1	0	0	0	0	0	0	0
rofecoxib	CP	P10632	CYP2C8	Cytochrome P450 2C8	Known	SUB	A	5	1	1000	0	0	1	0	0	0
rofecoxib	CP	P08684	CYP3A4	Cytochrome P450 3A4	Known	IND	A	I	1	1001	0	0	1	0	0	1
ropinirole	CP	P05177	CYP1A2	Cytochrome P450 1A2	Known	N/A	A	N/A	1	0	0	0	0	0	0	0
ropinirole	CP	P08684	CYP3A4	Cytochrome P450 3A4	Known	SUB	A	N/A	1	0	0	0	0	0	0	0
ropivacaine	CP	P05177	CYP1A2	Cytochrome P450 1A2	Known	SUB	A	5.3	1	1000	0	0	1	0	0	0
ropivacaine	CP	P20813	CYP2B6	Cytochrome P450 2B6	Known	SUB	A	A	1	100	0	0	0	1	0	0
ropivacaine	CP	P08684	CYP3A4	Cytochrome P450 3A4	Known	SUB	A	5	1	1001	0	0	1	0	0	1
rosiglitazone	CP	P05177	CYP1A2	Cytochrome P450 1A2	Known	INH	A	I	1	1001	0	0	1	0	0	1
rosiglitazone	CP	P11509	CYP2A6	Cytochrome P450 2A6	Known	INH	A	I	1	1000	0	0	1	0	0	0
rosiglitazone	CP	P33261	CYP2C19	Cytochrome P450 2C19	Known	INH	A	A	1	1001	0	0	1	0	0	1
rosiglitazone	CP	P10632	CYP2C8	Cytochrome P450 2C8	Known	N/A	A	A	1	1000	0	0	1	0	0	0
rosiglitazone	CP	P11712	CYP2C9	Cytochrome P450 2C9	Known	N/A	A	A	1	1001	0	0	1	0	0	1
rosiglitazone	CP	P10635	CYP2D6	Cytochrome P450 2D6	Known	INH	A	A	1	1001	0	0	1	0	0	1
rosuvastatin	CP	P11712	CYP2C9	Cytochrome P450 2C9	Known	N/A	A	N/A	1	0	0	0	0	0	0	0
rosuvastatin	CP	P08684	CYP3A4	Cytochrome P450 3A4	Known	N/A	A	5.6	1	1	0	0	0	0	0	1
rosuvastatin	CP	P20815	CYP3A5	Cytochrome P450 3A5	Known	INH	A	N/A	1	0	0	0	0	0	0	0
rupatadine	CP	P08684	CYP3A4	Cytochrome P450 3A4	Known	SUB	A	N/A	1	0	0	0	0	0	0	0
rutoside	CP	P10632	CYP2C8	Cytochrome P450 2C8	Known	INH	A	N/A	1	0	0	0	0	0	0	0
rutoside	CP	P11712	CYP2C9	Cytochrome P450 2C9	Known	INH	A	I	1	1000	0	0	1	0	0	0
rutoside	CP	P10635	CYP2D6	Cytochrome P450 2D6	Known	INH	A	I	1	1000	0	0	1	0	0	0
salbutamol	CP	P08684	CYP3A4	Cytochrome P450 3A4	Known	N/A	A	N/A	1	0	0	0	0	0	0	0
salicylamide	CP	P04798	CYP1A1	Cytochrome P450 1A1	Known	INH	A	6	1	1	0	0	0	0	0	1
salicylamide	CP	P05177	CYP1A2	Cytochrome P450 1A2	Known	INH	A	4.4	1	1001	0	0	1	0	0	1
salicylamide	CP	Q16678	CYP1B1	Cytochrome P450 1B1	Known	INH	A	N/A	1	0	0	0	0	0	0	0
salicylic.acid	CP	P05181	CYP2E1	Cytochrome P450 2E1	Known	IND	A	I	1	1000	0	0	1	0	0	0
salmeterol	CP	P10632	CYP2C8	Cytochrome P450 2C8	Known	INH	A	N/A	1	0	0	0	0	0	0	0
salmeterol	CP	P20815	CYP3A5	Cytochrome P450 3A5	Known	SUB	A	6	1	1	0	0	0	0	0	1
salmeterol	CP	P24462	CYP3A7	Cytochrome P450 3A7	Known	SUB	A	N/A	1	0	0	0	0	0	0	0
saquinavir	CP	P05108	CYP11A1	Cholesterol side-chain cleavage enzyme, mitochondrial	Known	SUB	A	N/A	1	0	0	0	0	0	0	0
saquinavir	CP	P33261	CYP2C19	Cytochrome P450 2C19	Known	INH	A	5.3	1	1	0	0	0	0	0	1
saquinavir	CP	P10632	CYP2C8	Cytochrome P450 2C8	Known	INH	A	N/A	1	0	0	0	0	0	0	0
saquinavir	CP	P11712	CYP2C9	Cytochrome P450 2C9	Known	INH	A	5.3	1	1	0	0	0	0	0	1
saquinavir	CP	P20815	CYP3A5	Cytochrome P450 3A5	Known	N/A	A	6	1	1	0	0	0	0	0	1
saquinavir	CP	P24462	CYP3A7	Cytochrome P450 3A7	Known	SUB	A	N/A	1	0	0	0	0	0	0	0
secobarbital	CP	P05177	CYP1A2	Cytochrome P450 1A2	Known	IND	A	N/A	1	0	0	0	0	0	0	0
secobarbital	CP	P10632	CYP2C8	Cytochrome P450 2C8	Known	IND	A	N/A	1	0	0	0	0	0	0	0
secobarbital	CP	P11712	CYP2C9	Cytochrome P450 2C9	Known	IND	A	N/A	1	0	0	0	0	0	0	0
selegiline	CP	P11509	CYP2A6	Cytochrome P450 2A6	Known	SUB	A	N/A	1	0	0	0	0	0	0	0
selegiline	CP	P20813	CYP2B6	Cytochrome P450 2B6	Known	SUB	A	N/A	1	0	0	0	0	0	0	0
selegiline	CP	P33261	CYP2C19	Cytochrome P450 2C19	Known	SUB	A	I	1	1001	0	0	1	0	0	1
selegiline	CP	P10632	CYP2C8	Cytochrome P450 2C8	Known	SUB	A	N/A	1	0	0	0	0	0	0	0
selegiline	CP	P11712	CYP2C9	Cytochrome P450 2C9	Known	N/A	A	I	1	1001	0	0	1	0	0	1
selegiline	CP	P05181	CYP2E1	Cytochrome P450 2E1	Known	INH	A	N/A	1	0	0	0	0	0	0	0
selegiline	CP	P08684	CYP3A4	Cytochrome P450 3A4	Known	SUB	A	5.5	1	1	0	0	0	0	0	1
seratrodast	CP	P11509	CYP2A6	Cytochrome P450 2A6	Known	INH	A	N/A	1	0	0	0	0	0	0	0
seratrodast	CP	P33261	CYP2C19	Cytochrome P450 2C19	Known	N/A	A	N/A	1	0	0	0	0	0	0	0
seratrodast	CP	P10632	CYP2C8	Cytochrome P450 2C8	Known	SUB	A	N/A	1	0	0	0	0	0	0	0
seratrodast	CP	P11712	CYP2C9	Cytochrome P450 2C9	Known	N/A	A	N/A	1	0	0	0	0	0	0	0
seratrodast	CP	P08684	CYP3A4	Cytochrome P450 3A4	Known	N/A	A	5.5	1	1	0	0	0	0	0	1
sertaconazole	CP	P11712	CYP2C9	Cytochrome P450 2C9	Known	INH	6.5	6.6	1	1110	0	0	1	1	1	0
sertaconazole	CP	P10614	ERG11	Lanosterol 14-alpha demethylase [YEAST]	Known	INH	A	A	1	1100	0	0	1	1	0	0
sertindole	CP	P10635	CYP2D6	Cytochrome P450 2D6	Known	SUB	A	N/A	1	0	0	0	0	0	0	0
sertindole	CP	P08684	CYP3A4	Cytochrome P450 3A4	Known	SUB	A	N/A	1	0	0	0	0	0	0	0
sertraline	CP	P20813	CYP2B6	Cytochrome P450 2B6	Known	N/A	A	A	1	100	0	0	0	1	0	0
sevoflurane	CP	P11509	CYP2A6	Cytochrome P450 2A6	Known	SUB	A	A	1	10	0	0	0	0	1	0
sevoflurane	CP	P20813	CYP2B6	Cytochrome P450 2B6	Known	SUB	A	N/A	1	0	0	0	0	0	0	0
sevoflurane	CP	P05181	CYP2E1	Cytochrome P450 2E1	Known	SUB	A	A	1	100	0	0	0	1	0	0
sevoflurane	CP	P08684	CYP3A4	Cytochrome P450 3A4	Known	SUB	A	5.5	1	1	0	0	0	0	0	1
sibutramine	CP	P08684	CYP3A4	Cytochrome P450 3A4	Known	SUB	A	3.9	1	1000	0	0	1	0	0	0
sildenafil	CP	P04798	CYP1A1	Cytochrome P450 1A1	Known	INH	A	N/A	1	0	0	0	0	0	0	0
sildenafil	CP	P33261	CYP2C19	Cytochrome P450 2C19	Known	N/A	A	5.3	1	1	0	0	0	0	0	1
sildenafil	CP	P11712	CYP2C9	Cytochrome P450 2C9	Known	SUB	A	5.3	1	1	0	0	0	0	0	1
sildenafil	CP	P10635	CYP2D6	Cytochrome P450 2D6	Known	N/A	A	5.2	1	1	0	0	0	0	0	1
sildenafil	CP	P05181	CYP2E1	Cytochrome P450 2E1	Known	INH	A	N/A	1	0	0	0	0	0	0	0
sildenafil	CP	P08684	CYP3A4	Cytochrome P450 3A4	Known	SUB	A	A	1	1001	0	0	1	0	0	1
sildenafil	CP	P20815	CYP3A5	Cytochrome P450 3A5	Known	SUB	A	A	1	1101	0	0	1	1	0	1
sildenafil	CP	P24462	CYP3A7	Cytochrome P450 3A7	Known	SUB	A	N/A	1	0	0	0	0	0	0	0
simvastatin	CP	P20815	CYP3A5	Cytochrome P450 3A5	Known	SUB	A	A	1	1101	0	0	1	1	0	1
simvastatin	CP	P24462	CYP3A7	Cytochrome P450 3A7	Known	SUB	A	A	1	1100	0	0	1	1	0	0
S.-nicardipine	CP	P20813	CYP2B6	Cytochrome P450 2B6	Known	IND	A	A	1	1100	0	0	1	1	0	0
S.-nicardipine	CP	P05181	CYP2E1	Cytochrome P450 2E1	Known	SUB	A	N/A	1	0	0	0	0	0	0	0
S.-nicardipine	CP	P20815	CYP3A5	Cytochrome P450 3A5	Known	INH	A	A	1	100	0	0	0	1	0	0
S.-nitrendipine	CP	P20815	CYP3A5	Cytochrome P450 3A5	Known	SUB	A	A	1	1101	0	0	1	1	0	1
S.-nitrendipine	CP	P24462	CYP3A7	Cytochrome P450 3A7	Known	SUB	A	A	1	1100	0	0	1	1	0	0
solifenacin	CP	P08684	CYP3A4	Cytochrome P450 3A4	Known	SUB	A	3.3	1	1000	0	0	1	0	0	0
spironolactone	CP	P15538	CYP11B1	Cytochrome P450 11B1, mitochondrial	Known	N/A	A	N/A	1	0	0	0	0	0	0	0
spironolactone	CP	P10632	CYP2C8	Cytochrome P450 2C8	Known	INH	A	A	1	1000	0	0	1	0	0	0
spironolactone	CP	P20815	CYP3A5	Cytochrome P450 3A5	Known	IND	A	A	1	1100	0	0	1	1	0	0
streptozocin	CP	P04798	CYP1A1	Cytochrome P450 1A1	Known	IND	A	N/A	1	0	0	0	0	0	0	0
streptozocin	CP	P05177	CYP1A2	Cytochrome P450 1A2	Known	IND	A	N/A	1	0	0	0	0	0	0	0
streptozocin	CP	P05181	CYP2E1	Cytochrome P450 2E1	Known	IND	A	N/A	1	0	0	0	0	0	0	0
sufentanil	CP	P08684	CYP3A4	Cytochrome P450 3A4	Known	SUB	A	N/A	1	0	0	0	0	0	0	0
sulconazole	CP	P11509	CYP2A6	Cytochrome P450 2A6	Known	INH	A	I	1	1000	0	0	1	0	0	0
sulconazole	CP	P20813	CYP2B6	Cytochrome P450 2B6	Known	INH	A	N/A	1	0	0	0	0	0	0	0
sulconazole	CP	P05181	CYP2E1	Cytochrome P450 2E1	Known	INH	A	A	1	1100	0	0	1	1	0	0
sulconazole	CP	P10614	ERG11	Lanosterol 14-alpha demethylase [YEAST]	Known	INH	A	A	1	1100	0	0	1	1	0	0
sulfadiazine	CP	P10632	CYP2C8	Cytochrome P450 2C8	Known	SUB	A	N/A	1	0	0	0	0	0	0	0
sulfadiazine	CP	P05181	CYP2E1	Cytochrome P450 2E1	Known	SUB	A	I	1	1000	0	0	1	0	0	0
sulfadiazine	CP	P08684	CYP3A4	Cytochrome P450 3A4	Known	SUB	A	I	1	1001	0	0	1	0	0	1
sulfadimethoxine	CP	P11712	CYP2C9	Cytochrome P450 2C9	Known	INH	A	I	1	1000	0	0	1	0	0	0
sulfadimidine	CP	P11712	CYP2C9	Cytochrome P450 2C9	Known	INH	A	5.9	1	1000	0	0	1	0	0	0
sulfadimidine	CP	P08684	CYP3A4	Cytochrome P450 3A4	Known	IND	A	I	1	1000	0	0	1	0	0	0
sulfafurazole	CP	P10632	CYP2C8	Cytochrome P450 2C8	Known	INH	A	A	1	1000	0	0	1	0	0	0
sulfafurazole	CP	P11712	CYP2C9	Cytochrome P450 2C9	Known	INH	A	A	1	1000	0	0	1	0	0	0
sulfamethizole	CP	P11712	CYP2C9	Cytochrome P450 2C9	Known	INH	A	I	1	1000	0	0	1	0	0	0
sulfamethoxazole	CP	P10632	CYP2C8	Cytochrome P450 2C8	Known	INH	A	A	1	1000	0	0	1	0	0	0
sulfamethoxazole	CP	P11712	CYP2C9	Cytochrome P450 2C9	Known	INH	A	A	1	1000	0	0	1	0	0	0
sulfamethoxazole	CP	P08684	CYP3A4	Cytochrome P450 3A4	Known	N/A	A	I	1	1000	0	0	1	0	0	0
sulfamoxole	CP	P11712	CYP2C9	Cytochrome P450 2C9	Known	INH	A	A	1	1000	0	0	1	0	0	0
sulfanilamide	CP	P33261	CYP2C19	Cytochrome P450 2C19	Known	INH	A	I	1	1001	0	0	1	0	0	1
sulfanilamide	CP	P11712	CYP2C9	Cytochrome P450 2C9	Known	INH	A	5.5	1	1	0	0	0	0	0	1
sulfanilamide	CP	P10635	CYP2D6	Cytochrome P450 2D6	Known	INH	A	I	1	1001	0	0	1	0	0	1
sulfanilamide	CP	P05181	CYP2E1	Cytochrome P450 2E1	Known	INH	A	N/A	1	0	0	0	0	0	0	0
sulfanilamide	CP	P08684	CYP3A4	Cytochrome P450 3A4	Known	INH	A	I	1	1001	0	0	1	0	0	1
sulfaphenazole	CP	P11509	CYP2A6	Cytochrome P450 2A6	Known	INH	A	N/A	1	0	0	0	0	0	0	0
sulfaphenazole	CP	P20813	CYP2B6	Cytochrome P450 2B6	Known	INH	A	N/A	1	0	0	0	0	0	0	0
sulfapyridine	CP	P11712	CYP2C9	Cytochrome P450 2C9	Known	INH	A	5.9	1	1000	0	0	1	0	0	0
sulfasalazine	CP	P20815	CYP3A5	Cytochrome P450 3A5	Known	SUB	A	N/A	1	0	0	0	0	0	0	0
sulfinpyrazone	CP	P20813	CYP2B6	Cytochrome P450 2B6	Known	IND	A	N/A	1	0	0	0	0	0	0	0
sulfinpyrazone	CP	P10632	CYP2C8	Cytochrome P450 2C8	Known	SUB	A	N/A	1	0	0	0	0	0	0	0
sulindac	CP	P04798	CYP1A1	Cytochrome P450 1A1	Known	INH	A	N/A	1	0	0	0	0	0	0	0
talinolol	CP	P08684	CYP3A4	Cytochrome P450 3A4	Known	SUB	A	N/A	1	0	0	0	0	0	0	0
tamoxifen	CP	P04798	CYP1A1	Cytochrome P450 1A1	Known	SUB	A	A	1	1101	0	0	1	1	0	1
tamoxifen	CP	Q16678	CYP1B1	Cytochrome P450 1B1	Known	INH	A	N/A	1	0	0	0	0	0	0	0
tamoxifen	CP	P11509	CYP2A6	Cytochrome P450 2A6	Known	SUB	A	N/A	1	0	0	0	0	0	0	0
tamoxifen	CP	P05181	CYP2E1	Cytochrome P450 2E1	Known	SUB	A	A	1	100	0	0	0	1	0	0
tamoxifen	CP	P20815	CYP3A5	Cytochrome P450 3A5	Known	SUB	A	A	1	101	0	0	0	1	0	1
tamoxifen	CP	P24462	CYP3A7	Cytochrome P450 3A7	Known	SUB	A	N/A	1	0	0	0	0	0	0	0
tamsulosin	CP	P10635	CYP2D6	Cytochrome P450 2D6	Known	SUB	A	A	1	10	0	0	0	0	1	0
tamsulosin	CP	P08684	CYP3A4	Cytochrome P450 3A4	Known	SUB	A	N/A	1	0	0	0	0	0	0	0
tazarotene	CP	P10632	CYP2C8	Cytochrome P450 2C8	Known	SUB	A	N/A	1	0	0	0	0	0	0	0
tegafur	CP	P05177	CYP1A2	Cytochrome P450 1A2	Known	SUB	A	N/A	1	0	0	0	0	0	0	0
tegafur	CP	P11509	CYP2A6	Cytochrome P450 2A6	Known	SUB	A	N/A	1	0	0	0	0	0	0	0
tegafur	CP	P10632	CYP2C8	Cytochrome P450 2C8	Known	SUB	A	N/A	1	0	0	0	0	0	0	0
tegafur	CP	P05181	CYP2E1	Cytochrome P450 2E1	Known	SUB	A	N/A	1	0	0	0	0	0	0	0
tegafur	CP	P20815	CYP3A5	Cytochrome P450 3A5	Known	SUB	A	N/A	1	0	0	0	0	0	0	0
temafloxacin	CP	P05177	CYP1A2	Cytochrome P450 1A2	Known	INH	A	I	1	1000	0	0	1	0	0	0
temazepam	CP	P20813	CYP2B6	Cytochrome P450 2B6	Known	SUB	A	N/A	1	0	0	0	0	0	0	0
temazepam	CP	P33261	CYP2C19	Cytochrome P450 2C19	Known	SUB	A	5.6	1	1	0	0	0	0	0	1
temazepam	CP	P10632	CYP2C8	Cytochrome P450 2C8	Known	SUB	A	N/A	1	0	0	0	0	0	0	0
temazepam	CP	P11712	CYP2C9	Cytochrome P450 2C9	Known	SUB	A	5.6	1	1	0	0	0	0	0	1
temazepam	CP	P08684	CYP3A4	Cytochrome P450 3A4	Known	SUB	A	5.6	1	1	0	0	0	0	0	1
temozolomide	CP	P08684	CYP3A4	Cytochrome P450 3A4	Known	IND	A	N/A	1	0	0	0	0	0	0	0
teniposide	CP	P33261	CYP2C19	Cytochrome P450 2C19	Known	SUB	A	5.8	1	1001	0	0	1	0	0	1
teniposide	CP	P11712	CYP2C9	Cytochrome P450 2C9	Known	INH	A	5.6	1	1001	0	0	1	0	0	1
teniposide	CP	P08684	CYP3A4	Cytochrome P450 3A4	Known	N/A	A	4.3	1	1001	0	0	1	0	0	1
teniposide	CP	P20815	CYP3A5	Cytochrome P450 3A5	Known	SUB	A	A	1	1100	0	0	1	1	0	0
tenofovir	CP	P05177	CYP1A2	Cytochrome P450 1A2	Known	INH	A	N/A	1	0	0	0	0	0	0	0
terbinafine	CP	P05108	CYP11A1	Cholesterol side-chain cleavage enzyme, mitochondrial	Known	INH	A	N/A	1	0	0	0	0	0	0	0
terbinafine	CP	P05177	CYP1A2	Cytochrome P450 1A2	Known	SUB	A	5.7	1	1001	0	0	1	0	0	1
terbinafine	CP	P33261	CYP2C19	Cytochrome P450 2C19	Known	SUB	A	6.3	1	1001	0	0	1	0	0	1
terbinafine	CP	P10632	CYP2C8	Cytochrome P450 2C8	Known	SUB	A	N/A	1	0	0	0	0	0	0	0
terbinafine	CP	P11712	CYP2C9	Cytochrome P450 2C9	Known	SUB	A	I	1	1001	0	0	1	0	0	1
terbinafine	CP	P08684	CYP3A4	Cytochrome P450 3A4	Known	N/A	A	I	1	1001	0	0	1	0	0	1
terconazole	CP	P10614	ERG11	Lanosterol 14-alpha demethylase [YEAST]	Known	INH	A	N/A	1	0	0	0	0	0	0	0
terfenadine	CP	P10632	CYP2C8	Cytochrome P450 2C8	Known	INH	A	3	1	1000	0	0	1	0	0	0
terfenadine	CP	P11712	CYP2C9	Cytochrome P450 2C9	Known	SUB	A	4.6	1	1001	0	0	1	0	0	1
terfenadine	CP	P08684	CYP3A4	Cytochrome P450 3A4	Known	SUB	6.5	5.1	1	1001	0	0	1	0	0	1
terfenadine	CP	P20815	CYP3A5	Cytochrome P450 3A5	Known	SUB	A	6	1	1	0	0	0	0	0	1
terfenadine	CP	P24462	CYP3A7	Cytochrome P450 3A7	Known	SUB	A	N/A	1	0	0	0	0	0	0	0
testosterone	CP	P04798	CYP1A1	Cytochrome P450 1A1	Known	SUB	A	A	1	100	0	0	0	1	0	0
testosterone	CP	Q16696	CYP2A13	Cytochrome P450 2A13	Known	SUB	A	N/A	1	0	0	0	0	0	0	0
testosterone	CP	P20813	CYP2B6	Cytochrome P450 2B6	Known	N/A	A	N/A	1	0	0	0	0	0	0	0
testosterone	CP	P33261	CYP2C19	Cytochrome P450 2C19	Known	SUB	A	6	1	1001	0	0	1	0	0	1
testosterone	CP	P10632	CYP2C8	Cytochrome P450 2C8	Known	SUB	A	N/A	1	0	0	0	0	0	0	0
testosterone	CP	P11712	CYP2C9	Cytochrome P450 2C9	Known	SUB	A	I	1	1001	0	0	1	0	0	1
testosterone	CP	Q9HB55	CYP3A43	Cytochrome P450 3A43	Known	SUB	A	N/A	1	0	0	0	0	0	0	0
testosterone	CP	P20815	CYP3A5	Cytochrome P450 3A5	Known	SUB	A	A	1	1101	0	0	1	1	0	1
testosterone	CP	P24462	CYP3A7	Cytochrome P450 3A7	Known	SUB	A	A	1	1100	0	0	1	1	0	0
testosterone	CP	P13584	CYP4B1	Cytochrome P450 4B1	Known	SUB	A	A	1	100	0	0	0	1	0	0
testosterone.propionate	CP	P04798	CYP1A1	Cytochrome P450 1A1	Known	INH	A	A	1	1100	0	0	1	1	0	0
testosterone.propionate	CP	P05177	CYP1A2	Cytochrome P450 1A2	Known	INH	A	I	1	1001	0	0	1	0	0	1
testosterone.propionate	CP	P20813	CYP2B6	Cytochrome P450 2B6	Known	SUB	A	N/A	1	0	0	0	0	0	0	0
testosterone.propionate	CP	P08684	CYP3A4	Cytochrome P450 3A4	Known	SUB	A	I	1	1001	0	0	1	0	0	1
testosterone.propionate	CP	P24462	CYP3A7	Cytochrome P450 3A7	Known	SUB	A	A	1	1100	0	0	1	1	0	0
tetrabenazine	CP	P04798	CYP1A1	Cytochrome P450 1A1	Known	IND	A	N/A	1	0	0	0	0	0	0	0
tetrabenazine	CP	P05177	CYP1A2	Cytochrome P450 1A2	Known	IND	A	5.6	1	1	0	0	0	0	0	1
tetrabenazine	CP	P33261	CYP2C19	Cytochrome P450 2C19	Known	IND	A	5.5	1	1	0	0	0	0	0	1
tetrabenazine	CP	P10632	CYP2C8	Cytochrome P450 2C8	Known	IND	A	N/A	1	0	0	0	0	0	0	0
tetrabenazine	CP	P11712	CYP2C9	Cytochrome P450 2C9	Known	IND	A	5.5	1	1	0	0	0	0	0	1
thalidomide	CP	P33261	CYP2C19	Cytochrome P450 2C19	Known	SUB	A	N/A	1	0	0	0	0	0	0	0
theobromine	CP	P05177	CYP1A2	Cytochrome P450 1A2	Known	SUB	A	I	1	1000	0	0	1	0	0	0
theobromine	CP	P05181	CYP2E1	Cytochrome P450 2E1	Known	SUB	A	N/A	1	0	0	0	0	0	0	0
thiamazole	CP	P05177	CYP1A2	Cytochrome P450 1A2	Known	INH	A	5.4	1	1	0	0	0	0	0	1
thiamazole	CP	P11509	CYP2A6	Cytochrome P450 2A6	Known	INH	A	A	1	10	0	0	0	0	1	0
thiamazole	CP	P20813	CYP2B6	Cytochrome P450 2B6	Known	INH	A	N/A	1	0	0	0	0	0	0	0
thiamazole	CP	P33261	CYP2C19	Cytochrome P450 2C19	Known	INH	A	5.5	1	1	0	0	0	0	0	1
thiamazole	CP	P11712	CYP2C9	Cytochrome P450 2C9	Known	INH	A	5.4	1	1	0	0	0	0	0	1
thiamazole	CP	P10635	CYP2D6	Cytochrome P450 2D6	Known	INH	A	5.2	1	1	0	0	0	0	0	1
thiamazole	CP	P05181	CYP2E1	Cytochrome P450 2E1	Known	INH	A	N/A	1	0	0	0	0	0	0	0
thiamine	CP	P13584	CYP4B1	Cytochrome P450 4B1	Known	IND	A	N/A	1	0	0	0	0	0	0	0
thiopental	CP	P05181	CYP2E1	Cytochrome P450 2E1	Known	INH	A	I	1	1000	0	0	1	0	0	0
thiopental	CP	P08684	CYP3A4	Cytochrome P450 3A4	Known	INH	A	I	1	1000	0	0	1	0	0	0
thioridazine	CP	P10632	CYP2C8	Cytochrome P450 2C8	Known	INH	A	N/A	1	0	0	0	0	0	0	0
thioridazine	CP	P11712	CYP2C9	Cytochrome P450 2C9	Known	INH	A	5.1	1	1000	0	0	1	0	0	0
thioridazine	CP	P05181	CYP2E1	Cytochrome P450 2E1	Known	INH	A	I	1	1100	0	0	1	1	0	0
thiotepa	CP	P08684	CYP3A4	Cytochrome P450 3A4	Known	SUB	A	N/A	1	0	0	0	0	0	0	0
thiram	CP	P20813	CYP2B6	Cytochrome P450 2B6	Known	IND	A	N/A	1	0	0	0	0	0	0	0
thiram	CP	P05181	CYP2E1	Cytochrome P450 2E1	Known	SUB	A	N/A	1	0	0	0	0	0	0	0
tiagabine	CP	P08684	CYP3A4	Cytochrome P450 3A4	Known	SUB	A	4	1	1000	0	0	1	0	0	0
tibolone	CP	P05177	CYP1A2	Cytochrome P450 1A2	Known	INH	A	4.9	1	1001	0	0	1	0	0	1
tibolone	CP	P11712	CYP2C9	Cytochrome P450 2C9	Known	INH	A	5.3	1	1001	0	0	1	0	0	1
tibolone	CP	P05181	CYP2E1	Cytochrome P450 2E1	Known	INH	A	N/A	1	0	0	0	0	0	0	0
tibolone	CP	P08684	CYP3A4	Cytochrome P450 3A4	Known	INH	A	I	1	1001	0	0	1	0	0	1
ticlopidine	CP	P04798	CYP1A1	Cytochrome P450 1A1	Known	INH	A	N/A	1	0	0	0	0	0	0	0
ticlopidine	CP	P10632	CYP2C8	Cytochrome P450 2C8	Known	INH	A	N/A	1	0	0	0	0	0	0	0
ticlopidine	CP	P05181	CYP2E1	Cytochrome P450 2E1	Known	INH	A	N/A	1	0	0	0	0	0	0	0
timolol	CP	P33261	CYP2C19	Cytochrome P450 2C19	Known	SUB	A	N/A	1	0	0	0	0	0	0	0
tinidazole	CP	P08684	CYP3A4	Cytochrome P450 3A4	Known	SUB	A	N/A	1	0	0	0	0	0	0	0
tioconazole	CP	P10632	CYP2C8	Cytochrome P450 2C8	Known	INH	A	N/A	1	0	0	0	0	0	0	0
tioconazole	CP	P05181	CYP2E1	Cytochrome P450 2E1	Known	INH	A	A	1	1100	0	0	1	1	0	0
tioconazole	CP	P10614	ERG11	Lanosterol 14-alpha demethylase [YEAST]	Known	INH	A	A	1	1100	0	0	1	1	0	0
tiotropium.bromide	CP	P10635	CYP2D6	Cytochrome P450 2D6	Known	SUB	A	N/A	1	0	0	0	0	0	0	0
tiotropium.bromide	CP	P08684	CYP3A4	Cytochrome P450 3A4	Known	SUB	A	N/A	1	0	0	0	0	0	0	0
tirilazad	CP	P08684	CYP3A4	Cytochrome P450 3A4	Known	SUB	A	5.5	1	1000	0	0	1	0	0	0
tizanidine	CP	P05177	CYP1A2	Cytochrome P450 1A2	Known	SUB	A	N/A	1	0	0	0	0	0	0	0
tocainide	CP	P04798	CYP1A1	Cytochrome P450 1A1	Known	INH	A	N/A	1	0	0	0	0	0	0	0
tocainide	CP	P05177	CYP1A2	Cytochrome P450 1A2	Known	INH	A	N/A	1	0	0	0	0	0	0	0
tocofersolan	CP	P05181	CYP2E1	Cytochrome P450 2E1	Known	INH	A	N/A	1	0	0	0	0	0	0	0
tocofersolan	CP	P08684	CYP3A4	Cytochrome P450 3A4	Known	N/A	A	5.5	1	1	0	0	0	0	0	1
tocofersolan	CP	P20815	CYP3A5	Cytochrome P450 3A5	Known	IND	A	N/A	1	0	0	0	0	0	0	0
tocofersolan	CP	P78329	CYP4F2	Phylloquinone omega-hydroxylase CYP4F2	Known	SUB	A	N/A	1	0	0	0	0	0	0	0
tofisopam	CP	P08684	CYP3A4	Cytochrome P450 3A4	Known	INH	A	N/A	1	0	0	0	0	0	0	0
tolbutamide	CP	P33260	CYP2C18	Cytochrome P450 2C18	Known	SUB	A	N/A	1	0	0	0	0	0	0	0
tolbutamide	CP	P33261	CYP2C19	Cytochrome P450 2C19	Known	SUB	A	A	1	1000	0	0	1	0	0	0
tolbutamide	CP	P10632	CYP2C8	Cytochrome P450 2C8	Known	N/A	A	5.9	1	1	0	0	0	0	0	1
tolcapone	CP	P11712	CYP2C9	Cytochrome P450 2C9	Known	INH	A	5.9	1	1000	0	0	1	0	0	0
tolperisone	CP	P05177	CYP1A2	Cytochrome P450 1A2	Known	SUB	A	I	1	1000	0	0	1	0	0	0
tolperisone	CP	P33261	CYP2C19	Cytochrome P450 2C19	Known	SUB	A	I	1	1000	0	0	1	0	0	0
tolperisone	CP	P10635	CYP2D6	Cytochrome P450 2D6	Known	SUB	A	5.3	1	1011	0	0	1	0	1	1
tolterodine	CP	P33261	CYP2C19	Cytochrome P450 2C19	Known	SUB	A	N/A	1	0	0	0	0	0	0	0
tolterodine	CP	P11712	CYP2C9	Cytochrome P450 2C9	Known	SUB	A	N/A	1	0	0	0	0	0	0	0
tolterodine	CP	P10635	CYP2D6	Cytochrome P450 2D6	Known	SUB	A	A	1	11	0	0	0	0	1	1
tolterodine	CP	P08684	CYP3A4	Cytochrome P450 3A4	Known	SUB	A	5.5	1	1	0	0	0	0	0	1
topiramate	CP	P33261	CYP2C19	Cytochrome P450 2C19	Known	INH	A	N/A	1	0	0	0	0	0	0	0
topiramate	CP	P08684	CYP3A4	Cytochrome P450 3A4	Known	IND	A	N/A	1	0	0	0	0	0	0	0
toremifene	CP	P04798	CYP1A1	Cytochrome P450 1A1	Known	SUB	A	A	1	1100	0	0	1	1	0	0
torsemide	CP	P33261	CYP2C19	Cytochrome P450 2C19	Known	INH	A	4.7	1	1000	0	0	1	0	0	0
torsemide	CP	P10632	CYP2C8	Cytochrome P450 2C8	Known	SUB	A	N/A	1	0	0	0	0	0	0	0
trabectedin	CP	P33261	CYP2C19	Cytochrome P450 2C19	Known	SUB	A	5.5	1	1	0	0	0	0	0	1
trabectedin	CP	P11712	CYP2C9	Cytochrome P450 2C9	Known	SUB	A	5.5	1	1	0	0	0	0	0	1
trabectedin	CP	P10635	CYP2D6	Cytochrome P450 2D6	Known	SUB	A	5.2	1	1	0	0	0	0	0	1
trabectedin	CP	P05181	CYP2E1	Cytochrome P450 2E1	Known	SUB	A	N/A	1	0	0	0	0	0	0	0
trabectedin	CP	P08684	CYP3A4	Cytochrome P450 3A4	Known	SUB	A	A	1	1001	0	0	1	0	0	1
tramadol	CP	P20813	CYP2B6	Cytochrome P450 2B6	Known	SUB	A	A	1	1100	0	0	1	1	0	0
tramadol	CP	P10635	CYP2D6	Cytochrome P450 2D6	Known	SUB	A	5.3	1	1000	0	0	1	0	0	0
tramadol	CP	P08684	CYP3A4	Cytochrome P450 3A4	Known	SUB	A	5.3	1	1000	0	0	1	0	0	0
tranylcypromine	CP	Q16647	PTGIS	Prostacyclin synthase	Known	INH	A	N/A	1	0	0	0	0	0	0	0
trazodone	CP	P20815	CYP3A5	Cytochrome P450 3A5	Known	SUB	A	A	1	101	0	0	0	1	0	1
trazodone	CP	P24462	CYP3A7	Cytochrome P450 3A7	Known	SUB	A	A	1	100	0	0	0	1	0	0
treosulfan	CP	P05177	CYP1A2	Cytochrome P450 1A2	Known	INH	A	N/A	1	0	0	0	0	0	0	0
treosulfan	CP	P08684	CYP3A4	Cytochrome P450 3A4	Known	INH	A	N/A	1	0	0	0	0	0	0	0
triazolam	CP	P10632	CYP2C8	Cytochrome P450 2C8	Known	INH	A	N/A	1	0	0	0	0	0	0	0
triazolam	CP	P11712	CYP2C9	Cytochrome P450 2C9	Known	INH	A	4.8	1	1001	0	0	1	0	0	1
triazolam	CP	P08684	CYP3A4	Cytochrome P450 3A4	Known	SUB	A	A	1	1001	0	0	1	0	0	1
triazolam	CP	P20815	CYP3A5	Cytochrome P450 3A5	Known	SUB	A	A	1	1101	0	0	1	1	0	1
triazolam	CP	P24462	CYP3A7	Cytochrome P450 3A7	Known	SUB	A	A	1	1100	0	0	1	1	0	0
trichloroethylene	CP	P05177	CYP1A2	Cytochrome P450 1A2	Known	SUB	A	N/A	1	0	0	0	0	0	0	0
trichloroethylene	CP	P05181	CYP2E1	Cytochrome P450 2E1	Known	N/A	A	N/A	1	0	0	0	0	0	0	0
[truncated: 25,372 more rows]
